# Supplementary material for: Seasonal Patterns of Dominant Microbes Involved in Central Nutrient Cycles in the Subsurface
Source: Microorganisms. 2020 Oct 30;8(11):1694. doi: 10.3390/microorganisms8111694 (PMC7716230; doi:10.3390/microorganisms8111694)
Supplement: Supplementary file 1 [file microorganisms-08-01694-s001.zip]

Archive with 4 entries (4 files):
- supplementary_material_figure S1_DOM composition.docx
- supplementary_material_figure S1_DOM composition_revised.png
- supplementary_material_table S1_sampling_parameter.docx
- supplementary_material_table S2_protein list.xlsx
