# Supplementary material for: Seasonal Patterns of Dominant Microbes Involved in Central Nutrient Cycles in the Subsurface
Source: Microorganisms. 2020 Oct 30;8(11):1694. doi: 10.3390/microorganisms8111694 (PMC7716230; doi:10.3390/microorganisms8111694)
Supplement: Supplementary file 1 [file microorganisms-08-01694-s001.zip › supplementary_material_table S2_protein list.xlsx]

## Sheet: Tabelle1
				seepage water																																							groundwater
Protein list merged to functions and taxonomy				winter															summer								autumn																summer				autumn
protein accession	proteingroupID	Knumber	family	P1-litter_R1	P1-4_R1	P1-16_R1	P1-30_R1	P1-litter_R2	P1-4_R2	P1-16_R2	P1-30_R2	P2-litter_R1	P2-4_R1	P2-16_R1	P2-30_R1	P2-4_R2	P2-16_R2	P2-30_R2	P1-litter_R1	P1-4_R1	P1-16_R1	P1-litter_R2	P2-litter_R1	P2-16_R1	P2-litter_R2	P2-16_R2	P1-litter_R1	P1-4_R1	P1-16_R1	P1-30_R1	P1-litter_R2	P1-4_R2	P1-16_R2	P1-30_R2	P2-litter_R1	P2-4_R1	P2-16_R1	P2-30_R1	P2-litter_R2	P2-4_R2	P2-16_R2	P2-30_R2	H42_R1	H52_R1	H42_R2	H52_R2	H42_R1	H52_R1	H42_R2
ID_9405069_1	2		Candidatus Brocadiaceae	251866	829402	81591.5	80744.5	291915	81206.7	189789	30020.8	2.20432e+06	451456	597430	16355.5	19329	197421	45007.3	143036	153267	73492.9	545102	107898	62876.8	87784	105091	27983.5	36023.4	75559	260711	125048	13407.1	48078.9	5719.87	55232	15286.8	21425.3	33367.2	80143.6	9577.14	37888.1	57661.9	NA	204325	319296	20450.9	241167	NA	3.73403e+06
ID_14415266_32	2		Candidatus Brocadiaceae	251866	829402	81591.5	80744.5	291915	81206.7	189789	118494	2.20432e+06	451456	597430	16355.5	19329	197421	45007.3	143036	153267	73492.9	545102	107898	62876.8	87784	105091	27983.5	63729.1	75559	260711	125048	13407.1	48078.9	15226.2	55232	15286.8	74713.2	33367.2	80143.6	9577.14	37888.1	57661.9	NA	204325	361352	20450.9	256460	NA	3.83337e+06
ID_12770476_173	2		Candidatus Brocadiaceae	251866	829402	81591.5	80744.5	291915	81206.7	189789	118494	2.20432e+06	451456	597430	16355.5	19329	197421	45007.3	143036	153267	73492.9	545102	107898	62876.8	87784	105091	27983.5	63729.1	75559	260711	125048	13407.1	48078.9	15226.2	55232	15286.8	74713.2	33367.2	80143.6	9577.14	37888.1	57661.9	NA	204325	361352	20450.9	256460	NA	3.83337e+06
ID_13645432_1	3	K02111	Unknown	37322	577444	17130.8	315397	6836.08	NA	45113.1	3169.02	NA	NA	203927	NA	NA	NA	17577.9	436267	25098	NA	74273.5	117762	NA	NA	NA	98490.7	2887.53	10118.6	30010.8	NA	1898.99	18738.3	2324.72	41826.8	NA	2972.65	29810.7	NA	2685.08	4843.43	98459.8	NA	20780.9	11983.5	1253.26	6211.58	NA	44369.2
ID_14605608_37	4		Marinifilaceae	152223	NA	13925.6	23972	NA	14862.7	6274.64	17942.4	NA	30687.4	21183.5	5623.56	19553.7	NA	3336.05	197673	56984.1	NA	NA	37215	9140.73	NA	6718.61	18540.8	10526.1	7394.91	29400.5	43468.6	6274.27	20351.8	1535.87	27036.6	1518.6	26172.4	5367.11	NA	7064.41	4917.94	8480.67	NA	3164.53	NA	4309.89	2681.88	NA	633575
ID_13279460_57	5		Gemmatimonadaceae	40223.5	27514.3	NA	228936	2724.32	NA	32281.6	NA	492473	275608	12623.8	NA	1009.26	1.25393e+06	17954.4	NA	80125.1	NA	70877.1	NA	NA	13767.2	15697.8	10476.9	6815.55	87453.9	NA	15680.3	2528.73	50558.3	1086.85	35332.5	1083.71	5114.84	8889.2	34510.7	1752.8	12083.9	73024.5	NA	3542.19	4259.06	1115.66	1306.27	NA	227746
ID_9272412_8	5		Gemmatimonadaceae	40223.5	27514.3	NA	228936	2724.32	NA	32281.6	NA	492473	275608	12623.8	NA	1009.26	1.25393e+06	17954.4	NA	80125.1	NA	70877.1	NA	NA	13767.2	15697.8	10476.9	6815.55	87453.9	NA	15680.3	2528.73	50558.3	1086.85	35332.5	1083.71	5114.84	8889.2	34510.7	1752.8	12083.9	73024.5	NA	3542.19	4259.06	1115.66	1306.27	NA	227746
ID_14484772_27	6	K10924	Methylophilaceae	NA	6.69719e+06	703970	NA	630355	NA	NA	99072	901848	214132	102351	NA	4143.72	NA	18023.8	NA	NA	NA	453504	NA	NA	NA	NA	301259	100656	127537	NA	155008	247320	NA	NA	232078	33857.5	117835	NA	172395	NA	NA	145452	NA	10157.2	NA	NA	35315.6	NA	NA
ID_10497371_49636	7		Geobacteraceae	1.6374e+06	6.3435e+06	172459	1.65759e+06	619331	468101	642438	221196	2.02328e+06	1.57517e+06	425761	90175	171747	3.50667e+06	154167	466370	1.86434e+06	538933	1.58608e+06	1.29672e+06	NA	325029	90508.3	304168	202219	649396	412573	758523	237167	353210	110541	2.70676e+06	66635.8	26327.1	369027	517701	139611	218024	338553	NA	303313	325905	246148	267671	NA	919618
ID_14401254_1	8		Sandaracinaceae	NA	NA	NA	7926.87	16039	NA	14278.6	NA	410395	NA	NA	3525.05	1864.27	35785.1	NA	NA	NA	17994.2	13669.4	42372.5	NA	NA	NA	4666.22	NA	8677.11	9844.58	24598.3	NA	NA	NA	NA	900.721	NA	NA	12127.4	NA	NA	8506.72	NA	NA	NA	NA	NA	NA	14705.8
ID_10746337_1	10	K04043	Opitutaceae	25393.5	88340.8	29036.6	NA	NA	NA	NA	1737.82	NA	23277.5	4227.1	1643.14	59082.4	26777	1278.76	NA	NA	18517.3	NA	NA	NA	6540.3	NA	6866.46	NA	NA	NA	NA	NA	NA	NA	NA	NA	NA	NA	NA	2023.85	NA	5929.76	NA	1714.1	NA	1952.42	3315.8	NA	NA
ID_14444762_1	11	K01011	Peptococcaceae	NA	45406.9	NA	NA	84258.3	NA	NA	NA	NA	NA	45175.7	3097.48	NA	38615.6	1801.48	NA	NA	NA	453867	NA	NA	NA	NA	10862.5	NA	4881.33	NA	NA	5169.25	NA	4951.06	NA	NA	8641.25	NA	7918.28	3050.09	NA	NA	NA	NA	10493.4	1767.25	6624.24	NA	42294.5
ID_14674648_1	12	K02358	Comamonadaceae	NA	28660.6	NA	5989.52	3688.74	NA	NA	NA	NA	NA	3314.78	927.517	NA	NA	NA	24894.6	NA	NA	NA	NA	2311.94	NA	NA	NA	1041.38	NA	NA	2705.02	NA	NA	NA	10107.5	666.44	NA	NA	NA	NA	1558.09	2441.45	NA	898.105	2704.81	NA	1115.64	NA	8507.78
ID_13210028_1	12	K02358	Thermoanaerobacterales Family III. Incertae Sedis	NA	28660.6	NA	5989.52	3688.74	NA	NA	NA	NA	NA	3314.78	927.517	NA	NA	NA	24894.6	NA	NA	NA	NA	2311.94	NA	NA	NA	1041.38	NA	NA	2705.02	NA	NA	NA	10107.5	666.44	NA	NA	NA	NA	1558.09	2441.45	NA	898.105	2704.81	NA	1115.64	NA	8507.78
ID_11087847_1	12	K02358	Nitrospiraceae	NA	28660.6	NA	11352.6	13038.6	NA	10675.8	NA	NA	9608.5	9991.08	927.517	764.602	NA	8253.23	89286.4	NA	55526.8	13857.4	105517	10479.7	526142	NA	109232	3588.12	6219.98	10246.6	25559.2	3292.77	7313.66	974.059	10107.5	666.44	NA	7404.3	18432.1	1584.27	6080.33	31715.6	NA	3096.91	5148.92	2292.87	3578.67	NA	14758.4
ID_9273461_1	12	K02358	Syntrophobacteraceae	NA	28660.6	NA	5989.52	3688.74	NA	NA	NA	NA	NA	3314.78	927.517	NA	NA	NA	24894.6	NA	NA	NA	NA	2311.94	NA	NA	NA	1041.38	NA	NA	2705.02	NA	NA	NA	10107.5	666.44	NA	NA	NA	NA	1558.09	2441.45	NA	898.105	2704.81	NA	1115.64	NA	8507.78
ID_14319542_3786	13		Desulfuromonadaceae	198176	47640.6	3486.78	11105	NA	2435.17	3040.43	NA	72431.3	NA	2076.15	NA	NA	NA	2310.18	NA	NA	NA	525.152	101435	NA	NA	NA	4490.36	9105.59	8358.4	6067.07	8923.47	2215.99	6010.22	973.181	NA	NA	5595.52	NA	NA	2384.85	3356.57	17648.7	NA	4424.26	3101.26	3554.31	3324.95	NA	23437.3
ID_9169551_32	14	K02358	Unknown	26945.5	2.01694e+06	19468.7	NA	508135	18893.1	NA	NA	NA	89224.8	38513.9	11423.5	3445.12	89241.9	8519.8	NA	NA	67791.5	75266.3	NA	7814.12	42151	NA	NA	NA	37631.5	171110	NA	NA	323660	1684.98	177177	2458.76	19980.7	43074.8	11081.1	2123.15	9565.42	15911.1	NA	6384.18	76783.5	NA	71293.8	NA	133442
ID_10698603_1	15		Unknown	NA	NA	6871.3	20809.4	18540	5386.59	24251.4	NA	36765.3	48215.3	NA	NA	1456.88	40831.4	1685.68	NA	NA	NA	NA	17121.6	NA	59182.6	29899	15610.7	2923.49	7945.4	NA	26353.2	9560	27113.7	6944.41	130570	734.866	NA	10178	2639.47	1620.32	2481.51	24549.9	NA	42816.6	55094.2	NA	42288	NA	447719
ID_10517757_78	15	K13533	Candidatus Brocadiaceae	NA	NA	6871.3	20809.4	18540	5386.59	24251.4	NA	36765.3	48215.3	NA	NA	1456.88	40831.4	1685.68	NA	NA	NA	NA	17121.6	NA	59182.6	29899	15610.7	2923.49	7945.4	NA	26353.2	9560	27113.7	6944.41	130570	734.866	NA	10178	2639.47	1620.32	2481.51	24549.9	NA	42816.6	55094.2	NA	42288	NA	447719
ID_9213124_16	15	K02482	Unknown	NA	NA	6871.3	20809.4	18540	5386.59	24251.4	NA	36765.3	48215.3	NA	NA	1456.88	40831.4	1685.68	NA	NA	NA	NA	17121.6	NA	59182.6	29899	15610.7	2923.49	7945.4	NA	26353.2	9560	27113.7	6944.41	130570	734.866	NA	10178	2639.47	1620.32	2481.51	24549.9	NA	42816.6	55094.2	NA	42288	NA	447719
ID_13213704_946	15		Unknown	NA	NA	6871.3	20809.4	18540	5386.59	24251.4	NA	36765.3	48215.3	NA	NA	1456.88	40831.4	1685.68	NA	NA	NA	NA	17121.6	NA	59182.6	29899	15610.7	2923.49	7945.4	NA	26353.2	9560	27113.7	6944.41	130570	734.866	NA	10178	2639.47	1620.32	2481.51	24549.9	NA	42816.6	55094.2	NA	42288	NA	447719
ID_14528464_1	15		Geobacteraceae	NA	NA	6871.3	20809.4	18540	5386.59	24251.4	NA	36765.3	48215.3	NA	NA	1456.88	40831.4	1685.68	NA	NA	NA	NA	17121.6	NA	59182.6	29899	15610.7	2923.49	7945.4	NA	26353.2	9560	27113.7	6944.41	130570	734.866	NA	10178	2639.47	1620.32	2481.51	24549.9	NA	42816.6	55094.2	NA	42288	NA	447719
ID_9403900_1	15	K13587	Desulfuromonadaceae	NA	NA	6871.3	20809.4	18540	5386.59	24251.4	NA	36765.3	48215.3	NA	NA	1456.88	40831.4	1685.68	NA	NA	NA	NA	17121.6	NA	59182.6	29899	15610.7	2923.49	7945.4	NA	26353.2	9560	27113.7	6944.41	130570	734.866	NA	10178	2639.47	1620.32	2481.51	24549.9	NA	42816.6	55094.2	NA	42288	NA	447719
ID_9188871_67	15	K13587	Unknown	NA	NA	6871.3	20809.4	18540	5386.59	24251.4	NA	36765.3	48215.3	NA	NA	1456.88	40831.4	1685.68	NA	NA	NA	NA	17121.6	NA	59182.6	29899	15610.7	2923.49	7945.4	NA	26353.2	9560	27113.7	6944.41	130570	734.866	NA	10178	2639.47	1620.32	2481.51	24549.9	NA	42816.6	55094.2	NA	42288	NA	447719
ID_13194968_1674	15	K13587	Acidobacteriaceae	NA	NA	6871.3	20809.4	18540	5386.59	24251.4	NA	36765.3	48215.3	NA	NA	1456.88	40831.4	1685.68	NA	NA	NA	NA	17121.6	NA	59182.6	29899	15610.7	2923.49	7945.4	NA	26353.2	9560	27113.7	6944.41	130570	734.866	NA	10178	2639.47	1620.32	2481.51	24549.9	NA	42816.6	55094.2	NA	42288	NA	447719
ID_14339998_324	15		Syntrophaceae	NA	NA	6871.3	20809.4	18540	5386.59	24251.4	NA	36765.3	48215.3	NA	NA	1456.88	40831.4	1685.68	NA	NA	NA	NA	17121.6	NA	59182.6	29899	15610.7	2923.49	7945.4	NA	26353.2	9560	27113.7	6944.41	130570	734.866	NA	10178	2639.47	1620.32	2481.51	24549.9	NA	42816.6	55094.2	NA	42288	NA	447719
ID_10718759_1	15	K13587	Solibacteraceae	NA	NA	6871.3	20809.4	18540	5386.59	24251.4	NA	36765.3	48215.3	NA	NA	1456.88	40831.4	1685.68	NA	NA	NA	NA	17121.6	NA	59182.6	29899	15610.7	2923.49	7945.4	NA	26353.2	9560	27113.7	6944.41	130570	734.866	NA	10178	2639.47	1620.32	2481.51	24549.9	NA	42816.6	55094.2	NA	42288	NA	447719
ID_13414472_1	15	K13587	Planctomycetaceae	NA	NA	6871.3	20809.4	18540	5386.59	24251.4	NA	36765.3	48215.3	NA	NA	1456.88	40831.4	1685.68	NA	NA	NA	NA	17121.6	NA	59182.6	29899	15610.7	2923.49	7945.4	NA	26353.2	9560	27113.7	6944.41	130570	734.866	NA	10178	2639.47	1620.32	2481.51	24549.9	NA	42816.6	55094.2	NA	42288	NA	447719
ID_14340538_293	15	K13587	Desulfuromonadaceae	NA	NA	6871.3	20809.4	18540	5386.59	24251.4	NA	36765.3	48215.3	NA	NA	1456.88	40831.4	1685.68	NA	NA	NA	NA	17121.6	NA	59182.6	29899	15610.7	2923.49	7945.4	NA	26353.2	9560	27113.7	6944.41	130570	734.866	NA	10178	2639.47	1620.32	2481.51	24549.9	NA	42816.6	55094.2	NA	42288	NA	447719
ID_14340800_69	15	K13587	Geobacteraceae	NA	NA	6871.3	20809.4	18540	5386.59	24251.4	NA	36765.3	48215.3	NA	NA	1456.88	40831.4	1685.68	NA	NA	NA	NA	17121.6	NA	59182.6	29899	15610.7	2923.49	7945.4	NA	26353.2	9560	27113.7	6944.41	130570	734.866	NA	10178	2639.47	1620.32	2481.51	24549.9	NA	42816.6	55094.2	NA	42288	NA	447719
ID_14318266_4689	15	K13587	Solibacteraceae	NA	NA	6871.3	20809.4	18540	5386.59	24251.4	NA	36765.3	48215.3	NA	NA	1456.88	40831.4	1685.68	NA	NA	NA	NA	17121.6	NA	59182.6	29899	15610.7	2923.49	7945.4	NA	26353.2	9560	27113.7	6944.41	130570	734.866	NA	10178	2639.47	1620.32	2481.51	24549.9	NA	42816.6	55094.2	NA	42288	NA	447719
ID_9215470_156	15	K13587	Syntrophobacteraceae	NA	NA	6871.3	20809.4	18540	5386.59	24251.4	NA	36765.3	48215.3	NA	NA	1456.88	40831.4	1685.68	NA	NA	NA	NA	17121.6	NA	59182.6	29899	15610.7	2923.49	7945.4	NA	26353.2	9560	27113.7	6944.41	130570	734.866	NA	10178	2639.47	1620.32	2481.51	24549.9	NA	42816.6	55094.2	NA	42288	NA	447719
ID_13424680_1	15		Geobacteraceae	NA	NA	6871.3	20809.4	18540	5386.59	24251.4	NA	36765.3	48215.3	NA	NA	1456.88	40831.4	1685.68	NA	NA	NA	NA	17121.6	NA	59182.6	29899	15610.7	2923.49	7945.4	NA	26353.2	9560	27113.7	6944.41	130570	734.866	NA	10178	2639.47	1620.32	2481.51	24549.9	NA	42816.6	55094.2	NA	42288	NA	447719
ID_10520975_25	15		Geobacteraceae	NA	NA	6871.3	20809.4	18540	5386.59	24251.4	NA	36765.3	48215.3	NA	NA	1456.88	40831.4	1685.68	NA	NA	NA	NA	17121.6	NA	59182.6	29899	15610.7	2923.49	7945.4	NA	26353.2	9560	27113.7	6944.41	130570	734.866	NA	10178	2639.47	1620.32	2481.51	24549.9	NA	42816.6	55094.2	NA	42288	NA	447719
ID_10521001_10	15	K02482	Desulfobacteraceae	NA	NA	6871.3	20809.4	18540	5386.59	24251.4	NA	36765.3	48215.3	NA	NA	1456.88	40831.4	1685.68	NA	NA	NA	NA	17121.6	NA	59182.6	29899	15610.7	2923.49	7945.4	NA	26353.2	9560	27113.7	6944.41	130570	734.866	NA	10178	2639.47	1620.32	2481.51	24549.9	NA	42816.6	55094.2	NA	42288	NA	447719
ID_9431422_1	15	K13587	Calditrichaceae	NA	NA	6871.3	20809.4	18540	5386.59	24251.4	NA	36765.3	48215.3	NA	NA	1456.88	40831.4	1685.68	NA	NA	NA	NA	17121.6	NA	59182.6	29899	15610.7	2923.49	7945.4	NA	26353.2	9560	27113.7	6944.41	130570	734.866	NA	10178	2639.47	1620.32	2481.51	24549.9	NA	42816.6	55094.2	NA	42288	NA	447719
ID_13011802_1	15	K13587	Gemmatimonadaceae	NA	NA	6871.3	20809.4	18540	5386.59	24251.4	NA	36765.3	48215.3	NA	NA	1456.88	40831.4	1685.68	NA	NA	NA	NA	17121.6	NA	59182.6	29899	15610.7	2923.49	7945.4	NA	26353.2	9560	27113.7	6944.41	130570	734.866	NA	10178	2639.47	1620.32	2481.51	24549.9	NA	42816.6	55094.2	NA	42288	NA	447719
ID_9454398_1	15	K13587	Chroococcidiopsidaceae	NA	NA	6871.3	20809.4	18540	5386.59	24251.4	NA	36765.3	48215.3	NA	NA	1456.88	40831.4	1685.68	NA	NA	NA	NA	17121.6	NA	59182.6	29899	15610.7	2923.49	7945.4	NA	26353.2	9560	27113.7	6944.41	130570	734.866	NA	10178	2639.47	1620.32	2481.51	24549.9	NA	42816.6	55094.2	NA	42288	NA	447719
ID_9460538_1	15	K13587	Syntrophobacteraceae	NA	NA	6871.3	20809.4	18540	5386.59	24251.4	NA	36765.3	48215.3	NA	NA	1456.88	40831.4	1685.68	NA	NA	NA	NA	17121.6	NA	59182.6	29899	15610.7	2923.49	7945.4	NA	26353.2	9560	27113.7	6944.41	130570	734.866	NA	10178	2639.47	1620.32	2481.51	24549.9	NA	42816.6	55094.2	NA	42288	NA	447719
ID_14344894_1	15		Desulfuromonadaceae	NA	NA	6871.3	20809.4	18540	5386.59	24251.4	NA	36765.3	48215.3	NA	NA	1456.88	40831.4	1685.68	NA	NA	NA	NA	17121.6	NA	59182.6	29899	15610.7	2923.49	7945.4	NA	26353.2	9560	27113.7	6944.41	130570	734.866	NA	10178	2639.47	1620.32	2481.51	24549.9	NA	42816.6	55094.2	NA	42288	NA	447719
ID_14344964_100	15	K13533	Candidatus Brocadiaceae	NA	NA	6871.3	20809.4	18540	5386.59	24251.4	NA	36765.3	48215.3	NA	NA	1456.88	40831.4	1685.68	NA	NA	NA	NA	17121.6	NA	59182.6	29899	15610.7	2923.49	7945.4	NA	26353.2	9560	27113.7	6944.41	130570	734.866	NA	10178	2639.47	1620.32	2481.51	24549.9	NA	42816.6	55094.2	NA	42288	NA	447719
ID_14588214_1	15		Geobacteraceae	NA	NA	6871.3	20809.4	18540	5386.59	24251.4	NA	36765.3	48215.3	NA	NA	1456.88	40831.4	1685.68	NA	NA	NA	NA	17121.6	NA	59182.6	29899	15610.7	2923.49	7945.4	NA	26353.2	9560	27113.7	6944.41	130570	734.866	NA	10178	2639.47	1620.32	2481.51	24549.9	NA	42816.6	55094.2	NA	42288	NA	447719
ID_14590838_75	15	K02482	Syntrophobacteraceae	NA	NA	6871.3	20809.4	18540	5386.59	24251.4	NA	36765.3	48215.3	NA	NA	1456.88	40831.4	1685.68	NA	NA	NA	NA	17121.6	NA	59182.6	29899	15610.7	2923.49	7945.4	NA	26353.2	9560	27113.7	6944.41	130570	734.866	NA	10178	2639.47	1620.32	2481.51	24549.9	NA	42816.6	55094.2	NA	42288	NA	447719
ID_9441343_25	15	K14986	Herpetosiphonaceae	NA	NA	6871.3	20809.4	18540	5386.59	24251.4	NA	36765.3	48215.3	NA	NA	1456.88	40831.4	1685.68	NA	NA	NA	NA	17121.6	NA	59182.6	29899	15610.7	2923.49	7945.4	NA	26353.2	9560	27113.7	6944.41	130570	734.866	NA	10178	2639.47	1620.32	2481.51	24549.9	NA	42816.6	55094.2	NA	42288	NA	447719
ID_14320812_3299	15	K13587	Unknown	NA	NA	6871.3	20809.4	18540	5386.59	24251.4	NA	36765.3	48215.3	NA	NA	1456.88	40831.4	1685.68	NA	NA	NA	NA	17121.6	NA	59182.6	29899	15610.7	2923.49	7945.4	NA	26353.2	9560	27113.7	6944.41	130570	734.866	NA	10178	2639.47	1620.32	2481.51	24549.9	NA	42816.6	55094.2	NA	42288	NA	447719
ID_14595832_19	15	K07709	Myxococcaceae	NA	NA	6871.3	20809.4	18540	5386.59	24251.4	NA	36765.3	48215.3	NA	NA	1456.88	40831.4	1685.68	NA	NA	NA	NA	17121.6	NA	59182.6	29899	15610.7	2923.49	7945.4	NA	26353.2	9560	27113.7	6944.41	130570	734.866	NA	10178	2639.47	1620.32	2481.51	24549.9	NA	42816.6	55094.2	NA	42288	NA	447719
ID_14601038_1	15	K02482	Acidiferrobacteraceae	NA	NA	6871.3	20809.4	18540	5386.59	24251.4	NA	36765.3	48215.3	NA	NA	1456.88	40831.4	1685.68	NA	NA	NA	NA	17121.6	NA	59182.6	29899	15610.7	2923.49	7945.4	NA	26353.2	9560	27113.7	6944.41	130570	734.866	NA	10178	2639.47	1620.32	2481.51	24549.9	NA	42816.6	55094.2	NA	42288	NA	447719
ID_9478794_1	15		Acidobacteriaceae	NA	NA	6871.3	20809.4	18540	5386.59	24251.4	NA	36765.3	48215.3	NA	NA	1456.88	40831.4	1685.68	NA	NA	NA	NA	17121.6	NA	59182.6	29899	15610.7	2923.49	7945.4	NA	26353.2	9560	27113.7	6944.41	130570	734.866	NA	10178	2639.47	1620.32	2481.51	24549.9	NA	42816.6	55094.2	NA	42288	NA	447719
ID_9196447_84	15		Unknown	NA	NA	6871.3	20809.4	18540	5386.59	24251.4	NA	36765.3	48215.3	NA	NA	1456.88	40831.4	1685.68	NA	NA	NA	NA	17121.6	NA	59182.6	29899	15610.7	2923.49	7945.4	NA	26353.2	9560	27113.7	6944.41	130570	734.866	NA	10178	2639.47	1620.32	2481.51	24549.9	NA	42816.6	55094.2	NA	42288	NA	447719
ID_13481606_1	15		Gemmataceae	NA	NA	6871.3	20809.4	18540	5386.59	24251.4	NA	36765.3	48215.3	NA	NA	1456.88	40831.4	1685.68	NA	NA	NA	NA	17121.6	NA	59182.6	29899	15610.7	2923.49	7945.4	NA	26353.2	9560	27113.7	6944.41	130570	734.866	NA	10178	2639.47	1620.32	2481.51	24549.9	NA	42816.6	55094.2	NA	42288	NA	447719
ID_9457059_1	15	K13587	Microcoleaceae	NA	NA	6871.3	20809.4	18540	5386.59	24251.4	NA	36765.3	48215.3	NA	NA	1456.88	40831.4	1685.68	NA	NA	NA	NA	17121.6	NA	59182.6	29899	15610.7	2923.49	7945.4	NA	26353.2	9560	27113.7	6944.41	130570	734.866	NA	10178	2639.47	1620.32	2481.51	24549.9	NA	42816.6	55094.2	NA	42288	NA	447719
ID_14348706_55	15		Desulfobulbaceae	NA	NA	6871.3	20809.4	18540	5386.59	24251.4	NA	36765.3	48215.3	NA	NA	1456.88	40831.4	1685.68	NA	NA	NA	NA	17121.6	NA	59182.6	29899	15610.7	2923.49	7945.4	NA	26353.2	9560	27113.7	6944.41	130570	734.866	NA	10178	2639.47	1620.32	2481.51	24549.9	NA	42816.6	55094.2	NA	42288	NA	447719
ID_12790684_1	15	K13587	Syntrophobacteraceae	NA	NA	6871.3	20809.4	18540	5386.59	24251.4	NA	36765.3	48215.3	NA	NA	1456.88	40831.4	1685.68	NA	NA	NA	NA	17121.6	NA	59182.6	29899	15610.7	2923.49	7945.4	NA	26353.2	9560	27113.7	6944.41	130570	734.866	NA	10178	2639.47	1620.32	2481.51	24549.9	NA	42816.6	55094.2	NA	42288	NA	447719
ID_10808971_1	15		Archangiaceae	NA	NA	6871.3	20809.4	18540	5386.59	24251.4	NA	36765.3	48215.3	NA	NA	1456.88	40831.4	1685.68	NA	NA	NA	NA	17121.6	NA	59182.6	29899	15610.7	2923.49	7945.4	NA	26353.2	9560	27113.7	6944.41	130570	734.866	NA	10178	2639.47	1620.32	2481.51	24549.9	NA	42816.6	55094.2	NA	42288	NA	447719
ID_10809783_1	15	K13587	Unknown	NA	NA	6871.3	20809.4	18540	5386.59	24251.4	NA	36765.3	48215.3	NA	NA	1456.88	40831.4	1685.68	NA	NA	NA	NA	17121.6	NA	59182.6	29899	15610.7	2923.49	7945.4	NA	26353.2	9560	27113.7	6944.41	130570	734.866	NA	10178	2639.47	1620.32	2481.51	24549.9	NA	42816.6	55094.2	NA	42288	NA	447719
ID_13507106_28	15	K13533	Candidatus Brocadiaceae	NA	NA	6871.3	20809.4	18540	5386.59	24251.4	NA	36765.3	48215.3	NA	NA	1456.88	40831.4	1685.68	NA	NA	NA	NA	17121.6	NA	59182.6	29899	15610.7	2923.49	7945.4	NA	26353.2	9560	27113.7	6944.41	130570	734.866	NA	10178	2639.47	1620.32	2481.51	24549.9	NA	42816.6	55094.2	NA	42288	NA	447719
ID_10811789_19	15		Candidatus Brocadiaceae	NA	NA	6871.3	20809.4	18540	5386.59	24251.4	NA	36765.3	48215.3	NA	NA	1456.88	40831.4	1685.68	NA	NA	NA	NA	17121.6	NA	59182.6	29899	15610.7	2923.49	7945.4	NA	26353.2	9560	27113.7	6944.41	130570	734.866	NA	10178	2639.47	1620.32	2481.51	24549.9	NA	42816.6	55094.2	NA	42288	NA	447719
ID_13224316_1	15	K13587	Desulfuromonadaceae	NA	NA	6871.3	20809.4	18540	5386.59	24251.4	NA	36765.3	48215.3	NA	NA	1456.88	40831.4	1685.68	NA	NA	NA	NA	17121.6	NA	59182.6	29899	15610.7	2923.49	7945.4	NA	26353.2	9560	27113.7	6944.41	130570	734.866	NA	10178	2639.47	1620.32	2481.51	24549.9	NA	42816.6	55094.2	NA	42288	NA	447719
ID_13510542_28	15		Unknown	NA	NA	6871.3	20809.4	18540	5386.59	24251.4	NA	36765.3	48215.3	NA	NA	1456.88	40831.4	1685.68	NA	NA	NA	NA	17121.6	NA	59182.6	29899	15610.7	2923.49	7945.4	NA	26353.2	9560	27113.7	6944.41	130570	734.866	NA	10178	2639.47	1620.32	2481.51	24549.9	NA	42816.6	55094.2	NA	42288	NA	447719
ID_10497695_8523	15		Geobacteraceae	NA	NA	6871.3	20809.4	18540	5386.59	24251.4	NA	36765.3	48215.3	NA	NA	1456.88	40831.4	1685.68	NA	NA	NA	NA	17121.6	NA	59182.6	29899	15610.7	2923.49	7945.4	NA	26353.2	9560	27113.7	6944.41	130570	734.866	NA	10178	2639.47	1620.32	2481.51	24549.9	NA	42816.6	55094.2	NA	42288	NA	447719
ID_13088744_15	15	K13587	Gemmataceae	NA	NA	6871.3	20809.4	18540	5386.59	24251.4	NA	36765.3	48215.3	NA	NA	1456.88	40831.4	1685.68	NA	NA	NA	NA	17121.6	NA	59182.6	29899	15610.7	2923.49	7945.4	NA	26353.2	9560	27113.7	6944.41	130570	734.866	NA	10178	2639.47	1620.32	2481.51	24549.9	NA	42816.6	55094.2	NA	42288	NA	447719
ID_13524368_178	15	K07710	Unknown	NA	NA	6871.3	20809.4	18540	5386.59	24251.4	NA	36765.3	48215.3	NA	NA	1456.88	40831.4	1685.68	NA	NA	NA	NA	17121.6	NA	59182.6	29899	15610.7	2923.49	7945.4	NA	26353.2	9560	27113.7	6944.41	130570	734.866	NA	10178	2639.47	1620.32	2481.51	24549.9	NA	42816.6	55094.2	NA	42288	NA	447719
ID_9225712_32	15		Geobacteraceae	NA	NA	6871.3	20809.4	18540	5386.59	24251.4	NA	36765.3	48215.3	NA	NA	1456.88	40831.4	1685.68	NA	NA	NA	NA	17121.6	NA	59182.6	29899	15610.7	2923.49	7945.4	NA	26353.2	9560	27113.7	6944.41	130570	734.866	NA	10178	2639.47	1620.32	2481.51	24549.9	NA	42816.6	55094.2	NA	42288	NA	447719
ID_10531127_255	15	K07709	Desulfobulbaceae	NA	NA	6871.3	20809.4	18540	5386.59	24251.4	NA	36765.3	48215.3	NA	NA	1456.88	40831.4	1685.68	NA	NA	NA	NA	17121.6	NA	59182.6	29899	15610.7	2923.49	7945.4	NA	26353.2	9560	27113.7	6944.41	130570	734.866	NA	10178	2639.47	1620.32	2481.51	24549.9	NA	42816.6	55094.2	NA	42288	NA	447719
ID_9535022_1	15		Opitutaceae	NA	NA	6871.3	20809.4	18540	5386.59	24251.4	NA	36765.3	48215.3	NA	NA	1456.88	40831.4	1685.68	NA	NA	NA	NA	17121.6	NA	59182.6	29899	15610.7	2923.49	7945.4	NA	26353.2	9560	27113.7	6944.41	130570	734.866	NA	10178	2639.47	1620.32	2481.51	24549.9	NA	42816.6	55094.2	NA	42288	NA	447719
ID_10532767_91	15	K13587	Calditrichaceae	NA	NA	6871.3	20809.4	18540	5386.59	24251.4	NA	36765.3	48215.3	NA	NA	1456.88	40831.4	1685.68	NA	NA	NA	NA	17121.6	NA	59182.6	29899	15610.7	2923.49	7945.4	NA	26353.2	9560	27113.7	6944.41	130570	734.866	NA	10178	2639.47	1620.32	2481.51	24549.9	NA	42816.6	55094.2	NA	42288	NA	447719
ID_14672964_1	15	K13587	Labilitrichaceae	NA	NA	6871.3	20809.4	18540	5386.59	24251.4	NA	36765.3	48215.3	NA	NA	1456.88	40831.4	1685.68	NA	NA	NA	NA	17121.6	NA	59182.6	29899	15610.7	2923.49	7945.4	NA	26353.2	9560	27113.7	6944.41	130570	734.866	NA	10178	2639.47	1620.32	2481.51	24549.9	NA	42816.6	55094.2	NA	42288	NA	447719
ID_13551422_3	15		Geobacteraceae	NA	NA	6871.3	20809.4	18540	5386.59	24251.4	NA	36765.3	48215.3	NA	NA	1456.88	40831.4	1685.68	NA	NA	NA	NA	17121.6	NA	59182.6	29899	15610.7	2923.49	7945.4	NA	26353.2	9560	27113.7	6944.41	130570	734.866	NA	10178	2639.47	1620.32	2481.51	24549.9	NA	42816.6	55094.2	NA	42288	NA	447719
ID_14677912_1	15	K02482	Archangiaceae	NA	NA	6871.3	20809.4	18540	5386.59	24251.4	NA	36765.3	48215.3	NA	NA	1456.88	40831.4	1685.68	NA	NA	NA	NA	17121.6	NA	59182.6	29899	15610.7	2923.49	7945.4	NA	26353.2	9560	27113.7	6944.41	130570	734.866	NA	10178	2639.47	1620.32	2481.51	24549.9	NA	42816.6	55094.2	NA	42288	NA	447719
ID_9527539_2	15	K02482	Desulfuromonadaceae	NA	NA	6871.3	20809.4	18540	5386.59	24251.4	NA	36765.3	48215.3	NA	NA	1456.88	40831.4	1685.68	NA	NA	NA	NA	17121.6	NA	59182.6	29899	15610.7	2923.49	7945.4	NA	26353.2	9560	27113.7	6944.41	130570	734.866	NA	10178	2639.47	1620.32	2481.51	24549.9	NA	42816.6	55094.2	NA	42288	NA	447719
ID_14318400_5842	15	K13587	Acidobacteriaceae	NA	NA	6871.3	20809.4	18540	5386.59	24251.4	NA	36765.3	48215.3	NA	NA	1456.88	40831.4	1685.68	NA	NA	NA	NA	17121.6	NA	59182.6	29899	15610.7	2923.49	7945.4	NA	26353.2	9560	27113.7	6944.41	130570	734.866	NA	10178	2639.47	1620.32	2481.51	24549.9	NA	42816.6	55094.2	NA	42288	NA	447719
ID_9530005_1	15		Solibacteraceae	NA	NA	6871.3	20809.4	18540	5386.59	24251.4	NA	36765.3	48215.3	NA	NA	1456.88	40831.4	1685.68	NA	NA	NA	NA	17121.6	NA	59182.6	29899	15610.7	2923.49	7945.4	NA	26353.2	9560	27113.7	6944.41	130570	734.866	NA	10178	2639.47	1620.32	2481.51	24549.9	NA	42816.6	55094.2	NA	42288	NA	447719
ID_9557060_1	15		Nitrospiraceae	NA	NA	6871.3	20809.4	18540	5386.59	24251.4	NA	36765.3	48215.3	NA	NA	1456.88	40831.4	1685.68	NA	NA	NA	NA	17121.6	NA	59182.6	29899	15610.7	2923.49	7945.4	NA	26353.2	9560	27113.7	6944.41	130570	734.866	NA	10178	2639.47	1620.32	2481.51	24549.9	NA	42816.6	55094.2	NA	42288	NA	447719
ID_9559846_12	15	K13587	Rhodobacteraceae	NA	NA	6871.3	20809.4	18540	5386.59	24251.4	NA	36765.3	48215.3	NA	NA	1456.88	40831.4	1685.68	NA	NA	NA	NA	17121.6	NA	59182.6	29899	15610.7	2923.49	7945.4	NA	26353.2	9560	27113.7	6944.41	130570	734.866	NA	10178	2639.47	1620.32	2481.51	24549.9	NA	42816.6	55094.2	NA	42288	NA	447719
ID_9539007_1	15	K02482	Archangiaceae	NA	NA	6871.3	20809.4	18540	5386.59	24251.4	NA	36765.3	48215.3	NA	NA	1456.88	40831.4	1685.68	NA	NA	NA	NA	17121.6	NA	59182.6	29899	15610.7	2923.49	7945.4	NA	26353.2	9560	27113.7	6944.41	130570	734.866	NA	10178	2639.47	1620.32	2481.51	24549.9	NA	42816.6	55094.2	NA	42288	NA	447719
ID_13230390_9	15	K02482	Myxococcaceae	NA	NA	6871.3	20809.4	18540	5386.59	24251.4	NA	36765.3	48215.3	NA	NA	1456.88	40831.4	1685.68	NA	NA	NA	NA	17121.6	NA	59182.6	29899	15610.7	2923.49	7945.4	NA	26353.2	9560	27113.7	6944.41	130570	734.866	NA	10178	2639.47	1620.32	2481.51	24549.9	NA	42816.6	55094.2	NA	42288	NA	447719
ID_10875997_1	15		Unknown	NA	NA	6871.3	20809.4	18540	5386.59	24251.4	NA	36765.3	48215.3	NA	NA	1456.88	40831.4	1685.68	NA	NA	NA	NA	17121.6	NA	59182.6	29899	15610.7	2923.49	7945.4	NA	26353.2	9560	27113.7	6944.41	130570	734.866	NA	10178	2639.47	1620.32	2481.51	24549.9	NA	42816.6	55094.2	NA	42288	NA	447719
ID_14697388_1	15		Nostocaceae	NA	NA	6871.3	20809.4	18540	5386.59	24251.4	NA	36765.3	48215.3	NA	NA	1456.88	40831.4	1685.68	NA	NA	NA	NA	17121.6	NA	59182.6	29899	15610.7	2923.49	7945.4	NA	26353.2	9560	27113.7	6944.41	130570	734.866	NA	10178	2639.47	1620.32	2481.51	24549.9	NA	42816.6	55094.2	NA	42288	NA	447719
ID_13140952_14	15	K02482	Oxalobacteraceae	NA	NA	6871.3	20809.4	18540	5386.59	24251.4	NA	36765.3	48215.3	NA	NA	1456.88	40831.4	1685.68	NA	NA	NA	NA	17121.6	NA	59182.6	29899	15610.7	2923.49	7945.4	NA	26353.2	9560	27113.7	6944.41	130570	734.866	NA	10178	2639.47	1620.32	2481.51	24549.9	NA	42816.6	55094.2	NA	42288	NA	447719
ID_14356902_282	15		Nostocaceae	NA	NA	6871.3	20809.4	18540	5386.59	24251.4	NA	36765.3	48215.3	NA	NA	1456.88	40831.4	1685.68	NA	NA	NA	NA	17121.6	NA	59182.6	29899	15610.7	2923.49	7945.4	NA	26353.2	9560	27113.7	6944.41	130570	734.866	NA	10178	2639.47	1620.32	2481.51	24549.9	NA	42816.6	55094.2	NA	42288	NA	447719
ID_9594502_1	15		Desulfobacteraceae	NA	NA	6871.3	20809.4	18540	5386.59	24251.4	NA	36765.3	48215.3	NA	NA	1456.88	40831.4	1685.68	NA	NA	NA	NA	17121.6	NA	59182.6	29899	15610.7	2923.49	7945.4	NA	26353.2	9560	27113.7	6944.41	130570	734.866	NA	10178	2639.47	1620.32	2481.51	24549.9	NA	42816.6	55094.2	NA	42288	NA	447719
ID_9591603_42	15	K02482	Archangiaceae	NA	NA	6871.3	20809.4	18540	5386.59	24251.4	NA	36765.3	48215.3	NA	NA	1456.88	40831.4	1685.68	NA	NA	NA	NA	17121.6	NA	59182.6	29899	15610.7	2923.49	7945.4	NA	26353.2	9560	27113.7	6944.41	130570	734.866	NA	10178	2639.47	1620.32	2481.51	24549.9	NA	42816.6	55094.2	NA	42288	NA	447719
ID_9592397_1	15	K13587	Syntrophaceae	NA	NA	6871.3	20809.4	18540	5386.59	24251.4	NA	36765.3	48215.3	NA	NA	1456.88	40831.4	1685.68	NA	NA	NA	NA	17121.6	NA	59182.6	29899	15610.7	2923.49	7945.4	NA	26353.2	9560	27113.7	6944.41	130570	734.866	NA	10178	2639.47	1620.32	2481.51	24549.9	NA	42816.6	55094.2	NA	42288	NA	447719
ID_9235428_45	15	K02482	Geobacteraceae	NA	NA	6871.3	20809.4	18540	5386.59	24251.4	NA	36765.3	48215.3	NA	NA	1456.88	40831.4	1685.68	NA	NA	NA	NA	17121.6	NA	59182.6	29899	15610.7	2923.49	7945.4	NA	26353.2	9560	27113.7	6944.41	130570	734.866	NA	10178	2639.47	1620.32	2481.51	24549.9	NA	42816.6	55094.2	NA	42288	NA	447719
ID_9602313_1	15		Syntrophaceae	NA	NA	6871.3	20809.4	18540	5386.59	24251.4	NA	36765.3	48215.3	NA	NA	1456.88	40831.4	1685.68	NA	NA	NA	NA	17121.6	NA	59182.6	29899	15610.7	2923.49	7945.4	NA	26353.2	9560	27113.7	6944.41	130570	734.866	NA	10178	2639.47	1620.32	2481.51	24549.9	NA	42816.6	55094.2	NA	42288	NA	447719
ID_14361614_137	15	K02482	Acidiferrobacteraceae	NA	NA	6871.3	20809.4	18540	5386.59	24251.4	NA	36765.3	48215.3	NA	NA	1456.88	40831.4	1685.68	NA	NA	NA	NA	17121.6	NA	59182.6	29899	15610.7	2923.49	7945.4	NA	26353.2	9560	27113.7	6944.41	130570	734.866	NA	10178	2639.47	1620.32	2481.51	24549.9	NA	42816.6	55094.2	NA	42288	NA	447719
ID_10501747_43	15	K02482	Acidiferrobacteraceae	NA	NA	6871.3	20809.4	18540	5386.59	24251.4	NA	36765.3	48215.3	NA	NA	1456.88	40831.4	1685.68	NA	NA	NA	NA	17121.6	NA	59182.6	29899	15610.7	2923.49	7945.4	NA	26353.2	9560	27113.7	6944.41	130570	734.866	NA	10178	2639.47	1620.32	2481.51	24549.9	NA	42816.6	55094.2	NA	42288	NA	447719
ID_9211805_1	15	K13587	Gemmatimonadaceae	NA	NA	6871.3	20809.4	18540	5386.59	24251.4	NA	36765.3	48215.3	NA	NA	1456.88	40831.4	1685.68	NA	NA	NA	NA	17121.6	NA	59182.6	29899	15610.7	2923.49	7945.4	NA	26353.2	9560	27113.7	6944.41	130570	734.866	NA	10178	2639.47	1620.32	2481.51	24549.9	NA	42816.6	55094.2	NA	42288	NA	447719
ID_9639258_1	15	K02482	Comamonadaceae	NA	NA	6871.3	20809.4	18540	5386.59	24251.4	NA	36765.3	48215.3	NA	NA	1456.88	40831.4	1685.68	NA	NA	NA	NA	17121.6	NA	59182.6	29899	15610.7	2923.49	7945.4	NA	26353.2	9560	27113.7	6944.41	130570	734.866	NA	10178	2639.47	1620.32	2481.51	24549.9	NA	42816.6	55094.2	NA	42288	NA	447719
ID_13197320_1129	15	K02482	Syntrophobacteraceae	NA	NA	6871.3	20809.4	18540	5386.59	24251.4	NA	36765.3	48215.3	NA	NA	1456.88	40831.4	1685.68	NA	NA	NA	NA	17121.6	NA	59182.6	29899	15610.7	2923.49	7945.4	NA	26353.2	9560	27113.7	6944.41	130570	734.866	NA	10178	2639.47	1620.32	2481.51	24549.9	NA	42816.6	55094.2	NA	42288	NA	447719
ID_9643284_1	15		Desulfarculaceae	NA	NA	6871.3	20809.4	18540	5386.59	24251.4	NA	36765.3	48215.3	NA	NA	1456.88	40831.4	1685.68	NA	NA	NA	NA	17121.6	NA	59182.6	29899	15610.7	2923.49	7945.4	NA	26353.2	9560	27113.7	6944.41	130570	734.866	NA	10178	2639.47	1620.32	2481.51	24549.9	NA	42816.6	55094.2	NA	42288	NA	447719
ID_9621335_6	15	K02482	Calditrichaceae	NA	NA	6871.3	20809.4	18540	5386.59	24251.4	NA	36765.3	48215.3	NA	NA	1456.88	40831.4	1685.68	NA	NA	NA	NA	17121.6	NA	59182.6	29899	15610.7	2923.49	7945.4	NA	26353.2	9560	27113.7	6944.41	130570	734.866	NA	10178	2639.47	1620.32	2481.51	24549.9	NA	42816.6	55094.2	NA	42288	NA	447719
ID_14777420_1	15		Desulfobulbaceae	NA	NA	6871.3	20809.4	18540	5386.59	24251.4	NA	36765.3	48215.3	NA	NA	1456.88	40831.4	1685.68	NA	NA	NA	NA	17121.6	NA	59182.6	29899	15610.7	2923.49	7945.4	NA	26353.2	9560	27113.7	6944.41	130570	734.866	NA	10178	2639.47	1620.32	2481.51	24549.9	NA	42816.6	55094.2	NA	42288	NA	447719
ID_10957685_67	15	K02482	Pseudomonadaceae	NA	NA	6871.3	20809.4	18540	5386.59	24251.4	NA	36765.3	48215.3	NA	NA	1456.88	40831.4	1685.68	NA	NA	NA	NA	17121.6	NA	59182.6	29899	15610.7	2923.49	7945.4	NA	26353.2	9560	27113.7	6944.41	130570	734.866	NA	10178	2639.47	1620.32	2481.51	24549.9	NA	42816.6	55094.2	NA	42288	NA	447719
ID_14364418_7	15	K13587	Syntrophobacteraceae	NA	NA	6871.3	20809.4	18540	5386.59	24251.4	NA	36765.3	48215.3	NA	NA	1456.88	40831.4	1685.68	NA	NA	NA	NA	17121.6	NA	59182.6	29899	15610.7	2923.49	7945.4	NA	26353.2	9560	27113.7	6944.41	130570	734.866	NA	10178	2639.47	1620.32	2481.51	24549.9	NA	42816.6	55094.2	NA	42288	NA	447719
ID_14322824_1050	15	K02482	Candidatus Brocadiaceae	NA	NA	6871.3	20809.4	18540	5386.59	24251.4	NA	36765.3	48215.3	NA	NA	1456.88	40831.4	1685.68	NA	NA	NA	NA	17121.6	NA	59182.6	29899	15610.7	2923.49	7945.4	NA	26353.2	9560	27113.7	6944.41	130570	734.866	NA	10178	2639.47	1620.32	2481.51	24549.9	NA	42816.6	55094.2	NA	42288	NA	447719
ID_9240586_19	15	K02482	Desulfuromonadaceae	NA	NA	6871.3	20809.4	18540	5386.59	24251.4	NA	36765.3	48215.3	NA	NA	1456.88	40831.4	1685.68	NA	NA	NA	NA	17121.6	NA	59182.6	29899	15610.7	2923.49	7945.4	NA	26353.2	9560	27113.7	6944.41	130570	734.866	NA	10178	2639.47	1620.32	2481.51	24549.9	NA	42816.6	55094.2	NA	42288	NA	447719
ID_14800876_70	15		Desulfobulbaceae	NA	NA	6871.3	20809.4	18540	5386.59	24251.4	NA	36765.3	48215.3	NA	NA	1456.88	40831.4	1685.68	NA	NA	NA	NA	17121.6	NA	59182.6	29899	15610.7	2923.49	7945.4	NA	26353.2	9560	27113.7	6944.41	130570	734.866	NA	10178	2639.47	1620.32	2481.51	24549.9	NA	42816.6	55094.2	NA	42288	NA	447719
ID_14366944_260	15	K13587	Syntrophaceae	NA	NA	6871.3	20809.4	18540	5386.59	24251.4	NA	36765.3	48215.3	NA	NA	1456.88	40831.4	1685.68	NA	NA	NA	NA	17121.6	NA	59182.6	29899	15610.7	2923.49	7945.4	NA	26353.2	9560	27113.7	6944.41	130570	734.866	NA	10178	2639.47	1620.32	2481.51	24549.9	NA	42816.6	55094.2	NA	42288	NA	447719
ID_9664435_1	15	K13587	Opitutaceae	NA	NA	6871.3	20809.4	18540	5386.59	24251.4	NA	36765.3	48215.3	NA	NA	1456.88	40831.4	1685.68	NA	NA	NA	NA	17121.6	NA	59182.6	29899	15610.7	2923.49	7945.4	NA	26353.2	9560	27113.7	6944.41	130570	734.866	NA	10178	2639.47	1620.32	2481.51	24549.9	NA	42816.6	55094.2	NA	42288	NA	447719
ID_10995607_1	15	K13587	Unknown	NA	NA	6871.3	20809.4	18540	5386.59	24251.4	NA	36765.3	48215.3	NA	NA	1456.88	40831.4	1685.68	NA	NA	NA	NA	17121.6	NA	59182.6	29899	15610.7	2923.49	7945.4	NA	26353.2	9560	27113.7	6944.41	130570	734.866	NA	10178	2639.47	1620.32	2481.51	24549.9	NA	42816.6	55094.2	NA	42288	NA	447719
ID_14368118_10	15	K02482	Syntrophobacteraceae	NA	NA	6871.3	20809.4	18540	5386.59	24251.4	NA	36765.3	48215.3	NA	NA	1456.88	40831.4	1685.68	NA	NA	NA	NA	17121.6	NA	59182.6	29899	15610.7	2923.49	7945.4	NA	26353.2	9560	27113.7	6944.41	130570	734.866	NA	10178	2639.47	1620.32	2481.51	24549.9	NA	42816.6	55094.2	NA	42288	NA	447719
ID_9699242_1	15	K13587	Unknown	NA	NA	6871.3	20809.4	18540	5386.59	24251.4	NA	36765.3	48215.3	NA	NA	1456.88	40831.4	1685.68	NA	NA	NA	NA	17121.6	NA	59182.6	29899	15610.7	2923.49	7945.4	NA	26353.2	9560	27113.7	6944.41	130570	734.866	NA	10178	2639.47	1620.32	2481.51	24549.9	NA	42816.6	55094.2	NA	42288	NA	447719
ID_9218459_68	15	K13587	Solibacteraceae	NA	NA	6871.3	20809.4	18540	5386.59	24251.4	NA	36765.3	48215.3	NA	NA	1456.88	40831.4	1685.68	NA	NA	NA	NA	17121.6	NA	59182.6	29899	15610.7	2923.49	7945.4	NA	26353.2	9560	27113.7	6944.41	130570	734.866	NA	10178	2639.47	1620.32	2481.51	24549.9	NA	42816.6	55094.2	NA	42288	NA	447719
ID_9219007_1	15		Clostridiales Family XVII. Incertae Sedis	NA	NA	6871.3	20809.4	18540	5386.59	24251.4	NA	36765.3	48215.3	NA	NA	1456.88	40831.4	1685.68	NA	NA	NA	NA	17121.6	NA	59182.6	29899	15610.7	2923.49	7945.4	NA	26353.2	9560	27113.7	6944.41	130570	734.866	NA	10178	2639.47	1620.32	2481.51	24549.9	NA	42816.6	55094.2	NA	42288	NA	447719
ID_13707572_40	15	K02482	Xanthomonadaceae	NA	NA	6871.3	20809.4	18540	5386.59	24251.4	NA	36765.3	48215.3	NA	NA	1456.88	40831.4	1685.68	NA	NA	NA	NA	17121.6	NA	59182.6	29899	15610.7	2923.49	7945.4	NA	26353.2	9560	27113.7	6944.41	130570	734.866	NA	10178	2639.47	1620.32	2481.51	24549.9	NA	42816.6	55094.2	NA	42288	NA	447719
ID_14833108_1	15		Candidatus Brocadiaceae	NA	NA	6871.3	20809.4	18540	5386.59	24251.4	NA	36765.3	48215.3	NA	NA	1456.88	40831.4	1685.68	NA	NA	NA	NA	17121.6	NA	59182.6	29899	15610.7	2923.49	7945.4	NA	26353.2	9560	27113.7	6944.41	130570	734.866	NA	10178	2639.47	1620.32	2481.51	24549.9	NA	42816.6	55094.2	NA	42288	NA	447719
ID_9707644_44	15	K02482	Syntrophobacteraceae	NA	NA	6871.3	20809.4	18540	5386.59	24251.4	NA	36765.3	48215.3	NA	NA	1456.88	40831.4	1685.68	NA	NA	NA	NA	17121.6	NA	59182.6	29899	15610.7	2923.49	7945.4	NA	26353.2	9560	27113.7	6944.41	130570	734.866	NA	10178	2639.47	1620.32	2481.51	24549.9	NA	42816.6	55094.2	NA	42288	NA	447719
ID_13709170_1	15	K13587	Calditrichaceae	NA	NA	6871.3	20809.4	18540	5386.59	24251.4	NA	36765.3	48215.3	NA	NA	1456.88	40831.4	1685.68	NA	NA	NA	NA	17121.6	NA	59182.6	29899	15610.7	2923.49	7945.4	NA	26353.2	9560	27113.7	6944.41	130570	734.866	NA	10178	2639.47	1620.32	2481.51	24549.9	NA	42816.6	55094.2	NA	42288	NA	447719
ID_13711812_1	15	K13587	Rhodospirillaceae	NA	NA	6871.3	20809.4	18540	5386.59	24251.4	NA	36765.3	48215.3	NA	NA	1456.88	40831.4	1685.68	NA	NA	NA	NA	17121.6	NA	59182.6	29899	15610.7	2923.49	7945.4	NA	26353.2	9560	27113.7	6944.41	130570	734.866	NA	10178	2639.47	1620.32	2481.51	24549.9	NA	42816.6	55094.2	NA	42288	NA	447719
ID_13712102_1	15		Desulfobacteraceae	NA	NA	6871.3	20809.4	18540	5386.59	24251.4	NA	36765.3	48215.3	NA	NA	1456.88	40831.4	1685.68	NA	NA	NA	NA	17121.6	NA	59182.6	29899	15610.7	2923.49	7945.4	NA	26353.2	9560	27113.7	6944.41	130570	734.866	NA	10178	2639.47	1620.32	2481.51	24549.9	NA	42816.6	55094.2	NA	42288	NA	447719
ID_13285028_1	15		Geobacteraceae	NA	NA	6871.3	20809.4	18540	5386.59	24251.4	NA	36765.3	48215.3	NA	NA	1456.88	40831.4	1685.68	NA	NA	NA	NA	17121.6	NA	59182.6	29899	15610.7	2923.49	7945.4	NA	26353.2	9560	27113.7	6944.41	130570	734.866	NA	10178	2639.47	1620.32	2481.51	24549.9	NA	42816.6	55094.2	NA	42288	NA	447719
ID_9220159_32	15		Solibacteraceae	NA	NA	6871.3	20809.4	18540	5386.59	24251.4	NA	36765.3	48215.3	NA	NA	1456.88	40831.4	1685.68	NA	NA	NA	NA	17121.6	NA	59182.6	29899	15610.7	2923.49	7945.4	NA	26353.2	9560	27113.7	6944.41	130570	734.866	NA	10178	2639.47	1620.32	2481.51	24549.9	NA	42816.6	55094.2	NA	42288	NA	447719
ID_14323330_1607	15	K13533	Candidatus Brocadiaceae	NA	NA	6871.3	20809.4	18540	5386.59	24251.4	NA	36765.3	48215.3	NA	NA	1456.88	40831.4	1685.68	NA	NA	NA	NA	17121.6	NA	59182.6	29899	15610.7	2923.49	7945.4	NA	26353.2	9560	27113.7	6944.41	130570	734.866	NA	10178	2639.47	1620.32	2481.51	24549.9	NA	42816.6	55094.2	NA	42288	NA	447719
ID_9722006_1	15		Nostocaceae	NA	NA	6871.3	20809.4	18540	5386.59	24251.4	NA	36765.3	48215.3	NA	NA	1456.88	40831.4	1685.68	NA	NA	NA	NA	17121.6	NA	59182.6	29899	15610.7	2923.49	7945.4	NA	26353.2	9560	27113.7	6944.41	130570	734.866	NA	10178	2639.47	1620.32	2481.51	24549.9	NA	42816.6	55094.2	NA	42288	NA	447719
ID_13292084_1	15		Acetobacteraceae	NA	NA	6871.3	20809.4	18540	5386.59	24251.4	NA	36765.3	48215.3	NA	NA	1456.88	40831.4	1685.68	NA	NA	NA	NA	17121.6	NA	59182.6	29899	15610.7	2923.49	7945.4	NA	26353.2	9560	27113.7	6944.41	130570	734.866	NA	10178	2639.47	1620.32	2481.51	24549.9	NA	42816.6	55094.2	NA	42288	NA	447719
ID_9705791_44	15	K02491	Unknown	NA	NA	6871.3	20809.4	18540	5386.59	24251.4	NA	36765.3	48215.3	NA	NA	1456.88	40831.4	1685.68	NA	NA	NA	NA	17121.6	NA	59182.6	29899	15610.7	2923.49	7945.4	NA	26353.2	9560	27113.7	6944.41	130570	734.866	NA	10178	2639.47	1620.32	2481.51	24549.9	NA	42816.6	55094.2	NA	42288	NA	447719
ID_13298918_1	15	K13587	Solibacteraceae	NA	NA	6871.3	20809.4	18540	5386.59	24251.4	NA	36765.3	48215.3	NA	NA	1456.88	40831.4	1685.68	NA	NA	NA	NA	17121.6	NA	59182.6	29899	15610.7	2923.49	7945.4	NA	26353.2	9560	27113.7	6944.41	130570	734.866	NA	10178	2639.47	1620.32	2481.51	24549.9	NA	42816.6	55094.2	NA	42288	NA	447719
ID_9724091_1	15		Opitutaceae	NA	NA	6871.3	20809.4	18540	5386.59	24251.4	NA	36765.3	48215.3	NA	NA	1456.88	40831.4	1685.68	NA	NA	NA	NA	17121.6	NA	59182.6	29899	15610.7	2923.49	7945.4	NA	26353.2	9560	27113.7	6944.41	130570	734.866	NA	10178	2639.47	1620.32	2481.51	24549.9	NA	42816.6	55094.2	NA	42288	NA	447719
ID_13751218_1	15	K13587	Gemmatimonadaceae	NA	NA	6871.3	20809.4	18540	5386.59	24251.4	NA	36765.3	48215.3	NA	NA	1456.88	40831.4	1685.68	NA	NA	NA	NA	17121.6	NA	59182.6	29899	15610.7	2923.49	7945.4	NA	26353.2	9560	27113.7	6944.41	130570	734.866	NA	10178	2639.47	1620.32	2481.51	24549.9	NA	42816.6	55094.2	NA	42288	NA	447719
ID_12765236_525	15		Thermodesulfobacteriaceae	NA	NA	6871.3	20809.4	18540	5386.59	24251.4	NA	36765.3	48215.3	NA	NA	1456.88	40831.4	1685.68	NA	NA	NA	NA	17121.6	NA	59182.6	29899	15610.7	2923.49	7945.4	NA	26353.2	9560	27113.7	6944.41	130570	734.866	NA	10178	2639.47	1620.32	2481.51	24549.9	NA	42816.6	55094.2	NA	42288	NA	447719
ID_13249224_1	15	K13587	Syntrophobacteraceae	NA	NA	6871.3	20809.4	18540	5386.59	24251.4	NA	36765.3	48215.3	NA	NA	1456.88	40831.4	1685.68	NA	NA	NA	NA	17121.6	NA	59182.6	29899	15610.7	2923.49	7945.4	NA	26353.2	9560	27113.7	6944.41	130570	734.866	NA	10178	2639.47	1620.32	2481.51	24549.9	NA	42816.6	55094.2	NA	42288	NA	447719
ID_14882478_1	15		Gemmataceae	NA	NA	6871.3	20809.4	18540	5386.59	24251.4	NA	36765.3	48215.3	NA	NA	1456.88	40831.4	1685.68	NA	NA	NA	NA	17121.6	NA	59182.6	29899	15610.7	2923.49	7945.4	NA	26353.2	9560	27113.7	6944.41	130570	734.866	NA	10178	2639.47	1620.32	2481.51	24549.9	NA	42816.6	55094.2	NA	42288	NA	447719
ID_9249120_1	15		Geobacteraceae	NA	NA	6871.3	20809.4	18540	5386.59	24251.4	NA	36765.3	48215.3	NA	NA	1456.88	40831.4	1685.68	NA	NA	NA	NA	17121.6	NA	59182.6	29899	15610.7	2923.49	7945.4	NA	26353.2	9560	27113.7	6944.41	130570	734.866	NA	10178	2639.47	1620.32	2481.51	24549.9	NA	42816.6	55094.2	NA	42288	NA	447719
ID_9740747_1	15		Anaeromyxobacteraceae	NA	NA	6871.3	20809.4	18540	5386.59	24251.4	NA	36765.3	48215.3	NA	NA	1456.88	40831.4	1685.68	NA	NA	NA	NA	17121.6	NA	59182.6	29899	15610.7	2923.49	7945.4	NA	26353.2	9560	27113.7	6944.41	130570	734.866	NA	10178	2639.47	1620.32	2481.51	24549.9	NA	42816.6	55094.2	NA	42288	NA	447719
ID_12817016_1	15	K13587	Geobacteraceae	NA	NA	6871.3	20809.4	18540	5386.59	24251.4	NA	36765.3	48215.3	NA	NA	1456.88	40831.4	1685.68	NA	NA	NA	NA	17121.6	NA	59182.6	29899	15610.7	2923.49	7945.4	NA	26353.2	9560	27113.7	6944.41	130570	734.866	NA	10178	2639.47	1620.32	2481.51	24549.9	NA	42816.6	55094.2	NA	42288	NA	447719
ID_9769000_1	15	K02482	Desulfarculaceae	NA	NA	6871.3	20809.4	18540	5386.59	24251.4	NA	36765.3	48215.3	NA	NA	1456.88	40831.4	1685.68	NA	NA	NA	NA	17121.6	NA	59182.6	29899	15610.7	2923.49	7945.4	NA	26353.2	9560	27113.7	6944.41	130570	734.866	NA	10178	2639.47	1620.32	2481.51	24549.9	NA	42816.6	55094.2	NA	42288	NA	447719
ID_13250554_1	15	K01473	Sphingomonadaceae	NA	NA	6871.3	20809.4	18540	5386.59	24251.4	NA	36765.3	48215.3	NA	NA	1456.88	40831.4	1685.68	NA	NA	NA	NA	17121.6	NA	59182.6	29899	15610.7	2923.49	7945.4	NA	26353.2	9560	27113.7	6944.41	130570	734.866	NA	10178	2639.47	1620.32	2481.51	24549.9	NA	42816.6	55094.2	NA	42288	NA	447719
ID_12817334_37	15	K02482	Syntrophobacteraceae	NA	NA	6871.3	20809.4	18540	5386.59	24251.4	NA	36765.3	48215.3	NA	NA	1456.88	40831.4	1685.68	NA	NA	NA	NA	17121.6	NA	59182.6	29899	15610.7	2923.49	7945.4	NA	26353.2	9560	27113.7	6944.41	130570	734.866	NA	10178	2639.47	1620.32	2481.51	24549.9	NA	42816.6	55094.2	NA	42288	NA	447719
ID_9250826_73	15		Caulobacteraceae	NA	NA	6871.3	20809.4	18540	5386.59	24251.4	NA	36765.3	48215.3	NA	NA	1456.88	40831.4	1685.68	NA	NA	NA	NA	17121.6	NA	59182.6	29899	15610.7	2923.49	7945.4	NA	26353.2	9560	27113.7	6944.41	130570	734.866	NA	10178	2639.47	1620.32	2481.51	24549.9	NA	42816.6	55094.2	NA	42288	NA	447719
ID_11081325_1	15	K02482	Desulfobulbaceae	NA	NA	6871.3	20809.4	18540	5386.59	24251.4	NA	36765.3	48215.3	NA	NA	1456.88	40831.4	1685.68	NA	NA	NA	NA	17121.6	NA	59182.6	29899	15610.7	2923.49	7945.4	NA	26353.2	9560	27113.7	6944.41	130570	734.866	NA	10178	2639.47	1620.32	2481.51	24549.9	NA	42816.6	55094.2	NA	42288	NA	447719
ID_14916288_1	15		Acetobacteraceae	NA	NA	6871.3	20809.4	18540	5386.59	24251.4	NA	36765.3	48215.3	NA	NA	1456.88	40831.4	1685.68	NA	NA	NA	NA	17121.6	NA	59182.6	29899	15610.7	2923.49	7945.4	NA	26353.2	9560	27113.7	6944.41	130570	734.866	NA	10178	2639.47	1620.32	2481.51	24549.9	NA	42816.6	55094.2	NA	42288	NA	447719
ID_9790718_1	15		Desulfuromonadaceae	NA	NA	6871.3	20809.4	18540	5386.59	24251.4	NA	36765.3	48215.3	NA	NA	1456.88	40831.4	1685.68	NA	NA	NA	NA	17121.6	NA	59182.6	29899	15610.7	2923.49	7945.4	NA	26353.2	9560	27113.7	6944.41	130570	734.866	NA	10178	2639.47	1620.32	2481.51	24549.9	NA	42816.6	55094.2	NA	42288	NA	447719
ID_13362938_1	15		Geobacteraceae	NA	NA	6871.3	20809.4	18540	5386.59	24251.4	NA	36765.3	48215.3	NA	NA	1456.88	40831.4	1685.68	NA	NA	NA	NA	17121.6	NA	59182.6	29899	15610.7	2923.49	7945.4	NA	26353.2	9560	27113.7	6944.41	130570	734.866	NA	10178	2639.47	1620.32	2481.51	24549.9	NA	42816.6	55094.2	NA	42288	NA	447719
ID_13365596_1	15	K02482	Rhodocyclaceae	NA	NA	6871.3	20809.4	18540	5386.59	24251.4	NA	36765.3	48215.3	NA	NA	1456.88	40831.4	1685.68	NA	NA	NA	NA	17121.6	NA	59182.6	29899	15610.7	2923.49	7945.4	NA	26353.2	9560	27113.7	6944.41	130570	734.866	NA	10178	2639.47	1620.32	2481.51	24549.9	NA	42816.6	55094.2	NA	42288	NA	447719
ID_9778735_1	15		Unknown	NA	NA	6871.3	20809.4	18540	5386.59	24251.4	NA	36765.3	48215.3	NA	NA	1456.88	40831.4	1685.68	NA	NA	NA	NA	17121.6	NA	59182.6	29899	15610.7	2923.49	7945.4	NA	26353.2	9560	27113.7	6944.41	130570	734.866	NA	10178	2639.47	1620.32	2481.51	24549.9	NA	42816.6	55094.2	NA	42288	NA	447719
ID_9809846_1	15	K13587	Desulfuromonadaceae	NA	NA	6871.3	20809.4	18540	5386.59	24251.4	NA	36765.3	48215.3	NA	NA	1456.88	40831.4	1685.68	NA	NA	NA	NA	17121.6	NA	59182.6	29899	15610.7	2923.49	7945.4	NA	26353.2	9560	27113.7	6944.41	130570	734.866	NA	10178	2639.47	1620.32	2481.51	24549.9	NA	42816.6	55094.2	NA	42288	NA	447719
ID_14380342_263	15	K13587	Syntrophaceae	NA	NA	6871.3	20809.4	18540	5386.59	24251.4	NA	36765.3	48215.3	NA	NA	1456.88	40831.4	1685.68	NA	NA	NA	NA	17121.6	NA	59182.6	29899	15610.7	2923.49	7945.4	NA	26353.2	9560	27113.7	6944.41	130570	734.866	NA	10178	2639.47	1620.32	2481.51	24549.9	NA	42816.6	55094.2	NA	42288	NA	447719
ID_13383242_1	15	K13587	Unknown	NA	NA	6871.3	20809.4	18540	5386.59	24251.4	NA	36765.3	48215.3	NA	NA	1456.88	40831.4	1685.68	NA	NA	NA	NA	17121.6	NA	59182.6	29899	15610.7	2923.49	7945.4	NA	26353.2	9560	27113.7	6944.41	130570	734.866	NA	10178	2639.47	1620.32	2481.51	24549.9	NA	42816.6	55094.2	NA	42288	NA	447719
ID_13255378_1	15		Geobacteraceae	NA	NA	6871.3	20809.4	18540	5386.59	24251.4	NA	36765.3	48215.3	NA	NA	1456.88	40831.4	1685.68	NA	NA	NA	NA	17121.6	NA	59182.6	29899	15610.7	2923.49	7945.4	NA	26353.2	9560	27113.7	6944.41	130570	734.866	NA	10178	2639.47	1620.32	2481.51	24549.9	NA	42816.6	55094.2	NA	42288	NA	447719
ID_10560009_36	15	K02482	Calditrichaceae	NA	NA	6871.3	20809.4	18540	5386.59	24251.4	NA	36765.3	48215.3	NA	NA	1456.88	40831.4	1685.68	NA	NA	NA	NA	17121.6	NA	59182.6	29899	15610.7	2923.49	7945.4	NA	26353.2	9560	27113.7	6944.41	130570	734.866	NA	10178	2639.47	1620.32	2481.51	24549.9	NA	42816.6	55094.2	NA	42288	NA	447719
ID_12822768_43	15	K13587	Desulfuromonadaceae	NA	NA	6871.3	20809.4	18540	5386.59	24251.4	NA	36765.3	48215.3	NA	NA	1456.88	40831.4	1685.68	NA	NA	NA	NA	17121.6	NA	59182.6	29899	15610.7	2923.49	7945.4	NA	26353.2	9560	27113.7	6944.41	130570	734.866	NA	10178	2639.47	1620.32	2481.51	24549.9	NA	42816.6	55094.2	NA	42288	NA	447719
ID_9829624_1	15		Gemmataceae	NA	NA	6871.3	20809.4	18540	5386.59	24251.4	NA	36765.3	48215.3	NA	NA	1456.88	40831.4	1685.68	NA	NA	NA	NA	17121.6	NA	59182.6	29899	15610.7	2923.49	7945.4	NA	26353.2	9560	27113.7	6944.41	130570	734.866	NA	10178	2639.47	1620.32	2481.51	24549.9	NA	42816.6	55094.2	NA	42288	NA	447719
ID_13193466_196	15	K02491	Unknown	NA	NA	6871.3	20809.4	18540	5386.59	24251.4	NA	36765.3	48215.3	NA	NA	1456.88	40831.4	1685.68	NA	NA	NA	NA	17121.6	NA	59182.6	29899	15610.7	2923.49	7945.4	NA	26353.2	9560	27113.7	6944.41	130570	734.866	NA	10178	2639.47	1620.32	2481.51	24549.9	NA	42816.6	55094.2	NA	42288	NA	447719
ID_9807607_1	15	K13587	Calditrichaceae	NA	NA	6871.3	20809.4	18540	5386.59	24251.4	NA	36765.3	48215.3	NA	NA	1456.88	40831.4	1685.68	NA	NA	NA	NA	17121.6	NA	59182.6	29899	15610.7	2923.49	7945.4	NA	26353.2	9560	27113.7	6944.41	130570	734.866	NA	10178	2639.47	1620.32	2481.51	24549.9	NA	42816.6	55094.2	NA	42288	NA	447719
ID_9834112_54	15	K07709	Geobacteraceae	NA	NA	6871.3	20809.4	18540	5386.59	24251.4	NA	36765.3	48215.3	NA	NA	1456.88	40831.4	1685.68	NA	NA	NA	NA	17121.6	NA	59182.6	29899	15610.7	2923.49	7945.4	NA	26353.2	9560	27113.7	6944.41	130570	734.866	NA	10178	2639.47	1620.32	2481.51	24549.9	NA	42816.6	55094.2	NA	42288	NA	447719
ID_9809899_1	15	K13587	Calditrichaceae	NA	NA	6871.3	20809.4	18540	5386.59	24251.4	NA	36765.3	48215.3	NA	NA	1456.88	40831.4	1685.68	NA	NA	NA	NA	17121.6	NA	59182.6	29899	15610.7	2923.49	7945.4	NA	26353.2	9560	27113.7	6944.41	130570	734.866	NA	10178	2639.47	1620.32	2481.51	24549.9	NA	42816.6	55094.2	NA	42288	NA	447719
ID_10563827_1	15		Geobacteraceae	NA	NA	6871.3	20809.4	18540	5386.59	24251.4	NA	36765.3	48215.3	NA	NA	1456.88	40831.4	1685.68	NA	NA	NA	NA	17121.6	NA	59182.6	29899	15610.7	2923.49	7945.4	NA	26353.2	9560	27113.7	6944.41	130570	734.866	NA	10178	2639.47	1620.32	2481.51	24549.9	NA	42816.6	55094.2	NA	42288	NA	447719
ID_14324704_43	15		Geobacteraceae	NA	NA	6871.3	20809.4	18540	5386.59	24251.4	NA	36765.3	48215.3	NA	NA	1456.88	40831.4	1685.68	NA	NA	NA	NA	17121.6	NA	59182.6	29899	15610.7	2923.49	7945.4	NA	26353.2	9560	27113.7	6944.41	130570	734.866	NA	10178	2639.47	1620.32	2481.51	24549.9	NA	42816.6	55094.2	NA	42288	NA	447719
ID_10564369_1	15	K13587	Geobacteraceae	NA	NA	6871.3	20809.4	18540	5386.59	24251.4	NA	36765.3	48215.3	NA	NA	1456.88	40831.4	1685.68	NA	NA	NA	NA	17121.6	NA	59182.6	29899	15610.7	2923.49	7945.4	NA	26353.2	9560	27113.7	6944.41	130570	734.866	NA	10178	2639.47	1620.32	2481.51	24549.9	NA	42816.6	55094.2	NA	42288	NA	447719
ID_9875681_1	15		Desulfobulbaceae	NA	NA	6871.3	20809.4	18540	5386.59	24251.4	NA	36765.3	48215.3	NA	NA	1456.88	40831.4	1685.68	NA	NA	NA	NA	17121.6	NA	59182.6	29899	15610.7	2923.49	7945.4	NA	26353.2	9560	27113.7	6944.41	130570	734.866	NA	10178	2639.47	1620.32	2481.51	24549.9	NA	42816.6	55094.2	NA	42288	NA	447719
ID_14389142_1	15	K02482	Herpetosiphonaceae	NA	NA	6871.3	20809.4	18540	5386.59	24251.4	NA	36765.3	48215.3	NA	NA	1456.88	40831.4	1685.68	NA	NA	NA	NA	17121.6	NA	59182.6	29899	15610.7	2923.49	7945.4	NA	26353.2	9560	27113.7	6944.41	130570	734.866	NA	10178	2639.47	1620.32	2481.51	24549.9	NA	42816.6	55094.2	NA	42288	NA	447719
ID_9885433_1	15		Unknown	NA	NA	6871.3	20809.4	18540	5386.59	24251.4	NA	36765.3	48215.3	NA	NA	1456.88	40831.4	1685.68	NA	NA	NA	NA	17121.6	NA	59182.6	29899	15610.7	2923.49	7945.4	NA	26353.2	9560	27113.7	6944.41	130570	734.866	NA	10178	2639.47	1620.32	2481.51	24549.9	NA	42816.6	55094.2	NA	42288	NA	447719
ID_9887957_1	15	K13587	Micromonosporaceae	NA	NA	6871.3	20809.4	18540	5386.59	24251.4	NA	36765.3	48215.3	NA	NA	1456.88	40831.4	1685.68	NA	NA	NA	NA	17121.6	NA	59182.6	29899	15610.7	2923.49	7945.4	NA	26353.2	9560	27113.7	6944.41	130570	734.866	NA	10178	2639.47	1620.32	2481.51	24549.9	NA	42816.6	55094.2	NA	42288	NA	447719
ID_14391300_1	15	K13587	Unknown	NA	NA	6871.3	20809.4	18540	5386.59	24251.4	NA	36765.3	48215.3	NA	NA	1456.88	40831.4	1685.68	NA	NA	NA	NA	17121.6	NA	59182.6	29899	15610.7	2923.49	7945.4	NA	26353.2	9560	27113.7	6944.41	130570	734.866	NA	10178	2639.47	1620.32	2481.51	24549.9	NA	42816.6	55094.2	NA	42288	NA	447719
ID_9913897_1	15	K13587	Desulfobacteraceae	NA	NA	6871.3	20809.4	18540	5386.59	24251.4	NA	36765.3	48215.3	NA	NA	1456.88	40831.4	1685.68	NA	NA	NA	NA	17121.6	NA	59182.6	29899	15610.7	2923.49	7945.4	NA	26353.2	9560	27113.7	6944.41	130570	734.866	NA	10178	2639.47	1620.32	2481.51	24549.9	NA	42816.6	55094.2	NA	42288	NA	447719
ID_9268104_1	15	K13587	Calditrichaceae	NA	NA	6871.3	20809.4	18540	5386.59	24251.4	NA	36765.3	48215.3	NA	NA	1456.88	40831.4	1685.68	NA	NA	NA	NA	17121.6	NA	59182.6	29899	15610.7	2923.49	7945.4	NA	26353.2	9560	27113.7	6944.41	130570	734.866	NA	10178	2639.47	1620.32	2481.51	24549.9	NA	42816.6	55094.2	NA	42288	NA	447719
ID_13268920_48	15	K13587	Rivulariaceae	NA	NA	6871.3	20809.4	18540	5386.59	24251.4	NA	36765.3	48215.3	NA	NA	1456.88	40831.4	1685.68	NA	NA	NA	NA	17121.6	NA	59182.6	29899	15610.7	2923.49	7945.4	NA	26353.2	9560	27113.7	6944.41	130570	734.866	NA	10178	2639.47	1620.32	2481.51	24549.9	NA	42816.6	55094.2	NA	42288	NA	447719
ID_13269592_1	15		Geobacteraceae	NA	NA	6871.3	20809.4	18540	5386.59	24251.4	NA	36765.3	48215.3	NA	NA	1456.88	40831.4	1685.68	NA	NA	NA	NA	17121.6	NA	59182.6	29899	15610.7	2923.49	7945.4	NA	26353.2	9560	27113.7	6944.41	130570	734.866	NA	10178	2639.47	1620.32	2481.51	24549.9	NA	42816.6	55094.2	NA	42288	NA	447719
ID_9943177_81	15		Oscillatoriaceae	NA	NA	6871.3	20809.4	18540	5386.59	24251.4	NA	36765.3	48215.3	NA	NA	1456.88	40831.4	1685.68	NA	NA	NA	NA	17121.6	NA	59182.6	29899	15610.7	2923.49	7945.4	NA	26353.2	9560	27113.7	6944.41	130570	734.866	NA	10178	2639.47	1620.32	2481.51	24549.9	NA	42816.6	55094.2	NA	42288	NA	447719
ID_14396906_1	15		Geobacteraceae	NA	NA	6871.3	20809.4	18540	5386.59	24251.4	NA	36765.3	48215.3	NA	NA	1456.88	40831.4	1685.68	NA	NA	NA	NA	17121.6	NA	59182.6	29899	15610.7	2923.49	7945.4	NA	26353.2	9560	27113.7	6944.41	130570	734.866	NA	10178	2639.47	1620.32	2481.51	24549.9	NA	42816.6	55094.2	NA	42288	NA	447719
ID_12838472_1	15		Herpetosiphonaceae	NA	NA	6871.3	20809.4	18540	5386.59	24251.4	NA	36765.3	48215.3	NA	NA	1456.88	40831.4	1685.68	NA	NA	NA	NA	17121.6	NA	59182.6	29899	15610.7	2923.49	7945.4	NA	26353.2	9560	27113.7	6944.41	130570	734.866	NA	10178	2639.47	1620.32	2481.51	24549.9	NA	42816.6	55094.2	NA	42288	NA	447719
ID_9966977_1	15	K02482	Syntrophobacteraceae	NA	NA	6871.3	20809.4	18540	5386.59	24251.4	NA	36765.3	48215.3	NA	NA	1456.88	40831.4	1685.68	NA	NA	NA	NA	17121.6	NA	59182.6	29899	15610.7	2923.49	7945.4	NA	26353.2	9560	27113.7	6944.41	130570	734.866	NA	10178	2639.47	1620.32	2481.51	24549.9	NA	42816.6	55094.2	NA	42288	NA	447719
ID_9997809_31	15	K02482	Archangiaceae	NA	NA	6871.3	20809.4	18540	5386.59	24251.4	NA	36765.3	48215.3	NA	NA	1456.88	40831.4	1685.68	NA	NA	NA	NA	17121.6	NA	59182.6	29899	15610.7	2923.49	7945.4	NA	26353.2	9560	27113.7	6944.41	130570	734.866	NA	10178	2639.47	1620.32	2481.51	24549.9	NA	42816.6	55094.2	NA	42288	NA	447719
ID_12767912_78	15		Desulfobulbaceae	NA	NA	6871.3	20809.4	18540	5386.59	24251.4	NA	36765.3	48215.3	NA	NA	1456.88	40831.4	1685.68	NA	NA	NA	NA	17121.6	NA	59182.6	29899	15610.7	2923.49	7945.4	NA	26353.2	9560	27113.7	6944.41	130570	734.866	NA	10178	2639.47	1620.32	2481.51	24549.9	NA	42816.6	55094.2	NA	42288	NA	447719
ID_13277164_11	15		Chthonomonadaceae	NA	NA	6871.3	20809.4	18540	5386.59	24251.4	NA	36765.3	48215.3	NA	NA	1456.88	40831.4	1685.68	NA	NA	NA	NA	17121.6	NA	59182.6	29899	15610.7	2923.49	7945.4	NA	26353.2	9560	27113.7	6944.41	130570	734.866	NA	10178	2639.47	1620.32	2481.51	24549.9	NA	42816.6	55094.2	NA	42288	NA	447719
ID_9176109_41	15		Unknown	NA	NA	6871.3	20809.4	18540	5386.59	24251.4	NA	36765.3	48215.3	NA	NA	1456.88	40831.4	1685.68	NA	NA	NA	NA	17121.6	NA	59182.6	29899	15610.7	2923.49	7945.4	NA	26353.2	9560	27113.7	6944.41	130570	734.866	NA	10178	2639.47	1620.32	2481.51	24549.9	NA	42816.6	55094.2	NA	42288	NA	447719
ID_9254163_3	15	K13587	Geobacteraceae	NA	NA	6871.3	20809.4	18540	5386.59	24251.4	NA	36765.3	48215.3	NA	NA	1456.88	40831.4	1685.68	NA	NA	NA	NA	17121.6	NA	59182.6	29899	15610.7	2923.49	7945.4	NA	26353.2	9560	27113.7	6944.41	130570	734.866	NA	10178	2639.47	1620.32	2481.51	24549.9	NA	42816.6	55094.2	NA	42288	NA	447719
ID_14326790_710	15	K02482	Syntrophaceae	NA	NA	6871.3	20809.4	18540	5386.59	24251.4	NA	36765.3	48215.3	NA	NA	1456.88	40831.4	1685.68	NA	NA	NA	NA	17121.6	NA	59182.6	29899	15610.7	2923.49	7945.4	NA	26353.2	9560	27113.7	6944.41	130570	734.866	NA	10178	2639.47	1620.32	2481.51	24549.9	NA	42816.6	55094.2	NA	42288	NA	447719
ID_12760478_2234	15	K13533	Candidatus Brocadiaceae	NA	NA	6871.3	20809.4	18540	5386.59	24251.4	NA	36765.3	48215.3	NA	NA	1456.88	40831.4	1685.68	NA	NA	NA	NA	17121.6	NA	59182.6	29899	15610.7	2923.49	7945.4	NA	26353.2	9560	27113.7	6944.41	130570	734.866	NA	10178	2639.47	1620.32	2481.51	24549.9	NA	42816.6	55094.2	NA	42288	NA	447719
ID_9284202_1	15		Geobacteraceae	NA	NA	6871.3	20809.4	18540	5386.59	24251.4	NA	36765.3	48215.3	NA	NA	1456.88	40831.4	1685.68	NA	NA	NA	NA	17121.6	NA	59182.6	29899	15610.7	2923.49	7945.4	NA	26353.2	9560	27113.7	6944.41	130570	734.866	NA	10178	2639.47	1620.32	2481.51	24549.9	NA	42816.6	55094.2	NA	42288	NA	447719
ID_9201888_8	15		Desulfarculaceae	NA	NA	6871.3	20809.4	18540	5386.59	24251.4	NA	36765.3	48215.3	NA	NA	1456.88	40831.4	1685.68	NA	NA	NA	NA	17121.6	NA	59182.6	29899	15610.7	2923.49	7945.4	NA	26353.2	9560	27113.7	6944.41	130570	734.866	NA	10178	2639.47	1620.32	2481.51	24549.9	NA	42816.6	55094.2	NA	42288	NA	447719
ID_9202284_1	15	K13587	Geobacteraceae	NA	NA	6871.3	20809.4	18540	5386.59	24251.4	NA	36765.3	48215.3	NA	NA	1456.88	40831.4	1685.68	NA	NA	NA	NA	17121.6	NA	59182.6	29899	15610.7	2923.49	7945.4	NA	26353.2	9560	27113.7	6944.41	130570	734.866	NA	10178	2639.47	1620.32	2481.51	24549.9	NA	42816.6	55094.2	NA	42288	NA	447719
ID_12769572_24	15	K13587	Acidobacteriaceae	NA	NA	6871.3	20809.4	18540	5386.59	24251.4	NA	36765.3	48215.3	NA	NA	1456.88	40831.4	1685.68	NA	NA	NA	NA	17121.6	NA	59182.6	29899	15610.7	2923.49	7945.4	NA	26353.2	9560	27113.7	6944.41	130570	734.866	NA	10178	2639.47	1620.32	2481.51	24549.9	NA	42816.6	55094.2	NA	42288	NA	447719
ID_10597099_1	15		Desulfuromonadaceae	NA	NA	6871.3	20809.4	18540	5386.59	24251.4	NA	36765.3	48215.3	NA	NA	1456.88	40831.4	1685.68	NA	NA	NA	NA	17121.6	NA	59182.6	29899	15610.7	2923.49	7945.4	NA	26353.2	9560	27113.7	6944.41	130570	734.866	NA	10178	2639.47	1620.32	2481.51	24549.9	NA	42816.6	55094.2	NA	42288	NA	447719
ID_10599161_1	15		Syntrophaceae	NA	NA	6871.3	20809.4	18540	5386.59	24251.4	NA	36765.3	48215.3	NA	NA	1456.88	40831.4	1685.68	NA	NA	NA	NA	17121.6	NA	59182.6	29899	15610.7	2923.49	7945.4	NA	26353.2	9560	27113.7	6944.41	130570	734.866	NA	10178	2639.47	1620.32	2481.51	24549.9	NA	42816.6	55094.2	NA	42288	NA	447719
ID_12769812_227	15	K02482	Vulgatibacteraceae	NA	NA	6871.3	20809.4	18540	5386.59	24251.4	NA	36765.3	48215.3	NA	NA	1456.88	40831.4	1685.68	NA	NA	NA	NA	17121.6	NA	59182.6	29899	15610.7	2923.49	7945.4	NA	26353.2	9560	27113.7	6944.41	130570	734.866	NA	10178	2639.47	1620.32	2481.51	24549.9	NA	42816.6	55094.2	NA	42288	NA	447719
ID_12866194_1	15		Unknown	NA	NA	6871.3	20809.4	18540	5386.59	24251.4	NA	36765.3	48215.3	NA	NA	1456.88	40831.4	1685.68	NA	NA	NA	NA	17121.6	NA	59182.6	29899	15610.7	2923.49	7945.4	NA	26353.2	9560	27113.7	6944.41	130570	734.866	NA	10178	2639.47	1620.32	2481.51	24549.9	NA	42816.6	55094.2	NA	42288	NA	447719
ID_13299808_53	15	K02482	Archangiaceae	NA	NA	6871.3	20809.4	18540	5386.59	24251.4	NA	36765.3	48215.3	NA	NA	1456.88	40831.4	1685.68	NA	NA	NA	NA	17121.6	NA	59182.6	29899	15610.7	2923.49	7945.4	NA	26353.2	9560	27113.7	6944.41	130570	734.866	NA	10178	2639.47	1620.32	2481.51	24549.9	NA	42816.6	55094.2	NA	42288	NA	447719
ID_10610467_114	15		Bdellovibrionaceae	NA	NA	6871.3	20809.4	18540	5386.59	24251.4	NA	36765.3	48215.3	NA	NA	1456.88	40831.4	1685.68	NA	NA	NA	NA	17121.6	NA	59182.6	29899	15610.7	2923.49	7945.4	NA	26353.2	9560	27113.7	6944.41	130570	734.866	NA	10178	2639.47	1620.32	2481.51	24549.9	NA	42816.6	55094.2	NA	42288	NA	447719
ID_14435032_159	15		Archangiaceae	NA	NA	6871.3	20809.4	18540	5386.59	24251.4	NA	36765.3	48215.3	NA	NA	1456.88	40831.4	1685.68	NA	NA	NA	NA	17121.6	NA	59182.6	29899	15610.7	2923.49	7945.4	NA	26353.2	9560	27113.7	6944.41	130570	734.866	NA	10178	2639.47	1620.32	2481.51	24549.9	NA	42816.6	55094.2	NA	42288	NA	447719
ID_9179503_536	15	K13587	Syntrophobacteraceae	NA	NA	6871.3	20809.4	18540	5386.59	24251.4	NA	36765.3	48215.3	NA	NA	1456.88	40831.4	1685.68	NA	NA	NA	NA	17121.6	NA	59182.6	29899	15610.7	2923.49	7945.4	NA	26353.2	9560	27113.7	6944.41	130570	734.866	NA	10178	2639.47	1620.32	2481.51	24549.9	NA	42816.6	55094.2	NA	42288	NA	447719
ID_13317716_1	15		Geobacteraceae	NA	NA	6871.3	20809.4	18540	5386.59	24251.4	NA	36765.3	48215.3	NA	NA	1456.88	40831.4	1685.68	NA	NA	NA	NA	17121.6	NA	59182.6	29899	15610.7	2923.49	7945.4	NA	26353.2	9560	27113.7	6944.41	130570	734.866	NA	10178	2639.47	1620.32	2481.51	24549.9	NA	42816.6	55094.2	NA	42288	NA	447719
ID_14330708_1	15	K13587	Geobacteraceae	NA	NA	6871.3	20809.4	18540	5386.59	24251.4	NA	36765.3	48215.3	NA	NA	1456.88	40831.4	1685.68	NA	NA	NA	NA	17121.6	NA	59182.6	29899	15610.7	2923.49	7945.4	NA	26353.2	9560	27113.7	6944.41	130570	734.866	NA	10178	2639.47	1620.32	2481.51	24549.9	NA	42816.6	55094.2	NA	42288	NA	447719
ID_9180381_332	15		Verrucomicrobiaceae	NA	NA	6871.3	20809.4	18540	5386.59	24251.4	NA	36765.3	48215.3	NA	NA	1456.88	40831.4	1685.68	NA	NA	NA	NA	17121.6	NA	59182.6	29899	15610.7	2923.49	7945.4	NA	26353.2	9560	27113.7	6944.41	130570	734.866	NA	10178	2639.47	1620.32	2481.51	24549.9	NA	42816.6	55094.2	NA	42288	NA	447719
ID_12887768_233	15		Geobacteraceae	NA	NA	6871.3	20809.4	18540	5386.59	24251.4	NA	36765.3	48215.3	NA	NA	1456.88	40831.4	1685.68	NA	NA	NA	NA	17121.6	NA	59182.6	29899	15610.7	2923.49	7945.4	NA	26353.2	9560	27113.7	6944.41	130570	734.866	NA	10178	2639.47	1620.32	2481.51	24549.9	NA	42816.6	55094.2	NA	42288	NA	447719
ID_10510223_34	15		Gemmataceae	NA	NA	6871.3	20809.4	18540	5386.59	24251.4	NA	36765.3	48215.3	NA	NA	1456.88	40831.4	1685.68	NA	NA	NA	NA	17121.6	NA	59182.6	29899	15610.7	2923.49	7945.4	NA	26353.2	9560	27113.7	6944.41	130570	734.866	NA	10178	2639.47	1620.32	2481.51	24549.9	NA	42816.6	55094.2	NA	42288	NA	447719
ID_9205492_89	15	K02482	Desulfobacteraceae	NA	NA	6871.3	20809.4	18540	5386.59	24251.4	NA	36765.3	48215.3	NA	NA	1456.88	40831.4	1685.68	NA	NA	NA	NA	17121.6	NA	59182.6	29899	15610.7	2923.49	7945.4	NA	26353.2	9560	27113.7	6944.41	130570	734.866	NA	10178	2639.47	1620.32	2481.51	24549.9	NA	42816.6	55094.2	NA	42288	NA	447719
ID_12760916_9	15	K02482	Syntrophaceae	NA	NA	6871.3	20809.4	18540	5386.59	24251.4	NA	36765.3	48215.3	NA	NA	1456.88	40831.4	1685.68	NA	NA	NA	NA	17121.6	NA	59182.6	29899	15610.7	2923.49	7945.4	NA	26353.2	9560	27113.7	6944.41	130570	734.866	NA	10178	2639.47	1620.32	2481.51	24549.9	NA	42816.6	55094.2	NA	42288	NA	447719
ID_14451278_1	15	K13587	Acidobacteriaceae	NA	NA	6871.3	20809.4	18540	5386.59	24251.4	NA	36765.3	48215.3	NA	NA	1456.88	40831.4	1685.68	NA	NA	NA	NA	17121.6	NA	59182.6	29899	15610.7	2923.49	7945.4	NA	26353.2	9560	27113.7	6944.41	130570	734.866	NA	10178	2639.47	1620.32	2481.51	24549.9	NA	42816.6	55094.2	NA	42288	NA	447719
ID_10633745_1	15	K13587	Desulfobulbaceae	NA	NA	6871.3	20809.4	18540	5386.59	24251.4	NA	36765.3	48215.3	NA	NA	1456.88	40831.4	1685.68	NA	NA	NA	NA	17121.6	NA	59182.6	29899	15610.7	2923.49	7945.4	NA	26353.2	9560	27113.7	6944.41	130570	734.866	NA	10178	2639.47	1620.32	2481.51	24549.9	NA	42816.6	55094.2	NA	42288	NA	447719
ID_14455158_184	15	K13587	Rhodobacteraceae	NA	NA	6871.3	20809.4	18540	5386.59	24251.4	NA	36765.3	48215.3	NA	NA	1456.88	40831.4	1685.68	NA	NA	NA	NA	17121.6	NA	59182.6	29899	15610.7	2923.49	7945.4	NA	26353.2	9560	27113.7	6944.41	130570	734.866	NA	10178	2639.47	1620.32	2481.51	24549.9	NA	42816.6	55094.2	NA	42288	NA	447719
ID_10497509_9978	15	K02482	Chrysiogenaceae	NA	NA	6871.3	20809.4	18540	5386.59	24251.4	NA	36765.3	48215.3	NA	NA	1456.88	40831.4	1685.68	NA	NA	NA	NA	17121.6	NA	59182.6	29899	15610.7	2923.49	7945.4	NA	26353.2	9560	27113.7	6944.41	130570	734.866	NA	10178	2639.47	1620.32	2481.51	24549.9	NA	42816.6	55094.2	NA	42288	NA	447719
ID_12761000_1848	15	K13587	Acidobacteriaceae	NA	NA	6871.3	20809.4	18540	5386.59	24251.4	NA	36765.3	48215.3	NA	NA	1456.88	40831.4	1685.68	NA	NA	NA	NA	17121.6	NA	59182.6	29899	15610.7	2923.49	7945.4	NA	26353.2	9560	27113.7	6944.41	130570	734.866	NA	10178	2639.47	1620.32	2481.51	24549.9	NA	42816.6	55094.2	NA	42288	NA	447719
ID_12901868_1	15	K13587	Gemmataceae	NA	NA	6871.3	20809.4	18540	5386.59	24251.4	NA	36765.3	48215.3	NA	NA	1456.88	40831.4	1685.68	NA	NA	NA	NA	17121.6	NA	59182.6	29899	15610.7	2923.49	7945.4	NA	26353.2	9560	27113.7	6944.41	130570	734.866	NA	10178	2639.47	1620.32	2481.51	24549.9	NA	42816.6	55094.2	NA	42288	NA	447719
ID_12903144_172	15	K02482	Desulfuromonadaceae	NA	NA	6871.3	20809.4	18540	5386.59	24251.4	NA	36765.3	48215.3	NA	NA	1456.88	40831.4	1685.68	NA	NA	NA	NA	17121.6	NA	59182.6	29899	15610.7	2923.49	7945.4	NA	26353.2	9560	27113.7	6944.41	130570	734.866	NA	10178	2639.47	1620.32	2481.51	24549.9	NA	42816.6	55094.2	NA	42288	NA	447719
ID_9312467_68	15	K13533	Unknown	NA	NA	6871.3	20809.4	18540	5386.59	24251.4	NA	36765.3	48215.3	NA	NA	1456.88	40831.4	1685.68	NA	NA	NA	NA	17121.6	NA	59182.6	29899	15610.7	2923.49	7945.4	NA	26353.2	9560	27113.7	6944.41	130570	734.866	NA	10178	2639.47	1620.32	2481.51	24549.9	NA	42816.6	55094.2	NA	42288	NA	447719
ID_13338534_13	15	K13587	Unknown	NA	NA	6871.3	20809.4	18540	5386.59	24251.4	NA	36765.3	48215.3	NA	NA	1456.88	40831.4	1685.68	NA	NA	NA	NA	17121.6	NA	59182.6	29899	15610.7	2923.49	7945.4	NA	26353.2	9560	27113.7	6944.41	130570	734.866	NA	10178	2639.47	1620.32	2481.51	24549.9	NA	42816.6	55094.2	NA	42288	NA	447719
ID_9338728_25	15		Rhodospirillaceae	NA	NA	6871.3	20809.4	18540	5386.59	24251.4	NA	36765.3	48215.3	NA	NA	1456.88	40831.4	1685.68	NA	NA	NA	NA	17121.6	NA	59182.6	29899	15610.7	2923.49	7945.4	NA	26353.2	9560	27113.7	6944.41	130570	734.866	NA	10178	2639.47	1620.32	2481.51	24549.9	NA	42816.6	55094.2	NA	42288	NA	447719
ID_12906452_1	15	K13587	Gemmataceae	NA	NA	6871.3	20809.4	18540	5386.59	24251.4	NA	36765.3	48215.3	NA	NA	1456.88	40831.4	1685.68	NA	NA	NA	NA	17121.6	NA	59182.6	29899	15610.7	2923.49	7945.4	NA	26353.2	9560	27113.7	6944.41	130570	734.866	NA	10178	2639.47	1620.32	2481.51	24549.9	NA	42816.6	55094.2	NA	42288	NA	447719
ID_12909780_1	15	K13587	Calditrichaceae	NA	NA	6871.3	20809.4	18540	5386.59	24251.4	NA	36765.3	48215.3	NA	NA	1456.88	40831.4	1685.68	NA	NA	NA	NA	17121.6	NA	59182.6	29899	15610.7	2923.49	7945.4	NA	26353.2	9560	27113.7	6944.41	130570	734.866	NA	10178	2639.47	1620.32	2481.51	24549.9	NA	42816.6	55094.2	NA	42288	NA	447719
ID_14469244_1	15	K13587	Planctomycetaceae	NA	NA	6871.3	20809.4	18540	5386.59	24251.4	NA	36765.3	48215.3	NA	NA	1456.88	40831.4	1685.68	NA	NA	NA	NA	17121.6	NA	59182.6	29899	15610.7	2923.49	7945.4	NA	26353.2	9560	27113.7	6944.41	130570	734.866	NA	10178	2639.47	1620.32	2481.51	24549.9	NA	42816.6	55094.2	NA	42288	NA	447719
ID_10498887_1770	15	K13587	Acidobacteriaceae	NA	NA	6871.3	20809.4	18540	5386.59	24251.4	NA	36765.3	48215.3	NA	NA	1456.88	40831.4	1685.68	NA	NA	NA	NA	17121.6	NA	59182.6	29899	15610.7	2923.49	7945.4	NA	26353.2	9560	27113.7	6944.41	130570	734.866	NA	10178	2639.47	1620.32	2481.51	24549.9	NA	42816.6	55094.2	NA	42288	NA	447719
ID_14470904_14	15		Geobacteraceae	NA	NA	6871.3	20809.4	18540	5386.59	24251.4	NA	36765.3	48215.3	NA	NA	1456.88	40831.4	1685.68	NA	NA	NA	NA	17121.6	NA	59182.6	29899	15610.7	2923.49	7945.4	NA	26353.2	9560	27113.7	6944.41	130570	734.866	NA	10178	2639.47	1620.32	2481.51	24549.9	NA	42816.6	55094.2	NA	42288	NA	447719
ID_12774958_328	15		Unknown	NA	NA	6871.3	20809.4	18540	5386.59	24251.4	NA	36765.3	48215.3	NA	NA	1456.88	40831.4	1685.68	NA	NA	NA	NA	17121.6	NA	59182.6	29899	15610.7	2923.49	7945.4	NA	26353.2	9560	27113.7	6944.41	130570	734.866	NA	10178	2639.47	1620.32	2481.51	24549.9	NA	42816.6	55094.2	NA	42288	NA	447719
ID_9321271_1	15	K13587	Syntrophaceae	NA	NA	6871.3	20809.4	18540	5386.59	24251.4	NA	36765.3	48215.3	NA	NA	1456.88	40831.4	1685.68	NA	NA	NA	NA	17121.6	NA	59182.6	29899	15610.7	2923.49	7945.4	NA	26353.2	9560	27113.7	6944.41	130570	734.866	NA	10178	2639.47	1620.32	2481.51	24549.9	NA	42816.6	55094.2	NA	42288	NA	447719
ID_9350088_1	15	K13587	Desulfuromonadaceae	NA	NA	6871.3	20809.4	18540	5386.59	24251.4	NA	36765.3	48215.3	NA	NA	1456.88	40831.4	1685.68	NA	NA	NA	NA	17121.6	NA	59182.6	29899	15610.7	2923.49	7945.4	NA	26353.2	9560	27113.7	6944.41	130570	734.866	NA	10178	2639.47	1620.32	2481.51	24549.9	NA	42816.6	55094.2	NA	42288	NA	447719
ID_12775540_26	15		Nostocaceae	NA	NA	6871.3	20809.4	18540	5386.59	24251.4	NA	36765.3	48215.3	NA	NA	1456.88	40831.4	1685.68	NA	NA	NA	NA	17121.6	NA	59182.6	29899	15610.7	2923.49	7945.4	NA	26353.2	9560	27113.7	6944.41	130570	734.866	NA	10178	2639.47	1620.32	2481.51	24549.9	NA	42816.6	55094.2	NA	42288	NA	447719
ID_9351896_1	15		Acetobacteraceae	NA	NA	6871.3	20809.4	18540	5386.59	24251.4	NA	36765.3	48215.3	NA	NA	1456.88	40831.4	1685.68	NA	NA	NA	NA	17121.6	NA	59182.6	29899	15610.7	2923.49	7945.4	NA	26353.2	9560	27113.7	6944.41	130570	734.866	NA	10178	2639.47	1620.32	2481.51	24549.9	NA	42816.6	55094.2	NA	42288	NA	447719
ID_9208730_498	15	K13587	Rivulariaceae	NA	NA	6871.3	20809.4	18540	5386.59	24251.4	NA	36765.3	48215.3	NA	NA	1456.88	40831.4	1685.68	NA	NA	NA	NA	17121.6	NA	59182.6	29899	15610.7	2923.49	7945.4	NA	26353.2	9560	27113.7	6944.41	130570	734.866	NA	10178	2639.47	1620.32	2481.51	24549.9	NA	42816.6	55094.2	NA	42288	NA	447719
ID_9358300_1	15	K13587	Unknown	NA	NA	6871.3	20809.4	18540	5386.59	24251.4	NA	36765.3	48215.3	NA	NA	1456.88	40831.4	1685.68	NA	NA	NA	NA	17121.6	NA	59182.6	29899	15610.7	2923.49	7945.4	NA	26353.2	9560	27113.7	6944.41	130570	734.866	NA	10178	2639.47	1620.32	2481.51	24549.9	NA	42816.6	55094.2	NA	42288	NA	447719
ID_9209360_8	15	K13587	Syntrophaceae	NA	NA	6871.3	20809.4	18540	5386.59	24251.4	NA	36765.3	48215.3	NA	NA	1456.88	40831.4	1685.68	NA	NA	NA	NA	17121.6	NA	59182.6	29899	15610.7	2923.49	7945.4	NA	26353.2	9560	27113.7	6944.41	130570	734.866	NA	10178	2639.47	1620.32	2481.51	24549.9	NA	42816.6	55094.2	NA	42288	NA	447719
ID_13210244_22	15	K02482	Clostridiaceae	NA	NA	6871.3	20809.4	18540	5386.59	24251.4	NA	36765.3	48215.3	NA	NA	1456.88	40831.4	1685.68	NA	NA	NA	NA	17121.6	NA	59182.6	29899	15610.7	2923.49	7945.4	NA	26353.2	9560	27113.7	6944.41	130570	734.866	NA	10178	2639.47	1620.32	2481.51	24549.9	NA	42816.6	55094.2	NA	42288	NA	447719
ID_9369412_1	15		Ignavibacteriaceae	NA	NA	6871.3	20809.4	18540	5386.59	24251.4	NA	36765.3	48215.3	NA	NA	1456.88	40831.4	1685.68	NA	NA	NA	NA	17121.6	NA	59182.6	29899	15610.7	2923.49	7945.4	NA	26353.2	9560	27113.7	6944.41	130570	734.866	NA	10178	2639.47	1620.32	2481.51	24549.9	NA	42816.6	55094.2	NA	42288	NA	447719
ID_14496488_235	15		Pseudomonadaceae	NA	NA	6871.3	20809.4	18540	5386.59	24251.4	NA	36765.3	48215.3	NA	NA	1456.88	40831.4	1685.68	NA	NA	NA	NA	17121.6	NA	59182.6	29899	15610.7	2923.49	7945.4	NA	26353.2	9560	27113.7	6944.41	130570	734.866	NA	10178	2639.47	1620.32	2481.51	24549.9	NA	42816.6	55094.2	NA	42288	NA	447719
ID_9347751_1	15		Geobacteraceae	NA	NA	6871.3	20809.4	18540	5386.59	24251.4	NA	36765.3	48215.3	NA	NA	1456.88	40831.4	1685.68	NA	NA	NA	NA	17121.6	NA	59182.6	29899	15610.7	2923.49	7945.4	NA	26353.2	9560	27113.7	6944.41	130570	734.866	NA	10178	2639.47	1620.32	2481.51	24549.9	NA	42816.6	55094.2	NA	42288	NA	447719
ID_9373892_1	15		Geobacteraceae	NA	NA	6871.3	20809.4	18540	5386.59	24251.4	NA	36765.3	48215.3	NA	NA	1456.88	40831.4	1685.68	NA	NA	NA	NA	17121.6	NA	59182.6	29899	15610.7	2923.49	7945.4	NA	26353.2	9560	27113.7	6944.41	130570	734.866	NA	10178	2639.47	1620.32	2481.51	24549.9	NA	42816.6	55094.2	NA	42288	NA	447719
ID_14501636_1	15		Geobacteraceae	NA	NA	6871.3	20809.4	18540	5386.59	24251.4	NA	36765.3	48215.3	NA	NA	1456.88	40831.4	1685.68	NA	NA	NA	NA	17121.6	NA	59182.6	29899	15610.7	2923.49	7945.4	NA	26353.2	9560	27113.7	6944.41	130570	734.866	NA	10178	2639.47	1620.32	2481.51	24549.9	NA	42816.6	55094.2	NA	42288	NA	447719
ID_14336788_393	15	K13587	Geobacteraceae	NA	NA	6871.3	20809.4	18540	5386.59	24251.4	NA	36765.3	48215.3	NA	NA	1456.88	40831.4	1685.68	NA	NA	NA	NA	17121.6	NA	59182.6	29899	15610.7	2923.49	7945.4	NA	26353.2	9560	27113.7	6944.41	130570	734.866	NA	10178	2639.47	1620.32	2481.51	24549.9	NA	42816.6	55094.2	NA	42288	NA	447719
ID_12950706_1	15	K00768	Unknown	NA	NA	6871.3	20809.4	18540	5386.59	24251.4	NA	36765.3	48215.3	NA	NA	1456.88	40831.4	1685.68	NA	NA	NA	NA	17121.6	NA	59182.6	29899	15610.7	2923.49	7945.4	NA	26353.2	9560	27113.7	6944.41	130570	734.866	NA	10178	2639.47	1620.32	2481.51	24549.9	NA	42816.6	55094.2	NA	42288	NA	447719
ID_9194394_1043	15		Desulfuromonadaceae	NA	NA	6871.3	20809.4	18540	5386.59	24251.4	NA	36765.3	48215.3	NA	NA	1456.88	40831.4	1685.68	NA	NA	NA	NA	17121.6	NA	59182.6	29899	15610.7	2923.49	7945.4	NA	26353.2	9560	27113.7	6944.41	130570	734.866	NA	10178	2639.47	1620.32	2481.51	24549.9	NA	42816.6	55094.2	NA	42288	NA	447719
ID_9386528_1	15		Geobacteraceae	NA	NA	6871.3	20809.4	18540	5386.59	24251.4	NA	36765.3	48215.3	NA	NA	1456.88	40831.4	1685.68	NA	NA	NA	NA	17121.6	NA	59182.6	29899	15610.7	2923.49	7945.4	NA	26353.2	9560	27113.7	6944.41	130570	734.866	NA	10178	2639.47	1620.32	2481.51	24549.9	NA	42816.6	55094.2	NA	42288	NA	447719
ID_9212446_47	15	K13587	Deferribacteraceae	NA	NA	6871.3	20809.4	18540	5386.59	24251.4	NA	36765.3	48215.3	NA	NA	1456.88	40831.4	1685.68	NA	NA	NA	NA	17121.6	NA	59182.6	29899	15610.7	2923.49	7945.4	NA	26353.2	9560	27113.7	6944.41	130570	734.866	NA	10178	2639.47	1620.32	2481.51	24549.9	NA	42816.6	55094.2	NA	42288	NA	447719
ID_9245777_127	16		Rhodothermaceae	NA	2.80294e+06	11771.4	503318	38824.5	NA	8923.41	NA	69733.9	NA	11774.9	17313.9	NA	NA	1495.57	NA	NA	NA	503216	NA	11934.1	NA	NA	NA	2169.62	38752.6	529173	NA	NA	NA	6965.54	NA	964.801	3798.72	6124.64	66372.5	NA	21893.8	47171.2	NA	489599	417381	212448	949051	NA	587562
ID_14447760_1	18		Enterobacteriaceae	NA	484730	38773.3	735043	70120.6	NA	8160.4	NA	NA	NA	19152.9	17575.9	3085.1	NA	6873.14	43384.5	NA	92892.7	343044	NA	NA	11080.4	NA	29717.7	8884.82	NA	NA	NA	21948.2	84187.2	8600.56	NA	NA	8151.6	NA	NA	15592	6265.05	43558.1	NA	6610.97	12314	27041.3	16357	NA	253426
ID_11022199_131	19		Streptomycetaceae	NA	NA	NA	NA	NA	NA	NA	NA	NA	NA	NA	NA	NA	NA	NA	NA	NA	NA	NA	NA	NA	NA	NA	NA	NA	NA	NA	NA	NA	NA	NA	NA	NA	NA	NA	NA	NA	NA	NA	NA	NA	NA	NA	NA	NA	NA
ID_14373002_1	20		Prolixibacteraceae	NA	52153.2	44079.1	NA	NA	15497.4	NA	NA	134305	80002.7	NA	2979.82	NA	NA	3638.48	NA	NA	NA	NA	NA	NA	NA	NA	NA	28548.9	NA	NA	NA	NA	NA	12674	NA	NA	11154.9	NA	NA	71216.1	NA	NA	NA	NA	NA	NA	NA	NA	172890
ID_14524068_1	21		Candidatus Brocadiaceae	NA	NA	19250.6	NA	9928.39	NA	17291.5	NA	NA	NA	NA	1828.16	1886.32	NA	3773.89	NA	NA	NA	NA	NA	7155.79	NA	9382.39	NA	5341.28	22473.2	29720.7	NA	4140.49	NA	NA	NA	NA	3913.23	NA	43877.7	NA	4574.01	NA	NA	NA	5265.01	NA	NA	NA	25409
ID_14346478_29	21		Candidatus Brocadiaceae	NA	NA	19250.6	NA	9928.39	NA	17291.5	NA	NA	NA	NA	3714.53	3511.28	NA	5162.27	NA	NA	NA	NA	NA	7155.79	NA	9382.39	NA	5341.28	22473.2	29720.7	28685.1	4140.49	NA	NA	NA	NA	3913.23	NA	59804.5	NA	4574.01	6870.64	NA	NA	11476	NA	NA	NA	25409
ID_14359422_18	21		Candidatus Brocadiaceae	NA	NA	19250.6	NA	9928.39	NA	17291.5	NA	NA	NA	NA	1828.16	1886.32	NA	3773.89	NA	NA	NA	NA	NA	7155.79	NA	9382.39	NA	5341.28	22473.2	29720.7	NA	4140.49	NA	NA	NA	NA	3913.23	NA	43877.7	NA	4574.01	NA	NA	NA	5265.01	NA	NA	NA	25409
ID_14365350_161	21		Candidatus Brocadiaceae	NA	NA	19250.6	NA	9928.39	NA	17291.5	NA	NA	NA	NA	1828.16	1886.32	NA	3773.89	NA	NA	NA	NA	NA	7155.79	NA	9382.39	NA	5341.28	22473.2	29720.7	NA	4140.49	NA	NA	NA	NA	3913.23	NA	43877.7	NA	4574.01	NA	NA	NA	5265.01	NA	NA	NA	25409
ID_14369770_1	21		Candidatus Brocadiaceae	NA	NA	19250.6	NA	9928.39	NA	17291.5	NA	NA	NA	NA	1828.16	1886.32	NA	3773.89	NA	NA	NA	NA	NA	7155.79	NA	9382.39	NA	5341.28	22473.2	29720.7	NA	4140.49	NA	NA	NA	NA	3913.23	NA	43877.7	NA	4574.01	NA	NA	NA	5265.01	NA	NA	NA	25409
ID_12793656_323	22		Candidatus Brocadiaceae	3.88995e+06	155565	81856.6	1.01165e+06	23900.9	47611.3	204135	52819	661733	242822	60316.5	18706.6	39364.2	282935	15483.4	1.30231e+06	696377	54799.8	391454	795228	19262.4	83462.1	89262.9	14288.6	83098.6	23142.6	145413	213013	32570.3	87666.2	48465.7	545411	15975	31886.9	210585	49658.3	23319.2	59826.7	119596	NA	301937	284005	167717	230341	NA	4.96937e+06
ID_13230100_219	22		Candidatus Brocadiaceae	3.95791e+06	2.10785e+07	81856.6	3.06737e+06	4.74835e+06	72619.2	292736	104359	2.88268e+07	478007	333331	49670	52666.6	329424	67699.8	1.80847e+06	946274	141053	1.92753e+07	1.05686e+06	23617.8	83462.1	106598	97879	87793.1	69090.3	1.53895e+06	219957	452098	110057	89086.4	1.05159e+06	71392.5	68282	235465	64656.7	72400.9	86939.5	131219	NA	390130	572233	357214	278750	NA	8.16476e+06
ID_10538077_23	22		Candidatus Brocadiaceae	3.88995e+06	155565	80286.9	1.16669e+06	73336.3	70740.9	182669	86786.8	915793	220782	58484.8	20351.2	38850.6	282935	23735.3	1.48394e+06	696377	47091.7	587791	911271	18562.1	75388.9	78985.3	26277.9	81397.1	21723.1	154246	218731	374173	91677.3	70989	564253	54458.8	31886.9	219045	60885.6	71654.3	63573.8	125157	NA	356140	291979	166264	234404	NA	5.87164e+06
ID_14320274_2712	23	K09859	Candidatus Brocadiaceae	NA	NA	NA	NA	NA	NA	10942.4	NA	NA	NA	71072.4	NA	NA	37112.6	NA	49306.7	NA	NA	NA	NA	NA	NA	16719.1	NA	NA	NA	16179.5	NA	NA	NA	NA	NA	1365.63	2128.88	NA	2207.72	NA	NA	NA	NA	NA	NA	NA	NA	NA	11942.1
ID_10741415_60	24	K00615	Peptococcaceae	NA	NA	39566.7	NA	38162.4	NA	NA	NA	NA	NA	NA	NA	NA	NA	4093.66	NA	NA	NA	179633	NA	NA	NA	NA	NA	NA	NA	NA	NA	NA	NA	NA	NA	NA	NA	NA	NA	NA	NA	NA	NA	NA	NA	NA	NA	NA	29217.7
ID_14930252_1	24	K00615	Peptococcaceae	NA	NA	39566.7	NA	38162.4	NA	NA	NA	NA	NA	NA	NA	NA	NA	4093.66	NA	NA	NA	179633	NA	NA	NA	NA	NA	NA	NA	NA	NA	NA	NA	NA	NA	NA	NA	NA	NA	NA	NA	NA	NA	NA	NA	NA	NA	NA	29217.7
ID_14464022_1	24	K00615	Unknown	NA	NA	39566.7	NA	38162.4	NA	NA	NA	NA	NA	NA	NA	NA	NA	4093.66	NA	NA	NA	179633	NA	NA	NA	NA	NA	NA	NA	NA	NA	NA	NA	NA	NA	NA	NA	NA	NA	NA	NA	NA	NA	NA	NA	NA	NA	NA	29217.7
ID_14320808_3528	25	K02040	Polyangiaceae	NA	NA	25226.3	98438.6	73955.5	984176	1.34127e+06	2.79758e+06	178713	NA	NA	7412.56	NA	129863	13629.1	86882.4	NA	NA	717105	NA	10305.5	NA	NA	NA	40676	127826	324503	55766.2	18425.2	35559.3	40387.2	85951.4	60131.3	17840.1	19085.3	26332.5	18767.7	NA	15601.9	NA	3909.77	17161.6	8196.02	46954	NA	29042.2
ID_13196422_2086	25	K02040	Gallionellaceae	16501.3	NA	32964.6	98438.6	73955.5	984176	1.34127e+06	2.79758e+06	201064	NA	NA	7412.56	911.907	129863	13629.1	86882.4	109149	NA	717105	NA	14115.5	NA	NA	3052.55	40676	130596	324503	59225.4	18425.2	35559.3	40387.2	85951.4	60131.3	17840.1	19085.3	28455.7	18767.7	NA	15601.9	NA	3909.77	17161.6	8196.02	47926.1	NA	29042.2
ID_14356956_128	25	K02040	Ectothiorhodospiraceae	NA	NA	25226.3	98438.6	73955.5	984176	1.34127e+06	2.79758e+06	178713	NA	NA	7412.56	NA	129863	13629.1	86882.4	NA	NA	717105	NA	10305.5	NA	NA	NA	40676	127826	324503	55766.2	18425.2	35559.3	40387.2	85951.4	60131.3	17840.1	19085.3	26332.5	18767.7	NA	15601.9	NA	3909.77	17161.6	8196.02	46954	NA	29042.2
ID_10527337_33	26	K00123	Desulfuromonadaceae	89105.2	63689.4	9784.6	NA	9870.46	13967.4	NA	4067.6	54862	NA	NA	NA	1150.6	NA	1295.28	NA	409650	NA	58416.6	NA	NA	115337	NA	NA	2789.19	6518.01	18104.4	NA	7735.87	NA	3614.75	61328.9	NA	75884	NA	NA	2395.22	4125.32	6493.59	NA	NA	NA	4897.1	3365.88	NA	152346
ID_12790604_35	26	K00123	Thermodesulfobacteriaceae	89105.2	63689.4	9784.6	NA	9870.46	13967.4	NA	4067.6	54862	NA	NA	NA	1150.6	NA	1295.28	NA	409650	NA	58416.6	NA	NA	115337	NA	NA	2789.19	6518.01	18104.4	NA	7735.87	NA	3614.75	61328.9	NA	75884	NA	NA	2395.22	4125.32	6493.59	NA	NA	NA	4897.1	3365.88	NA	152346
ID_14321694_2619	26	K00123	Thermodesulfobacteriaceae	89105.2	63689.4	9784.6	NA	9870.46	13967.4	NA	4067.6	54862	NA	NA	NA	1150.6	NA	1295.28	NA	409650	NA	58416.6	NA	NA	115337	NA	NA	2789.19	6518.01	18104.4	NA	7735.87	NA	3614.75	61328.9	NA	75884	NA	NA	2395.22	4125.32	6493.59	NA	NA	NA	4897.1	3365.88	NA	152346
ID_13638364_1	26	K00123	Thermodesulfobacteriaceae	89105.2	63689.4	9784.6	NA	9870.46	13967.4	NA	4067.6	54862	NA	NA	NA	1150.6	NA	1295.28	NA	409650	NA	58416.6	NA	NA	115337	NA	NA	2789.19	6518.01	18104.4	NA	7735.87	NA	3614.75	61328.9	NA	75884	NA	NA	2395.22	4125.32	6493.59	NA	NA	NA	4897.1	3365.88	NA	152346
ID_14321374_22	27	K02112	Unknown	NA	NA	NA	NA	2883.39	1801.99	3079.12	NA	NA	NA	NA	NA	1460.01	NA	NA	NA	NA	NA	NA	80350.4	NA	NA	NA	NA	NA	NA	8297.25	NA	NA	6633.77	NA	8465.5	NA	1281.72	1458.59	NA	NA	NA	NA	NA	NA	NA	NA	NA	NA	8131.18
ID_14332094_1	27	K02112	Unknown	NA	NA	NA	NA	2883.39	1801.99	3079.12	NA	NA	NA	NA	NA	1460.01	NA	NA	NA	NA	NA	NA	80350.4	NA	NA	NA	NA	NA	NA	8297.25	NA	NA	6633.77	NA	8465.5	NA	1281.72	1458.59	NA	NA	NA	NA	NA	NA	NA	NA	NA	NA	8131.18
ID_9465172_37	29	K01735	Syntrophaceae	15047.3	NA	NA	NA	4051.73	NA	NA	NA	NA	NA	NA	1044.37	NA	12867.9	875.946	NA	23022.6	9415.36	NA	36345.4	NA	6357.22	NA	5745.76	NA	NA	NA	4183.36	NA	NA	NA	163761	NA	NA	NA	5522.86	NA	NA	NA	NA	2388.62	NA	2041.08	NA	NA	NA
ID_9226464_1	30	K01939	Candidatus Brocadiaceae	NA	NA	480701	NA	NA	17038.8	NA	8828.65	970125	NA	NA	NA	NA	NA	3188.2	14602.4	NA	NA	NA	NA	13378.2	NA	NA	NA	NA	NA	NA	NA	NA	NA	NA	NA	NA	NA	NA	NA	NA	NA	NA	NA	NA	9031.03	NA	5285.47	NA	118532
ID_14321962_68	30	K01939	Candidatus Brocadiaceae	94410	1.20786e+06	854872	NA	57425.4	17038.8	NA	8828.65	5.4149e+06	199057	758038	4499.86	15499.8	18728.1	26314.9	5.32214e+06	3.49348e+06	NA	359778	289141	37806.5	13369.1	52676.2	36649.8	70178.1	15514.3	161216	20564.2	23575.9	9250.13	89754.5	856552	55989.5	118462	435218	90988.4	153540	32806.9	180978	NA	24837.2	78335.5	7066.87	18854.9	NA	482534
ID_14360644_1	30	K01939	Candidatus Brocadiaceae	NA	NA	480701	NA	NA	17038.8	NA	8828.65	970125	NA	NA	NA	NA	NA	3188.2	14602.4	NA	NA	NA	NA	13378.2	NA	NA	NA	NA	NA	NA	NA	NA	NA	NA	NA	NA	NA	NA	NA	NA	NA	NA	NA	NA	9031.03	NA	5285.47	NA	118532
ID_14361416_47	30	K01939	Candidatus Brocadiaceae	NA	720293	347399	NA	NA	NA	NA	NA	3245140	168459	43506.3	NA	NA	NA	12362.2	NA	NA	NA	148683	166792	2313.88	NA	29701.7	16794.5	6460.2	9421.96	NA	NA	NA	NA	6169.78	NA	53365	38345.9	NA	75523.5	8337.08	7084.94	157951	NA	NA	51601.6	NA	NA	NA	227856
ID_13255858_107	30	K01939	Candidatus Brocadiaceae	NA	1.20786e+06	361274	NA	21804.6	NA	NA	NA	3245140	199057	55010.3	3025.69	4675.63	NA	16477.3	NA	NA	NA	148683	166792	3987.78	NA	29701.7	16794.5	14502.8	9421.96	NA	NA	8761.96	NA	9622.62	37231.9	53365	38345.9	NA	75523.5	8337.08	24424.4	168049	NA	7804.27	64898.5	NA	6834.93	NA	310764
ID_13267292_20	30	K01939	Candidatus Brocadiaceae	94410	NA	12896.3	NA	35620.8	NA	NA	NA	1.19963e+06	NA	703028	1474.16	10824.1	18728.1	3757.68	5.30753e+06	3.49348e+06	NA	204356	122349	20440.6	13369.1	22974.5	19855.4	55675.4	6092.33	161216	20564.2	14813.9	9250.13	80131.9	819320	2624.51	80116.4	435218	15464.9	145203	8382.53	12929.2	NA	17032.9	4405.95	7066.87	6734.54	NA	38189
ID_9261473_79	30	K01939	Candidatus Brocadiaceae	NA	720293	347399	NA	NA	NA	NA	NA	3245140	168459	43506.3	NA	NA	NA	12362.2	NA	NA	NA	148683	166792	2313.88	NA	29701.7	16794.5	6460.2	9421.96	NA	NA	NA	NA	6169.78	NA	53365	38345.9	NA	75523.5	8337.08	7084.94	157951	NA	NA	51601.6	NA	NA	NA	227856
ID_14851240_1	31	K02111	Sphingomonadaceae	9.96022e+06	2.81488e+07	20870.9	257800	4.27272e+06	4.65054e+06	491154	2.30762e+06	38119788	1.18587e+07	1.97607e+06	276475	13009.6	1.27915e+07	17694.5	1.07111e+07	1.17337e+07	1.54264e+06	1.92965e+07	4.60935e+06	NA	421727	943614	349629	422396	271843	4.88777e+06	1.44782e+06	167080	1.1387e+06	418126	7.99907e+06	193220	100841	2.23448e+06	79302.1	535871	528102	602702	NA	78972.5	105828	81918.3	7986.99	NA	98077.6
ID_10516067_98	32	K05685	Acidiferrobacteraceae	47066.8	99597.2	24719.9	NA	17209.9	NA	NA	NA	NA	NA	NA	NA	NA	30190.1	2264.24	161646	NA	NA	52543.5	NA	6698.1	197880	19420	8391.73	7879.01	NA	28433.1	NA	NA	NA	NA	NA	NA	NA	7720.89	NA	18829	3554.59	NA	NA	NA	5891.24	NA	8959.26	NA	NA
ID_12806782_1	33		Nitrospiraceae	NA	NA	NA	NA	NA	4842.65	2545.89	NA	NA	6419.48	NA	976.044	NA	NA	3072.41	19478.9	NA	NA	4076.6	NA	7543.02	NA	NA	3145.74	1626.44	NA	5444.1	3729.03	NA	11098	NA	NA	NA	NA	2015.36	1820.88	NA	NA	5763.04	NA	1372.97	4514.01	NA	NA	NA	15654.1
ID_13247936_261	33		Nitrospiraceae	NA	NA	NA	NA	NA	4842.65	2545.89	NA	NA	6419.48	NA	976.044	NA	NA	3072.41	19478.9	NA	NA	4076.6	NA	7543.02	NA	NA	3145.74	1626.44	NA	5444.1	3729.03	NA	11098	NA	NA	NA	NA	2015.36	1820.88	NA	NA	5763.04	NA	1372.97	4514.01	NA	NA	NA	15654.1
ID_14569096_55	34	K01251	Gallionellaceae	940369	1.09198e+06	108925	1.42504e+06	155372	110290	335299	31837.7	685614	341079	70715.8	8085.16	7676.83	285688	1098.62	480251	1.16073e+06	240309	NA	926709	NA	486626	533765	32432.4	53002.2	159316	19945.7	324204	23396	78256.3	10074.5	154546	1001.89	9130.26	56224.7	190751	7501.67	7069.74	286168	NA	NA	136097	55312.3	35645.8	NA	485001
ID_14801038_40	34	K01251	Gallionellaceae	940369	1.09198e+06	108925	1.42504e+06	155372	110290	335299	31837.7	685614	341079	70715.8	8085.16	7676.83	285688	1098.62	480251	1.16073e+06	240309	NA	926709	NA	486626	533765	32432.4	53002.2	159316	19945.7	324204	23396	78256.3	10074.5	154546	1001.89	9130.26	56224.7	190751	7501.67	7069.74	286168	NA	NA	136097	55312.3	35645.8	NA	485001
ID_9761771_1	34	K01251	Thiobacillaceae	NA	NA	NA	70795.9	13335.8	NA	33900.5	NA	NA	NA	NA	NA	NA	113288	2293.61	90237.8	NA	45578.8	NA	229001	NA	184610	10114.9	16709.5	NA	21259	NA	26646.7	NA	NA	NA	58188.6	NA	NA	NA	NA	NA	NA	67234.4	NA	8699.49	14526.1	9621.02	NA	NA	NA
ID_14380942_1	34	K01251	Gallionellaceae	940369	1.09198e+06	108925	1.49584e+06	168708	110290	369199	31837.7	685614	341079	70715.8	8085.16	7676.83	398976	3392.23	570489	1.16073e+06	285888	NA	1.15571e+06	NA	671236	543880	49141.9	53002.2	180575	19945.7	350851	23396	78256.3	10074.5	212735	1001.89	9130.26	56224.7	190751	7501.67	7069.74	353402	NA	8699.49	150623	64933.3	35645.8	NA	485001
ID_10843535_98	35	K04752	Unknown	NA	NA	NA	4348.97	NA	NA	NA	958.927	NA	11669.3	NA	4095.73	2743.34	5662.44	959.511	NA	NA	NA	NA	7277.89	NA	11475.7	NA	4257.37	817.055	NA	NA	NA	2501.36	NA	NA	NA	NA	NA	NA	39668.4	NA	688.327	6069.79	NA	NA	NA	2180.46	NA	NA	58698.9
ID_9501380_1	36		Desulfuromonadaceae	17610.5	23528.4	15243	78256.9	5586.64	1172.58	NA	NA	NA	202337	5558.46	1675.7	NA	616942	851.388	37220.1	192004	15463.5	NA	149746	1156.76	135576	NA	41231.8	NA	65596.3	3424.66	78856.7	NA	3952.23	1410.52	283470	NA	106150	39546.6	159192	NA	4082.59	163511	NA	184203	306843	2859.88	262345	NA	123177
ID_9584470_1	37	K02112	Promicromonosporaceae	225363	510663	24176.6	NA	NA	5586.43	25490.4	286568	213306	54649.7	41038	5416.19	27357.3	191864	6105.54	455269	488288	234868	466879	371300	54463.8	187161	86324	68518.7	26040.1	36586	306689	143917	65792.5	205739	27863.7	34734.4	NA	38470.3	71786.5	60541.2	6001.73	35134.1	344269	NA	2844.58	25393.9	3297.22	4793.18	NA	NA
ID_9573485_1	37	K02112	Unknown	225363	510663	24176.6	NA	NA	5586.43	25490.4	286568	213306	54649.7	41038	5416.19	27357.3	191864	6105.54	455269	488288	234868	466879	371300	54463.8	187161	86324	68518.7	26040.1	36586	306689	143917	65792.5	205739	27863.7	34734.4	NA	38470.3	71786.5	60541.2	6001.73	35134.1	344269	NA	2844.58	25393.9	3297.22	4793.18	NA	NA
ID_9218392_353	38	K01803	Solibacteraceae	344177	709077	88360.2	15203.5	45939.8	82691	9524.45	212143	3.33569e+06	2.16498e+06	889804	9315.45	2849.91	35114.9	3783.99	454877	1.68142e+06	43860.9	NA	88977.6	8649.67	14780.4	13101.7	20093.3	6250.13	74726.1	312689	10108.5	NA	232779	15474.4	248329	1151.52	6834.08	222866	22143.6	NA	84556.7	30087.7	NA	3114.58	2254.65	2723.35	6862.2	NA	NA
ID_14346042_72	39		Cytophagaceae	NA	NA	14892.2	NA	9178.62	NA	NA	NA	NA	13011.7	8620.12	2191.89	2019.9	NA	1341.42	NA	NA	NA	NA	NA	2360.69	NA	NA	NA	NA	NA	23071.4	NA	1960.33	NA	2199.34	NA	NA	2201.36	NA	7473.4	NA	NA	NA	NA	NA	NA	1512.07	1709.8	NA	31009.6
ID_9715023_1	41		Anaerolineaceae	NA	NA	NA	NA	8525.56	NA	165121	NA	NA	NA	NA	NA	1728.09	NA	1492.47	NA	NA	NA	NA	NA	12705	NA	NA	NA	NA	NA	NA	NA	NA	NA	NA	NA	NA	NA	NA	4568.06	NA	NA	5685.25	NA	NA	NA	NA	4049.03	NA	51970
ID_9267538_1	42		Bradymonadaceae	NA	51859.3	NA	NA	119623	NA	NA	4357.49	127426	NA	NA	9872.45	NA	NA	12091.9	NA	93096.3	65038.7	204014	NA	4174.96	73572	9416.77	NA	33433.5	NA	21722.9	39183.6	NA	NA	NA	NA	NA	NA	NA	NA	2080.21	NA	NA	NA	NA	18669.7	19727.7	NA	NA	140961
ID_9258120_2	43	K11959	Comamonadaceae	NA	NA	NA	4111.84	13750.3	1942.74	8181.94	NA	NA	NA	NA	2741.83	1956.54	NA	4079.57	NA	NA	13792.4	NA	NA	NA	38827.2	6344.02	NA	7374.46	NA	49407	9550.24	NA	11933.1	1202.83	38731.3	NA	3460.11	10904.4	7163.65	7288.78	5089.75	NA	NA	NA	6646.95	1186.91	1530.37	NA	22048.8
ID_9193130_2299	43	K11959	Comamonadaceae	NA	NA	NA	4111.84	13750.3	1942.74	8181.94	NA	NA	NA	NA	2741.83	1956.54	NA	4079.57	NA	NA	13792.4	NA	NA	NA	38827.2	6344.02	NA	7374.46	NA	49407	9550.24	NA	11933.1	1202.83	38731.3	NA	3460.11	10904.4	7163.65	7288.78	5089.75	NA	NA	NA	6646.95	1186.91	1530.37	NA	22048.8
ID_9267624_1	43	K11959	Comamonadaceae	NA	NA	NA	4111.84	13750.3	1942.74	8181.94	NA	NA	NA	NA	2741.83	1956.54	NA	4079.57	NA	NA	13792.4	NA	NA	NA	38827.2	6344.02	NA	7374.46	NA	49407	9550.24	NA	11933.1	1202.83	38731.3	NA	3460.11	10904.4	7163.65	7288.78	5089.75	NA	NA	NA	6646.95	1186.91	1530.37	NA	22048.8
ID_9325344_1	43	K11959	Comamonadaceae	NA	NA	NA	4111.84	13750.3	1942.74	8181.94	NA	NA	NA	NA	2741.83	1956.54	NA	4079.57	NA	NA	13792.4	NA	NA	NA	38827.2	6344.02	NA	7374.46	NA	49407	9550.24	NA	11933.1	1202.83	38731.3	NA	3460.11	10904.4	7163.65	7288.78	5089.75	NA	NA	NA	6646.95	1186.91	1530.37	NA	22048.8
ID_14754486_1	44	K02874	Gallionellaceae	343284	NA	253750	NA	13886.6	34784	46107.4	20843.6	169189	170304	NA	15779.1	23442.6	204329	8525.76	313028	NA	219350	64526.6	482198	6491.65	54503.3	95242.2	41852.3	13975.1	34143.9	395167	93489.5	NA	NA	5342.33	321180	1168.66	11239.1	96271.1	137663	9912.61	6083.38	234751	NA	38438.9	30922.4	23364.1	4202.26	NA	NA
ID_13244524_11	44	K02874	Rhodanobacteraceae	343284	NA	253750	NA	13886.6	34784	46107.4	20843.6	169189	170304	NA	15779.1	23442.6	204329	8525.76	313028	NA	219350	64526.6	482198	6491.65	54503.3	95242.2	41852.3	13975.1	34143.9	395167	93489.5	NA	NA	5342.33	321180	1168.66	11239.1	96271.1	137663	9912.61	6083.38	234751	NA	38438.9	30922.4	23364.1	4202.26	NA	NA
ID_9807435_8	44	K02874	Sterolibacteriaceae	343284	NA	253750	NA	13886.6	34784	46107.4	20843.6	169189	170304	NA	15779.1	23442.6	204329	8525.76	313028	NA	219350	64526.6	482198	6491.65	54503.3	95242.2	41852.3	13975.1	34143.9	395167	93489.5	NA	NA	5342.33	321180	1168.66	11239.1	96271.1	137663	9912.61	6083.38	234751	NA	38438.9	30922.4	23364.1	4202.26	NA	NA
ID_10628125_153	44	K02874	Unknown	343284	NA	253750	NA	13886.6	34784	46107.4	20843.6	169189	170304	NA	15779.1	23442.6	204329	8525.76	313028	NA	219350	64526.6	482198	6491.65	54503.3	95242.2	41852.3	13975.1	34143.9	395167	93489.5	NA	NA	5342.33	321180	1168.66	11239.1	96271.1	137663	9912.61	6083.38	234751	NA	38438.9	30922.4	23364.1	4202.26	NA	NA
ID_12910840_1	44	K02874	Gallionellaceae	343284	NA	253750	NA	13886.6	34784	46107.4	20843.6	169189	170304	NA	15779.1	23442.6	204329	8525.76	313028	NA	219350	64526.6	482198	6491.65	54503.3	95242.2	41852.3	13975.1	34143.9	395167	93489.5	NA	NA	5342.33	321180	1168.66	11239.1	96271.1	137663	9912.61	6083.38	234751	NA	38438.9	30922.4	23364.1	4202.26	NA	NA
ID_9645158_1	45	K07516	Comamonadaceae	671870	84096.4	328840	9309.34	151941	1.86845e+06	38041.1	392302	NA	210221	29792	47001.8	4253.12	NA	85178.7	754651	602741	NA	418071	NA	NA	NA	NA	50129.8	NA	27675.8	228882	188449	11551.2	70961	201435	223187	2723.45	46420.1	NA	38929.6	8437.41	66794.9	745506	NA	34426.2	142118	13069.2	37098.1	NA	232171
ID_14527204_4	46	K17229	Acidiferrobacteraceae	79812.3	304196	25110.1	NA	NA	NA	8622.45	10901	43967.8	78725	NA	10090.7	6155.64	358988	NA	NA	NA	NA	618149	136324	NA	NA	NA	NA	10299.7	44833.8	122671	7879.85	28973.7	21648.1	NA	29840.5	24888.7	NA	NA	29836.8	NA	NA	162385	NA	NA	26315.1	11267.6	26214.4	NA	173284
ID_10519655_1	46	K17229	Acidiferrobacteraceae	NA	91653.7	5890.74	10299.7	37293.6	31315.3	124761	15488.2	1.99433e+07	NA	NA	NA	NA	NA	5520.96	NA	39886	NA	5.91333e+06	NA	NA	12998.8	NA	NA	NA	NA	3.01488e+06	4637.38	NA	NA	10834.3	NA	42141.1	35687.7	NA	NA	46693	5514.79	NA	NA	2162.16	3463.57	1359.78	6298.06	NA	167367
ID_14335490_42	46	K17229	Acidiferrobacteraceae	79812.3	395850	31000.8	10299.7	37293.6	31315.3	133384	26389.2	1.99873e+07	78725	NA	10090.7	6155.64	358988	5520.96	NA	39886	NA	6.53148e+06	136324	NA	12998.8	NA	NA	10299.7	44833.8	3.13755e+06	12517.2	28973.7	21648.1	10834.3	29840.5	67029.8	35687.7	NA	29836.8	46693	5514.79	162385	NA	2162.16	29778.7	12627.4	32512.4	NA	371108
ID_10516753_50	46	K17229	Acidiferrobacteraceae	79812.3	304196	25110.1	NA	NA	NA	8622.45	10901	43967.8	78725	NA	10090.7	6155.64	358988	NA	NA	NA	NA	618149	136324	NA	NA	NA	NA	10299.7	44833.8	122671	7879.85	28973.7	21648.1	NA	29840.5	24888.7	NA	NA	29836.8	NA	NA	162385	NA	NA	26315.1	11267.6	26214.4	NA	173284
ID_13384802_1	47	K04077	Gemmatimonadaceae	63761.5	105680	129197	60723.1	26715.2	NA	40580.5	121706	612690	35864.2	27260.9	3618.19	7298.53	NA	3206.54	403342	349197	35108	472373	150402	100640	75101.9	14298.1	14554.9	11804	18916	53015	55849.5	20060.1	20478.4	2317.4	40872.1	4027.75	16093.8	29509.5	55888.6	11430.1	3989.88	41905	NA	35361.9	69196.2	35148.2	57721.5	NA	170895
ID_14363508_1	48	K02027	Unknown	NA	7.59639e+06	NA	NA	40892.5	NA	NA	132930	11499.1	NA	NA	NA	NA	8932.62	19187.1	NA	14485.5	NA	NA	NA	NA	NA	NA	1751.16	971.325	78677.1	53797.7	NA	1278.94	7929.01	19491.6	NA	30332.4	1894.54	NA	9046.12	NA	1492.91	NA	NA	1075.69	23457.4	NA	11296.8	NA	428689
ID_10967707_1	48	K02027	Unknown	NA	7.59639e+06	NA	NA	40892.5	NA	NA	132930	11499.1	NA	NA	NA	NA	8932.62	19187.1	NA	14485.5	NA	NA	NA	NA	NA	NA	1751.16	971.325	78677.1	53797.7	NA	1278.94	7929.01	19491.6	NA	30332.4	1894.54	NA	9046.12	NA	1492.91	NA	NA	1075.69	23457.4	NA	11296.8	NA	428689
ID_9316505_1	49	K00632	Comamonadaceae	148062	NA	NA	NA	6849.73	4803.89	3533.85	22029.3	58029.4	315140	NA	13298.4	1929.27	189364	7139.81	NA	70903.7	80487.6	122460	49690.4	NA	12326.6	NA	11680.8	NA	23723.9	NA	16440.9	NA	494778	955.384	25879.3	3486.74	1790.17	NA	NA	14615.1	NA	7107.92	NA	3529.44	6757.25	13211	9774.2	NA	23795.3
ID_13566326_1	50	K02469	Candidatus Brocadiaceae	16531.5	1.14026e+06	9319.53	NA	34816.8	15286.5	39415.8	17381.5	2.64017e+06	283790	NA	9820.48	3256.62	NA	946.472	13181.7	12486.3	20200.4	5049097	NA	NA	7010.9	12148.4	NA	967.355	21404.8	58119.2	15735.8	NA	995893	3326.98	58475.8	NA	NA	11463.2	11684.1	NA	1996.35	5794.54	NA	4002.16	4978.49	9827.15	1832.33	NA	19547.2
ID_12759974_2204	50	K02469	Candidatus Brocadiaceae	397387	1.73345e+06	406535	50643.7	87924.6	339599	99308.5	46947	2.78042e+06	330072	32871.1	22057.5	14961.6	22657.1	20048.7	313351	416736	385378	6.10438e+06	249117	22881.6	222377	170506	149380	22163.6	101015	79339.7	180972	7177.52	1.01451e+06	212504	172142	3.33526e+06	140784	43790.9	211147	19392.3	103723	179222	NA	27510.5	152352	32219.7	31928.8	NA	234132
ID_13100192_1	51	K12063	Unknown	NA	NA	NA	NA	8260.17	NA	8063.69	NA	95689.1	NA	NA	NA	NA	NA	NA	NA	NA	13527.5	28984.4	NA	NA	NA	31582.4	NA	5201.7	NA	NA	NA	NA	NA	12818.4	NA	1108.6	NA	NA	NA	NA	NA	NA	NA	NA	NA	NA	NA	NA	393390
ID_14365830_12	52		Rhodobacteraceae	NA	NA	24078.7	NA	NA	NA	NA	NA	NA	NA	NA	NA	4346.07	NA	NA	36503.2	NA	85943	NA	NA	NA	NA	NA	NA	NA	10023.1	NA	275333	NA	NA	NA	NA	NA	NA	NA	8449.59	5278.41	NA	14968.3	NA	NA	NA	NA	NA	NA	64494.1
ID_9914305_1	52		Rhodobacteraceae	NA	NA	24078.7	NA	NA	NA	NA	NA	NA	NA	NA	NA	4346.07	NA	NA	36503.2	NA	85943	NA	NA	NA	NA	NA	NA	NA	10023.1	NA	275333	NA	NA	NA	NA	NA	NA	NA	8449.59	5278.41	NA	14968.3	NA	NA	NA	NA	NA	NA	64494.1
ID_13432828_1	53	K01999	Desulfarculaceae	27289	304550	8966.54	NA	41438.7	9184.74	13806.1	3791.59	NA	25831.3	8291.62	2237.2	1335.6	NA	NA	NA	NA	17511	NA	340898	2573.87	NA	NA	31526.6	NA	NA	14481.7	15760.7	2151.53	24246.4	2298.71	NA	1194.78	3771.49	NA	5988.49	NA	NA	10598.3	NA	9303.4	16697.5	5145.11	3985.89	NA	319100
ID_12834798_1	54	K04079	Unknown	198525	349300	387936	39433	140538	7573.81	24604.7	11189.9	932825	348213	50796.4	25604.1	31705.5	53505.2	14967	214390	354969	154419	89911	168463	171775	49829.6	28718.1	60363.3	7569.04	9211.12	109908	45765.8	21651	31579.2	17698.3	96400.8	4170.38	5794.81	60340.4	105102	12215	35420.9	47731.9	NA	20325.4	20974.6	11804.2	13119.1	NA	70359.4
ID_10497843_6971	55	K03530	Unknown	22000.9	878518	930997	8427.66	499083	21286.7	7958.76	NA	1.31295e+06	NA	12907.5	7164.4	8164.86	601037	20986.3	39202.3	19843.7	234746	2.53216e+06	74530.2	NA	1347.56	839.999	52879.7	167971	22357.8	41840.6	39851.7	7119.27	12362.5	37079.1	243988	11621	326891	57952.6	9600.93	63184.5	26143.5	36713.3	NA	11499	7853.67	123809	84212.6	NA	178139
ID_9325986_1	56	K03043	Polyangiaceae	140578	NA	NA	NA	NA	NA	NA	NA	NA	75566.4	NA	7928.59	1982.27	NA	2208.09	271010	232494	50276.5	NA	470406	NA	NA	16934	27650.6	NA	NA	NA	69066.8	NA	45842.9	NA	104369	NA	3056.65	NA	NA	NA	2959.23	40533.4	NA	NA	NA	9412.91	NA	NA	NA
ID_13318514_10	57		Candidatus Brocadiaceae	NA	NA	NA	NA	NA	NA	NA	1829.53	44463.8	11373.2	NA	NA	NA	NA	NA	NA	NA	NA	NA	39288	NA	NA	NA	NA	NA	NA	NA	NA	NA	NA	NA	12963.8	NA	2374.79	NA	6063.94	NA	NA	16987.5	NA	1618.57	NA	2773.13	2279.88	NA	NA
ID_14375332_54	57		Candidatus Brocadiaceae	NA	NA	NA	NA	NA	NA	NA	1829.53	44463.8	11373.2	NA	NA	NA	NA	NA	NA	NA	NA	NA	39288	NA	NA	NA	NA	NA	NA	NA	NA	NA	NA	NA	12963.8	NA	2374.79	NA	6063.94	NA	NA	16987.5	NA	1618.57	NA	2773.13	2279.88	NA	NA
ID_10508015_101	57		Candidatus Brocadiaceae	NA	NA	NA	NA	NA	NA	NA	1829.53	44463.8	11373.2	NA	NA	NA	NA	NA	NA	NA	NA	NA	39288	NA	NA	NA	NA	NA	NA	NA	NA	NA	NA	NA	12963.8	NA	2374.79	NA	6063.94	NA	NA	16987.5	NA	1618.57	NA	2773.13	2279.88	NA	NA
ID_9253228_79	58	K11903	Isosphaeraceae	NA	NA	37039.5	116227	NA	11706.4	14727.4	5000.3	133678	55233.8	92263	7242.34	3991.61	303750	2160.66	NA	28537.7	NA	NA	25227.4	13375.4	NA	NA	13427.3	NA	115146	NA	27442.9	4854.04	65114.2	NA	35313.9	15732.3	7666.93	96025.5	29074.1	NA	NA	40341.9	NA	64327.6	92395.3	4677.2	66549.9	NA	NA
ID_14377738_47	59	K02806	Candidatus Brocadiaceae	NA	NA	NA	23418.3	58245	28145.8	19181.8	7783.19	NA	19249.9	27278.9	NA	NA	NA	NA	NA	NA	NA	502226	5553.54	NA	NA	NA	NA	7598.84	14788.9	NA	52784.8	NA	15568.1	3306.37	42480.5	2064.32	NA	4391.81	NA	NA	30565.5	NA	NA	48869.7	19968.7	3915.25	9299.98	NA	264698
ID_14378902_38	59	K02806	Candidatus Brocadiaceae	NA	NA	NA	23418.3	58245	28145.8	19181.8	7783.19	NA	19249.9	27278.9	NA	NA	NA	NA	NA	NA	NA	502226	5553.54	NA	NA	NA	NA	7598.84	14788.9	NA	52784.8	NA	15568.1	3306.37	42480.5	2064.32	NA	4391.81	NA	NA	30565.5	NA	NA	48869.7	19968.7	3915.25	9299.98	NA	264698
ID_14565880_1	60	K02406	Thiobacillaceae	104903	137865	23960.4	62926.2	49672.1	NA	97320.9	NA	173466	87352.4	NA	4211.33	49078.7	796897	32355.4	792252	106000	70663.2	166209	397313	NA	NA	18832.6	109292	43608.6	49965.4	77501.4	67707.8	27949.3	NA	NA	84668.1	14064.3	NA	NA	59130.9	21719.3	26622.1	19575.5	NA	26517.9	44579.7	11232.7	30547.3	NA	NA
ID_9851768_1	60	K02406	Unknown	104903	137865	23960.4	62926.2	49672.1	NA	97320.9	NA	173466	87352.4	NA	4211.33	49078.7	796897	32355.4	792252	106000	70663.2	166209	397313	NA	NA	18832.6	109292	43608.6	49965.4	77501.4	67707.8	27949.3	NA	NA	84668.1	14064.3	NA	NA	59130.9	21719.3	26622.1	19575.5	NA	26517.9	44579.7	11232.7	30547.3	NA	NA
ID_9344124_1	61	K13587	Syntrophaceae	9411.91	NA	NA	NA	6939.61	10232.7	5313.43	NA	NA	NA	NA	1596.41	664.221	12866.8	NA	26982.8	NA	13383.4	NA	NA	NA	NA	NA	NA	NA	NA	NA	NA	NA	NA	688.137	NA	977.968	1907.41	1194.3	2450.57	11255.5	NA	NA	NA	NA	NA	NA	22185.6	NA	NA
ID_9361251_152	62		Candidatus Brocadiaceae	NA	NA	NA	NA	NA	NA	22774.7	4559.03	NA	NA	9171.21	47268.1	5920.34	123623	NA	NA	NA	105514	NA	24608.5	NA	32385.9	21273	23471.3	NA	50752.2	40960.4	22508.4	4044.55	25739.8	1603.96	NA	8335.43	6310.94	NA	31695.8	9676.07	3853.24	NA	NA	13040.8	NA	NA	27543.8	NA	NA
ID_14393758_367	63	K00370	Candidatus Brocadiaceae	29812.8	NA	NA	NA	41581.5	NA	NA	NA	152279	2647958	NA	NA	NA	947403	6804.23	NA	1.49796e+06	NA	NA	NA	NA	10266.1	NA	8661.19	5620.77	5664.86	24780.1	11166.9	NA	44243.1	NA	NA	NA	NA	NA	NA	NA	5950.74	NA	NA	NA	16799.4	NA	NA	NA	NA
ID_14318854_4802	64		Burkholderiaceae	505696	NA	98238.8	102920	95006.6	NA	19222.2	19741.2	271345	195635	35210.6	11957.9	14354.8	23589.8	19905	13206.8	129285	7140.28	43282.5	138166	24631.6	31178.9	NA	19121.6	3214.29	38128.8	70502.2	40755.3	12519.1	41177	1346.94	272319	NA	4113.76	16662.4	57076.3	19140.9	8863.8	17482.1	NA	18963.7	29489.9	374003	9659.48	NA	259425
ID_13372154_44	64		Xanthomonadaceae	455896	NA	89391.6	102920	NA	NA	19222.2	10255.4	271345	165657	NA	1689.17	11827.2	NA	19905	NA	129285	NA	NA	NA	8171.17	26458	NA	NA	3214.29	26590.6	46846.4	21816.5	NA	NA	1346.94	48633	NA	2329.32	9165.05	37334.6	NA	7092.38	17482.1	NA	2767.98	16656.8	370163	9659.48	NA	185394
ID_9986675_1	65	K03040	Coxiellaceae	NA	80186.1	27292.7	2.56032e+06	NA	NA	NA	NA	NA	NA	NA	NA	NA	NA	58170.8	NA	39019.2	NA	NA	NA	NA	NA	NA	NA	NA	NA	102464	38405.2	NA	NA	53640.7	67073.6	NA	172066	NA	57179.9	30291.2	20721.4	NA	NA	12378.2	112730	NA	16213.2	NA	NA
ID_12815448_277	66		Desulfobacteraceae	41747.1	39677.5	13763.7	41261.2	NA	NA	4106.75	2518.37	NA	NA	5686.44	1152.06	NA	8633.67	NA	214394	149591	NA	NA	194343	16759.6	NA	15690.5	10809	2290.02	NA	NA	7937.01	2342.63	NA	NA	21164.2	NA	21466	13986	4875.92	1065.18	NA	4414.15	NA	4484.75	2666.46	NA	1915.62	NA	7230.62
ID_10592045_1	67	K04066	Roseiflexaceae	NA	NA	3747.39	NA	NA	NA	NA	1194.55	NA	NA	1423.01	NA	780.392	6804.79	869.751	NA	11093.7	NA	NA	NA	NA	NA	NA	NA	NA	NA	NA	3332.49	23381	NA	NA	NA	NA	1513.31	2867.09	NA	NA	2711.15	2188.92	NA	NA	NA	NA	1305.02	NA	NA
ID_13388366_1	68		Unknown	583851	NA	NA	NA	NA	33946.2	15823.1	4500.52	697118	NA	NA	NA	NA	NA	7111.83	NA	NA	NA	NA	NA	NA	42825.9	NA	29583.5	34465.6	13252.8	NA	166929	NA	11809.5	NA	NA	11934.4	99547.1	NA	110538	8686.19	7126.31	42240	NA	7140.33	NA	8164.54	NA	NA	165673
ID_14721936_1	69	K02054	Unknown	NA	79970.7	NA	NA	NA	65810.9	NA	NA	1.84683e+06	NA	8783.03	NA	NA	47811	2079.04	NA	13844.1	14849.8	4186.7	NA	NA	9112.41	NA	NA	3597.88	7069.71	NA	1201.22	NA	8893.11	1711.71	NA	47361.5	NA	NA	6594.91	NA	6444.1	1444.31	NA	NA	5756.88	NA	NA	NA	1.13317e+06
ID_9334340_139	71	K03650	Unknown	9921.07	NA	NA	4803	NA	NA	NA	1960.34	36030.3	NA	NA	NA	1432.8	NA	NA	NA	NA	NA	NA	NA	NA	8186.44	NA	NA	NA	NA	NA	NA	1745.69	NA	NA	NA	1193.16	NA	NA	NA	1353.63	NA	NA	NA	1682.01	1820.68	1624.26	1351.33	NA	NA
ID_9411381_139	72	K03744	Solibacteraceae	NA	1.37189e+06	357745	NA	130687	NA	189127	9201.48	NA	48035.6	NA	9448.61	NA	648582	5961.07	NA	NA	NA	507724	NA	NA	11287	6634.9	NA	4280.05	106486	96979.7	NA	NA	17646	4607.1	NA	NA	7727.59	152186	NA	NA	46288.9	18454.5	NA	11929.7	74159.4	15075.2	21049.7	NA	1.04455e+06
ID_9328643_152	72	K03744	Solibacteraceae	NA	1.37189e+06	357745	NA	130687	NA	189127	9201.48	NA	48035.6	NA	9448.61	NA	648582	5961.07	NA	NA	NA	507724	NA	NA	11287	6634.9	NA	4280.05	106486	96979.7	NA	NA	17646	4607.1	NA	NA	7727.59	152186	NA	NA	46288.9	18454.5	NA	11929.7	74159.4	15075.2	21049.7	NA	1.04455e+06
ID_14337386_402	72	K03744	Syntrophaceae	NA	1.84174e+06	357745	NA	155292	NA	189127	9201.48	NA	48035.6	NA	9448.61	NA	648582	5961.07	NA	NA	NA	507724	NA	NA	11287	6634.9	NA	4280.05	106486	96979.7	NA	NA	17646	4607.1	NA	NA	14496.9	152186	NA	NA	46288.9	18454.5	NA	11929.7	74159.4	15075.2	21049.7	NA	1.11463e+06
ID_14532114_1	73		Candidatus Brocadiaceae	NA	NA	NA	NA	NA	NA	NA	NA	NA	31018	NA	NA	NA	NA	NA	NA	186216	NA	NA	NA	NA	NA	NA	NA	NA	27970.5	6477.76	NA	NA	NA	1052.67	NA	NA	NA	NA	NA	NA	NA	NA	NA	NA	NA	NA	NA	NA	NA
ID_14347486_583	73		Candidatus Brocadiaceae	NA	NA	NA	NA	NA	NA	NA	NA	NA	31018	NA	NA	NA	NA	NA	NA	186216	NA	NA	NA	NA	NA	NA	NA	NA	27970.5	6477.76	NA	NA	NA	1052.67	NA	NA	NA	NA	NA	NA	NA	NA	NA	NA	NA	NA	NA	NA	NA
ID_14921492_1	73		Candidatus Brocadiaceae	NA	NA	NA	NA	NA	NA	NA	NA	NA	31018	NA	NA	NA	NA	NA	NA	186216	NA	NA	NA	NA	NA	NA	NA	NA	27970.5	6477.76	NA	NA	NA	1052.67	NA	NA	NA	NA	NA	NA	NA	NA	NA	NA	NA	NA	NA	NA	NA
ID_10595201_1	73		Candidatus Brocadiaceae	NA	NA	NA	NA	NA	NA	NA	NA	NA	31018	NA	NA	NA	NA	NA	NA	186216	NA	NA	NA	NA	NA	NA	NA	NA	27970.5	6477.76	NA	NA	NA	1052.67	NA	NA	NA	NA	NA	NA	NA	NA	NA	NA	NA	NA	NA	NA	NA
ID_14433222_1	73		Candidatus Brocadiaceae	NA	NA	NA	NA	NA	NA	NA	NA	NA	31018	NA	NA	NA	NA	NA	NA	186216	NA	NA	NA	NA	NA	NA	NA	NA	27970.5	6477.76	NA	NA	NA	1052.67	NA	NA	NA	NA	NA	NA	NA	NA	NA	NA	NA	NA	NA	NA	NA
ID_13347506_1	73		Candidatus Brocadiaceae	NA	NA	NA	NA	NA	NA	NA	NA	NA	31018	NA	NA	NA	NA	NA	NA	186216	NA	NA	NA	NA	NA	NA	NA	NA	27970.5	6477.76	NA	NA	NA	1052.67	NA	NA	NA	NA	NA	NA	NA	NA	NA	NA	NA	NA	NA	NA	NA
ID_14731616_1	74		Candidatus Brocadiaceae	5.19783e+06	1.8983e+06	943194	228992	2.32979e+06	287561	613122	233882	978476	1.81757e+07	1.39474e+06	94886.7	79713.2	7.2476e+06	111746	2.50883e+07	5.3458e+07	3.5148e+06	2.11211e+06	1.85053e+07	130078	198360	601987	869554	122909	520077	358746	873157	336040	2.2589e+06	72015	8.56235e+06	78400.9	288887	2.77246e+06	379809	92990.3	205473	891221	NA	507264	1.26502e+06	182895	908046	NA	5.22426e+07
ID_10578693_1	77		Gallionellaceae	NA	87525.8	18387.7	NA	17800.3	NA	47347.7	NA	76246.4	38028.2	32152.2	18028.3	7852.3	80460.8	5395.71	NA	NA	28993.3	NA	69819.1	7882.23	NA	16010.3	31853.9	NA	41638.9	NA	NA	NA	NA	1191.98	NA	NA	6581.78	NA	8310.6	2477.2	NA	25262.6	NA	NA	NA	NA	5622.18	NA	NA
ID_10524433_463	78	K04751	Candidatus Brocadiaceae	7400.03	NA	4349.94	NA	NA	27594.5	NA	NA	35327.4	15751.8	NA	NA	NA	NA	NA	NA	NA	NA	NA	NA	NA	NA	NA	NA	NA	2646.64	NA	NA	NA	NA	990.188	7380.53	945.413	2487.31	NA	1239.55	NA	5314.98	7368.05	NA	807.768	5805.29	NA	NA	NA	101281
ID_9573151_1	79	K04487	Candidatus Brocadiaceae	115249	89165.1	15659.5	15448.2	NA	NA	10003.3	NA	375545	1.19372e+06	211580	27779.2	NA	15202	NA	NA	55188.6	97329.2	NA	NA	NA	NA	NA	NA	NA	9421.02	NA	NA	2315.32	73760.8	NA	93352.9	NA	NA	NA	52280.5	NA	NA	NA	NA	NA	NA	NA	NA	NA	NA
ID_12849924_20	79	K04487	Candidatus Brocadiaceae	115249	89165.1	15659.5	15448.2	NA	NA	10003.3	NA	375545	1.19372e+06	211580	27779.2	NA	15202	NA	NA	55188.6	97329.2	NA	NA	NA	NA	NA	NA	NA	9421.02	NA	NA	2315.32	73760.8	NA	93352.9	NA	NA	NA	52280.5	NA	NA	NA	NA	NA	NA	NA	NA	NA	NA
ID_9419797_1	80		Unknown	751574	56339.9	253696	97493.7	NA	29044.7	170317	355941	624416	537743	32185.9	22029.4	192374	57718.8	30052.2	163323	110921	14290.6	76737.9	686502	NA	13134.6	9493.97	9155.79	14039.6	135877	41342.3	116135	38777.4	NA	11142.4	405387	30696.7	NA	124076	22655.1	24009.2	7246.4	19480	NA	87346	253429	49016.4	247656	NA	2.73574e+06
ID_14342520_655	81	K09760	Desulfuromonadaceae	NA	38986.1	5814.48	NA	NA	NA	NA	NA	59800	NA	NA	1085.06	965.257	NA	NA	NA	NA	NA	NA	NA	NA	NA	NA	NA	NA	3842.5	NA	NA	NA	NA	NA	NA	NA	NA	NA	NA	NA	NA	NA	NA	NA	NA	1537.1	NA	NA	17182
ID_13238294_5	81	K09760	Geobacteraceae	NA	38986.1	NA	NA	NA	NA	NA	NA	59800	NA	NA	1085.06	965.257	NA	NA	NA	NA	NA	NA	NA	NA	NA	NA	NA	NA	3842.5	NA	NA	NA	NA	NA	NA	NA	NA	NA	NA	NA	NA	NA	NA	NA	NA	1537.1	NA	NA	NA
ID_13400402_1	81	K09760	Parachlamydiaceae	NA	38986.1	NA	NA	NA	NA	NA	NA	59800	NA	NA	1085.06	965.257	NA	NA	NA	NA	NA	NA	NA	NA	NA	NA	NA	NA	3842.5	NA	NA	NA	NA	NA	NA	NA	NA	NA	NA	NA	NA	NA	NA	NA	NA	1537.1	NA	NA	NA
ID_14385018_80	81	K09760	Sterolibacteriaceae	NA	NA	5814.48	NA	NA	NA	NA	NA	NA	NA	NA	NA	NA	NA	NA	NA	NA	NA	NA	NA	NA	NA	NA	NA	NA	NA	NA	NA	NA	NA	NA	NA	NA	NA	NA	NA	NA	NA	NA	NA	NA	NA	NA	NA	NA	17182
ID_12766872_197	81	K09760	Geobacteraceae	NA	38986.1	5814.48	NA	NA	NA	NA	NA	59800	NA	NA	1085.06	965.257	NA	NA	NA	NA	NA	NA	NA	NA	NA	NA	NA	NA	3842.5	NA	NA	NA	NA	NA	NA	NA	NA	NA	NA	NA	NA	NA	NA	NA	NA	1537.1	NA	NA	17182
ID_9284142_1	81	K09760	Geobacteraceae	NA	38986.1	NA	NA	NA	NA	NA	NA	59800	NA	NA	1085.06	965.257	NA	NA	NA	NA	NA	NA	NA	NA	NA	NA	NA	NA	3842.5	NA	NA	NA	NA	NA	NA	NA	NA	NA	NA	NA	NA	NA	NA	NA	NA	1537.1	NA	NA	NA
ID_9291610_1	81	K09760	Geobacteraceae	NA	38986.1	NA	NA	NA	NA	NA	NA	59800	NA	NA	1085.06	965.257	NA	NA	NA	NA	NA	NA	NA	NA	NA	NA	NA	NA	3842.5	NA	NA	NA	NA	NA	NA	NA	NA	NA	NA	NA	NA	NA	NA	NA	NA	1537.1	NA	NA	NA
ID_14444520_120	81	K09760	Geobacteraceae	NA	38986.1	NA	NA	NA	NA	NA	NA	59800	NA	NA	1085.06	965.257	NA	NA	NA	NA	NA	NA	NA	NA	NA	NA	NA	NA	3842.5	NA	NA	NA	NA	NA	NA	NA	NA	NA	NA	NA	NA	NA	NA	NA	NA	1537.1	NA	NA	NA
ID_14508124_1	81	K09760	Desulfuromonadaceae	NA	38986.1	NA	NA	NA	NA	NA	NA	59800	NA	NA	1085.06	965.257	NA	NA	NA	NA	NA	NA	NA	NA	NA	NA	NA	NA	3842.5	NA	NA	NA	NA	NA	NA	NA	NA	NA	NA	NA	NA	NA	NA	NA	NA	1537.1	NA	NA	NA
ID_14530874_1	82		Calditrichaceae	NA	NA	NA	23001.7	NA	NA	NA	NA	NA	NA	NA	NA	NA	NA	NA	NA	NA	NA	NA	NA	NA	NA	30083.9	NA	NA	NA	NA	NA	NA	NA	NA	NA	NA	NA	NA	NA	NA	NA	NA	NA	2546.53	2367.83	13856.7	1914.99	NA	218203
ID_12791708_289	83	K02988	Nitrospiraceae	35343	NA	NA	NA	7831.79	8318.31	51053.2	2024.79	74225.4	15231.7	NA	5429.74	1948.63	NA	901.262	NA	NA	8295.27	212919	NA	12234.7	NA	NA	NA	4766.74	3505.46	4764.96	12729.1	1635.82	7318.87	NA	NA	NA	1690.13	NA	2490	5414.63	1477.35	31246.9	NA	1201.93	5159.05	3455.09	3194.5	NA	88373.3
ID_9658630_37	83	K02988	Bacillaceae	35343	NA	NA	NA	7831.79	8318.31	51053.2	2024.79	74225.4	15231.7	NA	5429.74	1948.63	NA	901.262	NA	NA	8295.27	212919	NA	12234.7	NA	NA	NA	4766.74	3505.46	4764.96	12729.1	1635.82	7318.87	NA	NA	NA	1690.13	NA	2490	5414.63	1477.35	31246.9	NA	1201.93	5159.05	3455.09	3194.5	NA	88373.3
ID_10514657_521	83	K02988	Nitrospiraceae	35343	NA	NA	NA	7831.79	8318.31	51053.2	2024.79	74225.4	15231.7	NA	5429.74	1948.63	NA	901.262	NA	NA	8295.27	212919	NA	12234.7	NA	NA	NA	4766.74	3505.46	4764.96	12729.1	1635.82	7318.87	NA	NA	NA	1690.13	NA	2490	5414.63	1477.35	31246.9	NA	1201.93	5159.05	3455.09	3194.5	NA	88373.3
ID_9169981_856	84		Oxalobacteraceae	NA	NA	NA	NA	NA	NA	NA	NA	NA	39478.7	NA	NA	NA	NA	NA	NA	NA	NA	NA	23149.6	NA	NA	NA	NA	NA	6644.69	NA	4179.88	NA	NA	NA	NA	NA	NA	NA	NA	NA	NA	NA	NA	NA	5782.57	NA	11134.1	NA	NA
ID_14795974_1	84		Comamonadaceae	NA	NA	NA	NA	NA	NA	NA	NA	NA	39478.7	NA	NA	NA	NA	NA	NA	NA	NA	NA	23149.6	NA	NA	NA	NA	NA	6644.69	NA	4179.88	NA	NA	NA	NA	NA	NA	NA	NA	NA	NA	NA	NA	NA	5782.57	NA	11134.1	NA	NA
ID_9248876_10	85	K11900	Solibacteraceae	NA	NA	23787.4	NA	NA	NA	NA	NA	215420	NA	NA	NA	NA	NA	NA	NA	NA	NA	NA	NA	NA	NA	NA	NA	NA	NA	NA	NA	NA	NA	NA	NA	13196.9	NA	NA	NA	NA	NA	NA	NA	86214	124417	NA	71705.2	NA	452874
ID_10699013_1	86	K02431	Rhizobiaceae	19003.9	NA	NA	NA	NA	1.87789e+06	44940	4504239	NA	NA	NA	1557.66	NA	NA	1096.67	23606.1	NA	NA	NA	NA	NA	16060.9	4166.88	34408.5	4633.76	NA	26197.5	62874.8	4227.43	175558	56985.3	NA	NA	NA	NA	124487	NA	693164	NA	NA	NA	NA	5943.05	NA	NA	NA
ID_14353320_321	87		Calditrichaceae	NA	NA	NA	4346.33	38710.6	NA	18239.9	8988.77	77297.2	NA	60062.3	13508.3	NA	369992	12209.9	NA	65366	NA	NA	NA	22657.5	46590.3	NA	7853.06	4111.25	53336	42198.3	NA	NA	15563.9	4065.27	24474.5	1046.43	NA	NA	11569	4252.29	18545	NA	NA	38566.6	35426.9	7166.32	8200.91	NA	123880
ID_9266936_1	88	K04044	Comamonadaceae	78198.7	29759.7	20647.8	370415	NA	28323.4	16999.3	5555.35	NA	9421.19	5874.3	4422.62	NA	35372.1	2396.15	63598.1	103701	79163.7	31254.1	73068.6	NA	85565.7	58728.6	37708.2	5755.65	26688.7	NA	46144.3	4749.5	43967.3	2122.05	49935.8	NA	3276.94	3522.69	58092.5	62376.8	NA	72739.6	NA	2166.98	NA	14532.1	NA	NA	NA
ID_9602160_1	89	K01473	Unknown	73699.3	NA	52977.5	NA	NA	32226.7	NA	NA	9.91048e+06	38471.5	NA	1856.7	NA	NA	NA	NA	NA	271889	46006.5	2211742	NA	NA	942688	33062	NA	15418.9	1.09412e+06	NA	11616.5	NA	NA	NA	NA	7243.07	NA	NA	NA	2621.53	NA	NA	NA	54164.8	10187.7	8570.62	NA	NA
ID_9729548_1	89	K01473	Unknown	73699.3	NA	52977.5	NA	NA	32226.7	NA	NA	9.91048e+06	38471.5	NA	1856.7	NA	NA	NA	NA	NA	271889	46006.5	2211742	NA	NA	942688	33062	NA	15418.9	1.09412e+06	NA	11616.5	NA	NA	NA	NA	7243.07	NA	NA	NA	2621.53	NA	NA	NA	54164.8	10187.7	8570.62	NA	NA
ID_9197791_1	90	K02014	Opitutaceae	NA	NA	NA	NA	29225.2	6110.39	11882.1	NA	NA	NA	227232	18087.2	1219.6	42896.4	16486.5	NA	NA	NA	NA	NA	3341.11	NA	NA	5520.8	NA	NA	NA	NA	NA	NA	3170.63	NA	1062.52	3793.82	NA	NA	NA	2830.84	NA	NA	NA	3693.04	NA	19743.9	NA	328962
ID_9798074_14	91	K09835	Microcoleaceae	NA	NA	NA	31360.5	NA	NA	NA	1059.67	NA	NA	NA	NA	NA	NA	1387.86	NA	NA	NA	NA	NA	NA	NA	NA	NA	1266.78	NA	6488.96	5953.53	NA	NA	NA	NA	NA	1669.99	NA	NA	NA	NA	3342.89	NA	NA	2291.64	NA	NA	NA	17797.8
ID_10573343_36	91	K03771	Chitinophagaceae	NA	NA	NA	31360.5	NA	NA	NA	1059.67	NA	NA	NA	NA	NA	NA	1387.86	NA	NA	NA	NA	NA	NA	NA	NA	NA	1266.78	NA	6488.96	5953.53	NA	NA	NA	NA	NA	1669.99	NA	NA	NA	NA	3342.89	NA	NA	2291.64	NA	NA	NA	17797.8
ID_14332036_801	91	K03771	Gemmatimonadaceae	NA	NA	NA	31360.5	NA	NA	NA	1059.67	NA	NA	NA	NA	NA	NA	1387.86	NA	NA	NA	NA	NA	NA	NA	NA	NA	1266.78	NA	6488.96	5953.53	NA	NA	NA	NA	NA	1669.99	NA	NA	NA	NA	3342.89	NA	NA	2291.64	NA	NA	NA	17797.8
ID_13194926_1	92	K15987	Unknown	820752	888170	28311.7	1.93721e+06	495219	26673.8	8754.88	281436	865644	487167	359090	26688.1	19413.3	696842	3917.28	1.20548e+06	1.53166e+06	787441	2.14496e+06	2.46965e+06	NA	975548	128950	579005	181765	226338	NA	687415	352512	918585	184587	2.18214e+06	158022	186492	395876	239937	172104	166171	648978	NA	355273	1.03736e+06	262185	831720	NA	562416
ID_13442674_1	92	K15987	Unknown	NA	113004	8972.88	NA	8719.01	8972.19	8754.88	14985.6	NA	176812	NA	1237.09	NA	NA	3917.28	71596.6	NA	42152.4	152934	50077.5	NA	NA	NA	38591.6	6479.83	23261.4	NA	59104.7	8397.01	77144.7	31852.9	354650	NA	7431.02	52358.7	16300.1	3533.72	30775.8	27380.9	NA	6190.65	106445	38514.3	85445.5	NA	NA
ID_13195382_7	92	K15987	Unknown	88184.7	303501	55991.4	402947	8719.01	26656.5	49716	14985.6	95694.3	433425	NA	42640.8	32494.8	37816.2	3917.28	85911.1	38475.8	177568	209746	716567	9560.76	180882	NA	117290	21355.5	120091	17619.4	203930	62639.1	201237	62670.1	671058	51364.8	28928.7	52358.7	26314.2	35624.8	59735.1	159372	NA	57752.2	316412	95464.3	207657	NA	142930
ID_13448702_1	92	K15987	Gallionellaceae	NA	113004	8972.88	NA	8719.01	8972.19	8754.88	14985.6	NA	176812	NA	1237.09	NA	NA	3917.28	71596.6	NA	42152.4	152934	50077.5	NA	NA	NA	38591.6	6479.83	23261.4	NA	59104.7	8397.01	77144.7	31852.9	354650	NA	7431.02	52358.7	16300.1	3533.72	30775.8	27380.9	NA	6190.65	106445	38514.3	85445.5	NA	NA
ID_9247850_12	92	K15987	Unknown	88184.7	303501	55991.4	402947	8719.01	26656.5	49716	14985.6	95694.3	433425	NA	42640.8	32494.8	37816.2	3917.28	85911.1	38475.8	177568	209746	716567	9560.76	180882	NA	117290	21355.5	120091	17619.4	203930	62639.1	201237	62670.1	671058	51364.8	28928.7	52358.7	26314.2	35624.8	59735.1	159372	NA	57752.2	316412	95464.3	207657	NA	142930
ID_13193496_1166	92	K15987	Unknown	908937	1.07867e+06	75330.3	2.34016e+06	495219	44358.2	49716	281436	961338	743780	359090	68091.8	51908.1	734658	3917.28	1.21979e+06	1.57014e+06	922857	2.20177e+06	3.13614e+06	9560.76	1.15643e+06	128950	657703	196640	323168	17619.4	832240	406754	1.04268e+06	215404	2.49855e+06	209387	207990	395876	249951	204195	195130	780969	NA	406835	1.24733e+06	319135	953932	NA	705345
ID_9881937_1	92	K15987	Unknown	NA	113004	8972.88	NA	8719.01	8972.19	8754.88	14985.6	NA	176812	NA	1237.09	NA	NA	3917.28	71596.6	NA	42152.4	152934	50077.5	NA	NA	NA	38591.6	6479.83	23261.4	NA	59104.7	8397.01	77144.7	31852.9	354650	NA	7431.02	52358.7	16300.1	3533.72	30775.8	27380.9	NA	6190.65	106445	38514.3	85445.5	NA	NA
ID_13272366_1	92	K15987	Unknown	NA	113004	8972.88	NA	8719.01	8972.19	8754.88	14985.6	NA	176812	NA	1237.09	NA	NA	3917.28	71596.6	NA	42152.4	152934	50077.5	NA	NA	NA	38591.6	6479.83	23261.4	NA	59104.7	8397.01	77144.7	31852.9	354650	NA	7431.02	52358.7	16300.1	3533.72	30775.8	27380.9	NA	6190.65	106445	38514.3	85445.5	NA	NA
ID_10583681_1	92	K15987	Unknown	NA	113004	8972.88	NA	8719.01	8972.19	8754.88	14985.6	NA	176812	NA	1237.09	NA	NA	3917.28	71596.6	NA	42152.4	152934	50077.5	NA	NA	NA	38591.6	6479.83	23261.4	NA	59104.7	8397.01	77144.7	31852.9	354650	NA	7431.02	52358.7	16300.1	3533.72	30775.8	27380.9	NA	6190.65	106445	38514.3	85445.5	NA	NA
ID_13299302_1	92	K15987	Unknown	NA	113004	8972.88	NA	8719.01	8972.19	8754.88	14985.6	NA	176812	NA	1237.09	NA	NA	3917.28	71596.6	NA	42152.4	152934	50077.5	NA	NA	NA	38591.6	6479.83	23261.4	NA	59104.7	8397.01	77144.7	31852.9	354650	NA	7431.02	52358.7	16300.1	3533.72	30775.8	27380.9	NA	6190.65	106445	38514.3	85445.5	NA	NA
ID_12764836_254	93	K00145	Planctomycetaceae	NA	49259.5	NA	4321.01	3667.31	NA	NA	NA	18735.8	NA	2150.37	NA	NA	4495.72	NA	NA	NA	NA	NA	24133.3	NA	NA	NA	NA	1124.48	4701.83	5880.11	NA	NA	6481.13	NA	NA	NA	NA	NA	NA	NA	993.181	NA	NA	NA	NA	NA	NA	NA	12449.6
ID_14406566_1	93	K00145	Isosphaeraceae	NA	49259.5	NA	4321.01	3667.31	NA	NA	NA	18735.8	NA	2150.37	NA	NA	4495.72	NA	NA	NA	NA	NA	24133.3	NA	NA	NA	NA	1124.48	4701.83	5880.11	NA	NA	6481.13	NA	NA	NA	NA	NA	NA	NA	993.181	NA	NA	NA	NA	NA	NA	NA	12449.6
ID_13208076_518	93	K00145	Planctomycetaceae	NA	49259.5	NA	4321.01	3667.31	NA	NA	NA	18735.8	NA	2150.37	NA	NA	4495.72	NA	NA	NA	NA	NA	24133.3	NA	NA	NA	NA	1124.48	4701.83	5880.11	NA	NA	6481.13	NA	NA	NA	NA	NA	NA	NA	993.181	NA	NA	NA	NA	NA	NA	NA	12449.6
ID_9239572_37	94	K11901	Unknown	NA	NA	NA	NA	6099.44	3367.2	2390.5	4494.83	NA	NA	NA	1006.75	775.274	NA	NA	NA	33661.5	NA	NA	NA	NA	NA	NA	2949.62	NA	NA	NA	NA	NA	51905.7	NA	NA	NA	NA	NA	NA	1181.49	1262.37	NA	NA	NA	2528.78	1432.85	862.42	NA	NA
ID_12801116_1	95	K03406	Desulfobacteraceae	NA	NA	NA	NA	NA	NA	NA	NA	NA	NA	NA	NA	NA	NA	NA	NA	NA	NA	NA	NA	NA	NA	NA	NA	NA	NA	14508.8	NA	NA	6119.27	NA	11293.5	NA	5994.9	NA	5730.33	NA	NA	NA	NA	NA	NA	1743.58	NA	NA	NA
ID_13261650_1	96		Gemmatimonadaceae	NA	NA	NA	NA	NA	NA	NA	NA	NA	NA	NA	NA	NA	166135	1275.86	NA	48579.1	425025	144601	NA	NA	NA	NA	11768.5	3536.86	NA	28717.5	NA	75131.3	71350.8	NA	NA	NA	NA	NA	NA	NA	NA	NA	NA	NA	30174.4	2081.26	22535.9	NA	97501.4
ID_14529708_1	97	K03667	Candidatus Brocadiaceae	20813.1	1.65879e+06	NA	7666.35	40915.6	NA	NA	69257.1	575268	64118.6	12101.8	2957.84	1399.59	39364.2	6495.73	34160.6	43829.8	NA	NA	NA	7480.38	7028.5	NA	NA	10895	17652	8455.86	NA	2448.72	8484.77	21446.8	NA	1101.55	26434.6	5669.34	23486.9	NA	7952.72	NA	NA	20599.3	62850.1	950.047	3430.65	NA	153081
ID_14341142_66	97	K03667	Candidatus Brocadiaceae	NA	425247	7696.54	6119.51	50281.4	70020.2	5985.8	2698.06	692920	NA	NA	NA	3125.04	NA	1137.26	NA	NA	11712.1	1.33336e+06	33412.9	NA	22190.2	NA	4585.51	NA	5662.87	765957	NA	4422.35	NA	NA	90042.2	812.204	1753.99	NA	3056.81	1333.64	3081.68	NA	NA	NA	3047.03	3278.51	2482.41	NA	117167
ID_14568546_26	97	K03667	Candidatus Brocadiaceae	NA	97368.9	NA	NA	39985.8	70020.2	NA	NA	367029	NA	NA	NA	NA	NA	NA	NA	NA	NA	1.33336e+06	NA	NA	NA	NA	NA	NA	NA	619240	NA	NA	NA	NA	90042.2	NA	NA	NA	NA	NA	NA	NA	NA	NA	NA	NA	NA	NA	NA
ID_14623042_7	97	K03667	Candidatus Brocadiaceae	NA	97368.9	NA	NA	39985.8	70020.2	NA	NA	367029	NA	NA	NA	NA	NA	NA	NA	NA	NA	1.33336e+06	NA	NA	NA	NA	NA	NA	NA	619240	NA	NA	NA	NA	90042.2	NA	NA	NA	NA	NA	NA	NA	NA	NA	NA	NA	NA	NA	NA
ID_13594628_73	97	K03667	Candidatus Brocadiaceae	NA	97368.9	NA	NA	39985.8	70020.2	NA	NA	367029	NA	NA	NA	NA	NA	NA	NA	NA	NA	1.33336e+06	NA	NA	NA	NA	NA	NA	NA	619240	NA	NA	NA	NA	90042.2	NA	NA	NA	NA	NA	NA	NA	NA	NA	NA	NA	NA	NA	NA
ID_12764532_532	97	K03667	Candidatus Brocadiaceae	NA	425247	7696.54	13785.9	61231.3	70020.2	5985.8	2698.06	692920	64118.6	12101.8	2957.84	4524.63	NA	1137.26	30171.5	43829.8	11712.1	1.33336e+06	33412.9	3453.09	29218.7	NA	4585.51	NA	9516.62	774412	NA	6871.07	8484.77	1424.85	90042.2	1913.75	1753.99	5669.34	11953.2	1333.64	3081.68	NA	NA	5560	65897.1	4228.56	5913.06	NA	206835
ID_14388528_588	97	K03667	Candidatus Brocadiaceae	NA	97368.9	NA	NA	39985.8	70020.2	NA	NA	367029	NA	NA	NA	NA	NA	NA	NA	NA	NA	1.33336e+06	NA	NA	NA	NA	NA	NA	NA	619240	NA	NA	NA	NA	90042.2	NA	NA	NA	NA	NA	NA	NA	NA	NA	NA	NA	NA	NA	NA
ID_10504981_9	97	K03667	Candidatus Brocadiaceae	20813.1	2.08404e+06	7696.54	13785.9	91197	70020.2	5985.8	71955.2	1.26819e+06	64118.6	12101.8	2957.84	4524.63	39364.2	7632.99	34160.6	43829.8	11712.1	1.33336e+06	33412.9	7480.38	29218.7	NA	4585.51	10895	23314.9	774412	NA	6871.07	8484.77	21446.8	90042.2	1913.75	28188.6	5669.34	26543.7	1333.64	11034.4	NA	NA	20599.3	65897.1	4228.56	5913.06	NA	270248
ID_14394462_588	97	K03667	Candidatus Brocadiaceae	NA	97368.9	NA	NA	39985.8	70020.2	NA	NA	367029	NA	NA	NA	NA	NA	NA	NA	NA	NA	1.33336e+06	NA	NA	NA	NA	NA	NA	NA	619240	NA	NA	NA	NA	90042.2	NA	NA	NA	NA	NA	NA	NA	NA	NA	NA	NA	NA	NA	NA
ID_9310516_1	97	K03667	Candidatus Brocadiaceae	NA	327879	7696.54	6119.51	10295.6	NA	5985.8	2698.06	325890	NA	NA	NA	3125.04	NA	1137.26	NA	NA	11712.1	NA	33412.9	NA	22190.2	NA	4585.51	NA	5662.87	146716	NA	4422.35	NA	NA	NA	812.204	1753.99	NA	3056.81	1333.64	3081.68	NA	NA	NA	3047.03	3278.51	2482.41	NA	117167
ID_13391728_104	97	K03667	Candidatus Brocadiaceae	NA	97368.9	NA	NA	39985.8	70020.2	NA	NA	367029	NA	NA	NA	NA	NA	NA	NA	NA	NA	1.33336e+06	NA	NA	NA	NA	NA	NA	NA	619240	NA	NA	NA	NA	90042.2	NA	NA	NA	NA	NA	NA	NA	NA	NA	NA	NA	NA	NA	NA
ID_12814338_191	98		Unknown	NA	NA	NA	NA	NA	NA	NA	2347.62	NA	9333.75	NA	6732.12	2796.57	NA	NA	NA	NA	NA	NA	NA	NA	5937.38	NA	NA	NA	NA	NA	NA	6446.83	NA	1727.21	NA	585.93	NA	12914.2	1314.79	1562.8	NA	7194.12	NA	NA	NA	428.613	969.805	NA	34117.9
ID_13697432_49	99	K02986	Candidatus Brocadiaceae	110119	1.62807e+06	9904.89	40474.6	8365.14	54600.7	4512.38	18753.2	166167	176243	4913.46	898.526	946.078	59292.2	22216.7	56396.3	16835.1	2848.5	162897	29601	NA	98875.8	3065.06	198950	2156.04	43108.1	926378	130866	23391.9	NA	98191.4	40384.4	6663	39417.3	1533.72	163856	3978.13	61685.1	18329.2	NA	15451.8	66708.3	3786	30276.1	NA	795487
ID_9333579_1	100	K02864	Comamonadaceae	NA	NA	NA	NA	NA	NA	19948.5	1561.68	NA	NA	28776.3	NA	NA	NA	NA	NA	NA	NA	NA	33214.8	NA	NA	4584.71	NA	1248.4	NA	11408.8	22238.7	NA	143167	1258.32	NA	NA	8888	29876.5	NA	NA	NA	35210.2	NA	2572.78	2608.44	NA	NA	NA	NA
ID_9769941_1	101	K20276	Spirochaetaceae	859117	468354	NA	1.15031e+06	64254.1	NA	NA	23228.1	NA	NA	54627.2	22554.4	159057	NA	2840.64	NA	71077.1	NA	207823	NA	4782.91	23572.2	13392.8	NA	18046.9	69521.9	99394.2	13626.5	26041.1	NA	4564.94	NA	4931.67	26956	NA	NA	2007.88	NA	NA	NA	NA	58928.2	56069.1	27287.7	NA	48333.1
ID_10539351_1	102		Geobacteraceae	NA	118315	69054.1	NA	NA	104218	NA	NA	181203	NA	NA	3885.23	NA	31221.7	9651.87	NA	NA	NA	87738.3	85518.9	NA	NA	NA	NA	3957.91	NA	NA	9062.8	NA	NA	4067.17	NA	NA	10639	NA	NA	3108.43	12792.7	NA	NA	7912.5	8901.24	NA	17958.6	NA	NA
ID_9721661_1	103	K23248	Planctomycetaceae	16938.7	NA	1780.76	7189.28	NA	NA	NA	1420.13	NA	NA	NA	NA	NA	NA	3216.25	NA	NA	NA	NA	117207	NA	NA	NA	2775.94	NA	NA	NA	NA	NA	NA	NA	25843.8	NA	1778.57	11440.4	NA	NA	NA	7689.85	NA	NA	NA	NA	5494.74	NA	40561.1
ID_9798538_1	104	K03040	Opitutaceae	NA	38282.5	10009.2	NA	7903.62	NA	NA	NA	NA	28738.6	5916.79	2333.59	NA	NA	1717.75	36804.7	133211	NA	NA	217974	10237.4	58489.1	6100.2	59763	1777.04	NA	NA	64598.3	NA	25850.7	NA	NA	NA	2297.27	NA	8318.32	4401.82	3575.97	NA	NA	2036.62	NA	NA	1740.53	NA	12212.9
ID_13405584_1	105	K01251	Chromobacteriaceae	885303	170806	12942.7	31504.3	10140.6	155066	42761.6	103418	1.50915e+06	462825	112016	54931.9	13150.8	403546	6408.5	595081	NA	158465	NA	325464	13542.3	80847.5	67241.9	18730.5	8527.82	49875.3	111245	291794	10384.9	306521	9650.36	279732	2195.7	12190.1	238740	11659	11768.6	4399.01	206686	NA	52258.4	88969.2	25392.8	6012.3	NA	76208.7
ID_14337726_9	106		Candidatus Brocadiaceae	NA	42020.1	NA	16162.5	13484.7	5966.3	11395.9	3287.08	NA	NA	NA	NA	1390.51	NA	3019.44	29992.4	37027.6	17411.7	NA	47830.4	33672.2	NA	6171.32	6361.27	4213.3	6090.92	19736.2	NA	3958.72	NA	1562.25	NA	821.912	2400.8	6189.01	7827.31	1979.34	2937.5	7692.39	NA	NA	8846.53	1446.85	5354.21	NA	14629.2
ID_9836988_1	107		Bacillaceae	NA	53979.6	NA	30127.6	6659.59	NA	14254.7	NA	45844.7	NA	NA	NA	NA	NA	1039.27	NA	NA	13546.2	26215.8	NA	2298.01	NA	12764.1	NA	1217.15	NA	NA	NA	NA	NA	NA	NA	NA	3605	NA	26030.3	1283.69	18143.2	NA	NA	NA	NA	NA	NA	NA	84621.1
ID_13201524_1110	108	K07152	Comamonadaceae	NA	5.79875e+06	463211	NA	53312.2	NA	NA	NA	88499.5	2.23798e+06	56360.4	5256.6	NA	9.44652e+06	5798.45	NA	NA	NA	NA	NA	NA	35697.7	NA	NA	NA	525939	591155	13730.5	NA	395339	NA	1.66597e+06	NA	NA	NA	12621.4	9628.61	24350.6	43277.2	NA	18511.2	41584.5	NA	NA	NA	59136.1
ID_9229369_1	109	K01784	Chromobacteriaceae	NA	NA	NA	NA	NA	NA	7584.54	8031.86	NA	NA	NA	8635.26	NA	NA	NA	NA	NA	NA	NA	NA	806.821	NA	NA	NA	NA	NA	NA	NA	NA	NA	6583.82	NA	7908.36	NA	NA	NA	NA	NA	NA	NA	22801.2	NA	NA	NA	NA	NA
ID_14528836_1	110	K03070	Acidiferrobacteraceae	NA	NA	NA	91084.2	NA	17449	NA	23181.7	NA	48923.4	NA	NA	NA	NA	1703.77	NA	NA	NA	NA	NA	3606.6	19031.7	NA	NA	NA	NA	NA	11309.1	NA	13605.5	1544.26	NA	7265.93	NA	NA	NA	NA	NA	NA	NA	NA	NA	1601.27	NA	NA	NA
ID_14556010_1	110	K03070	Gallionellaceae	NA	NA	NA	91084.2	NA	17449	NA	23181.7	NA	48923.4	NA	NA	NA	NA	1703.77	NA	NA	NA	NA	NA	3606.6	19031.7	NA	NA	NA	NA	NA	11309.1	NA	13605.5	1544.26	NA	7265.93	NA	NA	NA	NA	NA	NA	NA	NA	NA	1601.27	NA	NA	NA
ID_10766419_1	110	K03070	Nitrosomonadaceae	NA	NA	NA	91084.2	NA	17449	NA	23181.7	NA	48923.4	NA	NA	NA	NA	1703.77	NA	NA	NA	NA	NA	3606.6	19031.7	NA	NA	NA	NA	NA	11309.1	NA	13605.5	1544.26	NA	7265.93	NA	NA	NA	NA	NA	NA	NA	NA	NA	1601.27	NA	NA	NA
ID_13222942_31	110	K03070	Nitrosomonadaceae	NA	NA	NA	91084.2	NA	17449	NA	23181.7	NA	48923.4	NA	NA	NA	NA	1703.77	NA	NA	NA	NA	NA	3606.6	19031.7	NA	NA	NA	NA	NA	11309.1	NA	13605.5	1544.26	NA	7265.93	NA	NA	NA	NA	NA	NA	NA	NA	NA	1601.27	NA	NA	NA
ID_10500491_31	110	K03070	Acidiferrobacteraceae	NA	NA	NA	91084.2	NA	17449	NA	23181.7	NA	48923.4	NA	NA	NA	NA	1703.77	NA	NA	NA	NA	NA	3606.6	19031.7	NA	NA	NA	NA	NA	11309.1	NA	13605.5	1544.26	NA	7265.93	NA	NA	NA	NA	NA	NA	NA	NA	NA	1601.27	NA	NA	NA
ID_10545215_1	110	K03070	Rhodocyclaceae	NA	NA	NA	91084.2	NA	17449	NA	23181.7	NA	48923.4	NA	NA	NA	NA	1703.77	NA	NA	NA	NA	NA	3606.6	19031.7	NA	NA	NA	NA	NA	11309.1	NA	13605.5	1544.26	NA	7265.93	NA	NA	NA	NA	NA	NA	NA	NA	NA	1601.27	NA	NA	NA
ID_13682092_1	110	K03070	Pseudomonadaceae	NA	NA	NA	91084.2	NA	17449	NA	23181.7	NA	48923.4	NA	NA	NA	NA	1703.77	NA	NA	NA	NA	NA	3606.6	19031.7	NA	NA	NA	NA	NA	11309.1	NA	13605.5	1544.26	NA	7265.93	NA	NA	NA	NA	NA	NA	NA	NA	NA	1601.27	NA	NA	NA
ID_13294794_1	110	K03070	Sterolibacteriaceae	NA	NA	NA	91084.2	NA	17449	NA	23181.7	NA	48923.4	NA	NA	NA	NA	1703.77	NA	NA	NA	NA	NA	3606.6	19031.7	NA	NA	NA	NA	NA	11309.1	NA	13605.5	1544.26	NA	7265.93	NA	NA	NA	NA	NA	NA	NA	NA	NA	1601.27	NA	NA	NA
ID_13193408_663	110	K03070	Nitrosomonadaceae	NA	NA	NA	91084.2	NA	17449	NA	23181.7	NA	48923.4	NA	NA	NA	NA	1703.77	NA	NA	NA	NA	NA	3606.6	19031.7	NA	NA	NA	NA	NA	11309.1	NA	13605.5	1544.26	NA	7265.93	NA	NA	NA	NA	NA	NA	NA	NA	NA	1601.27	NA	NA	NA
ID_14329532_1	110	K03070	Acidiferrobacteraceae	NA	NA	NA	91084.2	NA	17449	NA	23181.7	NA	48923.4	NA	NA	NA	NA	1703.77	NA	NA	NA	NA	NA	3606.6	19031.7	NA	NA	NA	NA	NA	11309.1	NA	13605.5	1544.26	NA	7265.93	NA	NA	NA	NA	NA	NA	NA	NA	NA	1601.27	NA	NA	NA
ID_13231954_284	111		Candidatus Brocadiaceae	NA	NA	26957	34614.2	81725	16345.8	NA	NA	661508	NA	NA	3360.25	13818.8	17091.7	4556.36	NA	NA	6516.58	198300	16138.9	NA	20298.7	NA	71823.6	6683.85	23505.1	46659.9	92408.5	NA	NA	9656.93	11101.9	NA	NA	NA	NA	10855	9163.01	NA	NA	2770.37	NA	NA	51357.7	NA	316663
ID_10510333_120	111		Candidatus Brocadiaceae	NA	NA	26957	34614.2	81725	16345.8	NA	NA	661508	NA	NA	3360.25	13818.8	17091.7	4556.36	NA	NA	6516.58	198300	16138.9	NA	20298.7	NA	71823.6	6683.85	23505.1	46659.9	92408.5	NA	NA	9656.93	11101.9	NA	NA	NA	NA	10855	9163.01	NA	NA	2770.37	NA	NA	51357.7	NA	316663
ID_14332588_713	111		Candidatus Brocadiaceae	NA	NA	26957	34614.2	81725	16345.8	NA	NA	661508	NA	NA	3360.25	13818.8	17091.7	4556.36	NA	NA	6516.58	198300	16138.9	NA	20298.7	NA	71823.6	6683.85	23505.1	46659.9	92408.5	NA	NA	9656.93	11101.9	NA	NA	NA	NA	10855	9163.01	NA	NA	2770.37	NA	NA	51357.7	NA	316663
ID_13351166_1	111		Candidatus Brocadiaceae	NA	NA	26957	34614.2	81725	16345.8	NA	NA	661508	NA	NA	3360.25	13818.8	17091.7	4556.36	NA	NA	6516.58	198300	16138.9	NA	20298.7	NA	71823.6	6683.85	23505.1	46659.9	92408.5	NA	NA	9656.93	11101.9	NA	NA	NA	NA	10855	9163.01	NA	NA	2770.37	NA	NA	51357.7	NA	316663
ID_13207858_1	112	K06223	Chloroflexaceae	18484.1	NA	NA	NA	NA	NA	NA	NA	34348.9	NA	NA	NA	NA	NA	NA	NA	19312.9	28297.2	NA	13261.3	NA	NA	NA	NA	NA	NA	14472.7	NA	NA	10104.4	NA	NA	NA	NA	NA	NA	2072.11	NA	NA	NA	NA	NA	2617.77	3147.96	NA	1403328
ID_13395302_1	113		Candidatus Brocadiaceae	NA	NA	NA	7611.28	NA	NA	NA	2278.57	NA	NA	NA	1184.41	1143.04	NA	NA	NA	NA	NA	NA	NA	NA	NA	4133.4	NA	NA	NA	NA	NA	2435.11	NA	NA	NA	NA	NA	NA	4832.39	NA	NA	NA	NA	2340.44	NA	NA	2260.64	NA	NA
ID_12760670_2788	113		Candidatus Brocadiaceae	NA	262620	10742.3	37514.8	57574.3	NA	55357.9	17389.4	134514	NA	12087.5	8406.35	3409.44	153843	8291.06	NA	NA	NA	319178	163642	22651.8	118779	13935.1	28801.9	4512.31	12999.5	30843.4	10344.5	15342.3	9477.77	1431.07	NA	9645.9	5313.14	8370.26	13694.7	2109.14	5727.89	31497.5	NA	7180.44	13688.2	7831.75	11585.7	NA	285917
ID_12970924_1	114	K00335	Acidiferrobacteraceae	NA	NA	NA	NA	NA	NA	3100.22	NA	NA	NA	NA	1138.75	NA	12855.3	1361.73	NA	45304.9	NA	1721.27	101291	1501.11	NA	NA	2497.51	1989.35	NA	4803.31	3550.71	1254.48	6432.13	NA	NA	NA	2148.86	2916.25	5561.84	NA	1605.15	NA	NA	3483.58	8604.71	NA	1192.95	NA	8916.52
ID_9250906_136	115	K01915	Rhodobacteraceae	25720.8	14789.3	25717.9	12157.1	11418.1	9265.63	22622.4	1437.01	117885	9641.85	915.531	NA	NA	27390.3	NA	321816	528281	257721	NA	204518	NA	36682.8	18428.3	29176.6	7720.06	5859.14	117037	52171.4	17517.8	4985.29	2445.17	95692.2	17239.5	14411.6	21464.9	6362.53	2762.42	4413.75	79985.3	NA	5559.7	6078.52	NA	7163.06	NA	77615.2
ID_13306470_1	115	K01915	Rhodospirillaceae	58625.1	14789.3	39403.4	12157.1	11418.1	9265.63	22622.4	7142.42	285900	27565.4	915.531	NA	11396.1	27390.3	NA	321816	528281	363993	NA	204518	NA	36682.8	18428.3	66434.6	7720.06	5859.14	165680	124964	26925.9	41081.6	2445.17	122803	17239.5	14411.6	21464.9	6362.53	4288.36	4413.75	155545	NA	5559.7	12753.8	2822.26	15064.6	NA	77615.2
ID_9524339_1	116	K03286	Comamonadaceae	2.44212e+06	1.82588e+06	NA	5.6561e+06	103055	202934	1.83962e+06	794753	977114	1.02543e+06	571655	7393.57	241442	1.71603e+06	7965.82	3.25324e+06	2.38179e+06	726542	366002	2.56841e+06	NA	1.33622e+06	272108	426529	NA	332813	127923	1.26113e+06	297881	2.85814e+06	103162	1605112	198973	81843.8	816434	1.86328e+06	96051.8	117106	479850	NA	10738.1	81083.1	3034.21	87758.4	NA	180688
ID_14926088_106	117	K00169	Unknown	93437	51602.4	NA	NA	11280.2	NA	NA	NA	NA	19535.8	NA	NA	5308.22	NA	1299.77	195046	NA	NA	46898.6	NA	NA	NA	NA	NA	2962.6	NA	NA	15449.2	NA	NA	NA	27943.1	NA	NA	NA	NA	NA	NA	NA	NA	131540	6933.61	8467.25	NA	NA	13633.8
ID_9606285_1	118	K03046	Flavobacteriaceae	59695.4	NA	23378.7	NA	58124.7	NA	NA	NA	NA	32912.2	NA	NA	NA	NA	NA	NA	NA	NA	NA	NA	NA	NA	NA	NA	9866.58	NA	NA	NA	NA	NA	NA	42576.8	NA	NA	19534.2	NA	NA	NA	NA	NA	1840.73	NA	NA	2990.32	NA	NA
ID_10623573_78	119	K03704	Melioribacteraceae	66775.9	NA	9602.08	NA	NA	11234.7	894185	NA	80983.7	38363.6	9256.97	NA	NA	NA	5395.74	NA	NA	NA	32664.5	44426	3440.58	19000	4880.71	8892.69	NA	57812.8	NA	NA	NA	NA	3795.89	30203.7	5051.17	NA	NA	NA	5311	NA	6427.11	NA	NA	NA	7033.17	NA	NA	98563.2
ID_9796240_1	120	K07482	Unknown	42077.1	24347.7	NA	9317.3	11691.6	NA	14814.8	3197.29	NA	3775.1	NA	2787.49	1741.82	83715.4	972.575	NA	NA	NA	NA	NA	NA	NA	34195.3	NA	1942.52	3358.81	3115.64	8557.28	2421.76	NA	NA	12622	NA	NA	1689.22	9304.58	3117.25	NA	6571.98	NA	40930.4	85380.3	32082.4	61036.2	NA	NA
ID_13213172_377	121	K00789	Candidatus Brocadiaceae	5.32991e+06	1.15317e+07	733398	980382	491095	573283	168414	416624	1.58165e+07	1.79957e+06	531102	43304.3	36773.4	2.94429e+06	34398.1	1.78237e+06	1.12118e+06	185050	2.41941e+06	2.13913e+06	44959	136203	130264	228787	74573	361634	1.34786e+06	519964	62563.6	202429	33330.5	882511	46279.3	61587	317393	147528	45367.8	99372	298143	NA	473325	367271	99504.9	388789	NA	5.61064e+06
ID_9257046_1	121	K00789	Candidatus Brocadiaceae	136728	NA	18555.5	9337.88	135518	8228.54	33199.3	4797.95	340160	NA	108710	5671.29	2755.23	239027	1433.51	109266	72711.9	12883.1	859178	162726	NA	27825.2	7706.97	NA	1614.81	82490.1	495227	102917	13481.7	17220.1	NA	86703.4	1394.44	5377.95	15754.4	8886.99	9344.89	5538	3864.16	NA	93738.8	169254	21552.8	117639	NA	1.37998e+06
ID_12768434_489	121	K00789	Candidatus Brocadiaceae	5.32991e+06	1.15317e+07	733398	980382	491095	573283	168414	416624	1.58165e+07	1.79957e+06	531102	43304.3	36773.4	2.94429e+06	34398.1	1.78237e+06	1.12118e+06	185050	2.41941e+06	2.13913e+06	44959	136203	130264	228787	74573	361634	1.34786e+06	519964	62563.6	202429	33330.5	882511	46279.3	61587	317393	147528	45367.8	99372	298143	NA	473325	367271	99504.9	388789	NA	5.61064e+06
ID_10509899_344	121	K00789	Candidatus Brocadiaceae	4.62183e+06	1.04882e+07	236133	362516	388016	83192.6	94501.9	49285.6	8.49992e+06	1.11006e+06	280414	16231	7847.26	2.66327e+06	17411.3	1.57643e+06	888480	155508	1.70717e+06	1.54333e+06	44959	73082.7	126388	156471	60939.3	233440	1.08622e+06	218955	40400.6	185209	21628.6	551580	26341.1	49664	293812	123040	12089.8	75916.4	218472	NA	112987	183029	40535.1	239553	NA	3.92327e+06
ID_13187868_107	122		Caulobacteraceae	8850.4	NA	NA	NA	NA	NA	3348.5	NA	NA	NA	NA	NA	NA	NA	NA	16414.2	NA	NA	NA	NA	NA	NA	NA	NA	NA	NA	3331.41	3716.98	NA	NA	NA	NA	NA	NA	NA	NA	NA	1231.11	NA	NA	NA	2136.12	NA	NA	NA	NA
ID_14401892_225	123	K10914	Candidatus Brocadiaceae	NA	NA	4977.47	14589.7	NA	3019.99	NA	51001.5	NA	NA	NA	NA	NA	NA	NA	366433	4992591	287956	NA	NA	NA	43032.5	16192.7	2547.98	NA	NA	6217.8	NA	NA	NA	3280	NA	NA	3660.33	NA	NA	NA	1121.66	NA	NA	829.617	NA	935.38	NA	NA	13671.8
ID_14523346_1	124		Candidatus Brocadiaceae	NA	29924.4	258556	15276.4	NA	4425.16	3365.83	9479.75	24565.7	23844.9	14945.6	5104.79	33523.8	NA	3284.78	20165.1	205200	7890.65	NA	NA	5293.78	NA	NA	12805.4	NA	NA	21424.6	2499.33	14320.1	NA	4844.66	52732.8	2333.09	NA	NA	NA	NA	2277.24	9231.62	NA	3330.58	8345.24	22909.8	3639.73	NA	293754
ID_14718364_1	124		Candidatus Brocadiaceae	NA	NA	254683	6347.81	NA	NA	NA	NA	NA	NA	11398.8	2798.4	31558.8	NA	2160.42	NA	59271.2	NA	NA	NA	5293.78	NA	NA	NA	NA	NA	NA	NA	NA	NA	2562.57	43707.6	2333.09	NA	NA	NA	NA	NA	NA	NA	NA	3488.47	21268.5	NA	NA	106963
ID_12764096_935	124		Candidatus Brocadiaceae	NA	29924.4	258556	15276.4	NA	4425.16	3365.83	9479.75	24565.7	23844.9	14945.6	5104.79	33523.8	NA	3284.78	20165.1	205200	7890.65	NA	NA	5293.78	NA	NA	12805.4	NA	NA	21424.6	2499.33	14320.1	NA	4844.66	52732.8	2333.09	NA	NA	NA	NA	2277.24	9231.62	NA	3330.58	8345.24	22909.8	3639.73	NA	293754
ID_14815568_1	124		Candidatus Brocadiaceae	NA	29924.4	258556	15276.4	NA	4425.16	3365.83	9479.75	24565.7	23844.9	14945.6	5104.79	33523.8	NA	3284.78	20165.1	205200	7890.65	NA	NA	5293.78	NA	NA	12805.4	NA	NA	21424.6	2499.33	14320.1	NA	4844.66	52732.8	2333.09	NA	NA	NA	NA	2277.24	9231.62	NA	3330.58	8345.24	22909.8	3639.73	NA	293754
ID_14324714_1764	124		Candidatus Brocadiaceae	NA	29924.4	258556	15276.4	NA	4425.16	3365.83	9479.75	24565.7	23844.9	14945.6	5104.79	33523.8	NA	3284.78	20165.1	205200	7890.65	NA	NA	5293.78	NA	NA	12805.4	NA	NA	21424.6	2499.33	14320.1	NA	4844.66	52732.8	2333.09	NA	NA	NA	NA	2277.24	9231.62	NA	3330.58	8345.24	22909.8	3639.73	NA	293754
ID_14402250_47	124		Candidatus Brocadiaceae	NA	29924.4	NA	8928.55	NA	2721.76	3365.83	8229.88	24565.7	23844.9	3546.73	946.789	714.23	NA	NA	NA	145929	3285.25	NA	NA	NA	NA	NA	12805.4	NA	NA	21424.6	2499.33	11750.8	NA	2282.09	9025.17	NA	NA	NA	NA	NA	NA	9231.62	NA	1333.98	2746.3	1641.36	3639.73	NA	178124
ID_12885838_1	124		Candidatus Brocadiaceae	NA	29924.4	254683	15276.4	NA	2721.76	3365.83	8229.88	24565.7	23844.9	14945.6	3745.19	32273	NA	2160.42	NA	205200	3285.25	NA	NA	5293.78	NA	NA	12805.4	NA	NA	21424.6	2499.33	11750.8	NA	4844.66	52732.8	2333.09	NA	NA	NA	NA	NA	9231.62	NA	1333.98	6234.77	22909.8	3639.73	NA	285088
ID_10511711_23	124		Candidatus Brocadiaceae	NA	29924.4	254683	15276.4	NA	2721.76	3365.83	8229.88	24565.7	23844.9	14945.6	3745.19	32273	NA	2160.42	NA	205200	3285.25	NA	NA	5293.78	NA	NA	12805.4	NA	NA	21424.6	2499.33	11750.8	NA	4844.66	52732.8	2333.09	NA	NA	NA	NA	NA	9231.62	NA	1333.98	6234.77	22909.8	3639.73	NA	285088
ID_9208766_16	125	K00364	Sutterellaceae	113011	897819	113712	NA	218685	241659	13401	76228.4	522265	132195	91882.9	12047.5	12652.5	202831	NA	280771	227531	43923.7	741128	33631.1	14160.8	NA	7124.41	10042.5	63098.1	36162.2	45195.8	58255.5	90521.1	44380.3	88300.9	150341	12013.9	47172.2	106030	87828	15011.1	55067.4	19109.9	NA	29928.3	18035.5	NA	22524.2	NA	NA
ID_14324168_90	126	K04088	Candidatus Brocadiaceae	NA	NA	43972.1	12377.1	18013.2	NA	NA	NA	24652.6	257471	NA	NA	887.947	52318.6	791.95	14113	37649.3	6827.6	150005	34542.1	NA	NA	NA	NA	4848.99	NA	50496.6	NA	NA	NA	5594.31	64261.3	NA	29032.5	1465.08	11859.3	NA	7531.65	31526.7	NA	8881.95	20510.9	1266.68	NA	NA	NA
ID_13322632_1	127	K00387	Aurantimonadaceae	NA	NA	107448	NA	4061.39	NA	NA	NA	NA	NA	NA	NA	NA	NA	NA	NA	NA	NA	NA	NA	NA	NA	NA	NA	NA	NA	NA	NA	NA	NA	NA	NA	NA	NA	NA	NA	NA	NA	NA	NA	2340.94	NA	NA	1861.6	NA	9198.88
ID_13473994_1	129	K09488	Opitutaceae	6.57126e+06	9.88833e+06	4.3267e+06	21963.1	1.78501e+06	2027965	240721	307294	8.87804e+06	1.98853e+06	752705	43556	45329.6	2.16929e+06	22224.3	4.02781e+06	2.54043e+06	423221	1.05489e+07	3.77052e+06	33367.4	562988	407525	523459	78065.5	151973	1.93382e+06	751891	216513	468845	58204.1	2.28129e+06	42361.2	176334	1.36664e+06	503075	156542	87598.4	360021	NA	72253.3	93795.2	37187.2	83422.3	NA	205571
ID_9651214_1	129	K09488	Unknown	6.57126e+06	9.88833e+06	4.3267e+06	21963.1	1.78501e+06	2027965	240721	307294	8.87804e+06	1.98853e+06	752705	43556	45329.6	2.16929e+06	22224.3	4.02781e+06	2.54043e+06	423221	1.05489e+07	3.77052e+06	33367.4	562988	407525	523459	78065.5	151973	1.93382e+06	751891	216513	468845	58204.1	2.28129e+06	42361.2	176334	1.36664e+06	503075	156542	87598.4	360021	NA	72253.3	93795.2	37187.2	83422.3	NA	205571
ID_12760654_187	130	K02945	Candidatus Brocadiaceae	263443	1.89242e+06	394625	62795.8	120621	222799	157011	103809	4.23402e+06	73137.6	47576.6	37459.9	46636.9	654821	79333.8	218631	650745	266945	470161	185423	10695.5	109797	31052.3	146947	198647	240714	155084	135564	424339	88453.3	222847	717429	155183	326468	211658	131840	72466.1	344133	84780.3	NA	255950	237509	18994	157659	NA	943796
ID_9257408_1	131		Candidatus Brocadiaceae	182186	1.11048e+06	276425	144235	463346	759899	164152	96028.4	6.89774e+06	299100	79646.2	81543.1	51517.8	1.29421e+06	40788.6	165906	174534	107074	1.36616e+06	295528	134617	70320.5	28219.7	46889	62017.5	187590	968630	133152	112023	1.23096e+06	48753.8	301897	50447.9	81236.4	70099.9	147866	38000.6	86121.3	59536.2	NA	83688.2	206229	25236.5	126646	NA	820178
ID_9432174_1	132	K07516	Ardenticatenaceae	50714.2	416055	NA	NA	11869.1	NA	NA	NA	NA	NA	NA	3343.27	NA	NA	NA	NA	NA	NA	107836	NA	NA	NA	NA	13444.9	NA	13674.7	NA	NA	NA	NA	NA	NA	NA	3053.89	NA	NA	5277.3	NA	NA	NA	NA	47713.7	NA	47987.8	NA	1.17019e+06
ID_9271322_1	132	K07516	Solibacteraceae	50714.2	416055	NA	NA	11869.1	NA	NA	NA	NA	NA	NA	3343.27	NA	NA	NA	NA	NA	NA	107836	NA	NA	NA	NA	13444.9	NA	13674.7	NA	NA	NA	NA	NA	NA	NA	3053.89	NA	NA	5277.3	NA	NA	NA	NA	47713.7	NA	47987.8	NA	1.17019e+06
ID_9965223_1	132	K07516	Ardenticatenaceae	50714.2	416055	NA	NA	11869.1	NA	NA	NA	NA	NA	NA	3343.27	NA	NA	NA	NA	NA	NA	107836	NA	NA	NA	NA	13444.9	NA	13674.7	NA	NA	NA	NA	NA	NA	NA	3053.89	NA	NA	5277.3	NA	NA	NA	NA	47713.7	NA	47987.8	NA	1.17019e+06
ID_9340836_1	132	K07516	Ardenticatenaceae	50714.2	416055	NA	NA	11869.1	NA	NA	NA	NA	NA	NA	3343.27	NA	NA	NA	NA	NA	NA	107836	NA	NA	NA	NA	13444.9	NA	13674.7	NA	NA	NA	NA	NA	NA	NA	3053.89	NA	NA	5277.3	NA	NA	NA	NA	47713.7	NA	47987.8	NA	1.17019e+06
ID_9187337_1	132	K07516	Symbiobacteriaceae	50714.2	416055	NA	NA	11869.1	NA	NA	NA	NA	NA	NA	3343.27	NA	NA	NA	NA	NA	NA	107836	NA	NA	NA	NA	13444.9	NA	13674.7	NA	NA	NA	NA	NA	NA	NA	3053.89	NA	NA	5277.3	NA	NA	NA	NA	47713.7	NA	47987.8	NA	1.17019e+06
ID_14628120_12	133	K02406	Comamonadaceae	NA	NA	NA	NA	NA	NA	7529.42	NA	NA	NA	NA	NA	1585.12	8834.18	NA	NA	NA	NA	59791.6	132674	NA	NA	NA	NA	NA	883.685	NA	NA	NA	29661.1	1042.26	15316.2	NA	NA	NA	NA	NA	NA	NA	NA	NA	NA	NA	1178.73	NA	NA
ID_12982708_1	134		Candidatus Brocadiaceae	239886	2.74756e+06	83445.2	NA	34706.1	11811.4	NA	5591.19	135257	NA	12370.9	NA	1590.21	60390.4	21811.3	46790.3	40798.5	15081.4	233034	25748.5	NA	NA	6167.38	NA	61367.4	NA	NA	NA	37169.2	NA	8145.44	NA	NA	15439.7	15860.5	9477.03	NA	19991.7	8288.07	NA	16264	57765.4	NA	37372.3	NA	318298
ID_14870842_1	134		Candidatus Brocadiaceae	379785	2.74756e+06	83445.2	NA	34706.1	26502	16119	5591.19	135257	NA	12370.9	NA	1590.21	121209	32408.8	46790.3	40798.5	15081.4	233034	25748.5	NA	NA	6167.38	NA	64797.4	NA	NA	37027.8	37169.2	NA	8145.44	NA	NA	15439.7	15860.5	9477.03	NA	19991.7	8288.07	NA	16264	57765.4	NA	37372.3	NA	318298
ID_10624061_1	134		Candidatus Brocadiaceae	379785	2.74756e+06	83445.2	NA	34706.1	26502	16119	5591.19	135257	NA	12370.9	NA	1590.21	121209	32408.8	46790.3	40798.5	15081.4	233034	25748.5	NA	NA	6167.38	NA	64797.4	NA	NA	37027.8	37169.2	NA	8145.44	NA	NA	15439.7	15860.5	9477.03	NA	19991.7	8288.07	NA	16264	57765.4	NA	37372.3	NA	318298
ID_14331936_242	134		Candidatus Brocadiaceae	379785	2.74756e+06	83445.2	NA	34706.1	26502	16119	5591.19	135257	NA	12370.9	NA	1590.21	121209	32408.8	46790.3	40798.5	15081.4	233034	25748.5	NA	NA	6167.38	NA	64797.4	NA	NA	37027.8	37169.2	NA	8145.44	NA	NA	15439.7	15860.5	9477.03	NA	19991.7	8288.07	NA	16264	57765.4	NA	37372.3	NA	318298
ID_12762630_1628	135	K02027	Methylobacteriaceae	NA	74032.8	NA	120223	53434.1	NA	2582.04	1922.83	20870.4	NA	NA	1673.29	1014.28	8818.37	1806.04	NA	NA	43384.8	NA	NA	NA	NA	NA	8022.42	3239.8	24822.7	5197.14	8409.35	4114.33	31221.9	2388.34	NA	NA	4221.01	NA	NA	NA	5566.85	6580.38	NA	6655.02	19204.9	13040.9	18229.2	NA	626638
ID_14361200_33	135	K02027	Methylobacteriaceae	NA	74032.8	NA	120223	53434.1	NA	2582.04	1922.83	20870.4	NA	NA	1673.29	1014.28	8818.37	1806.04	NA	NA	43384.8	NA	NA	NA	NA	NA	8022.42	3239.8	24822.7	5197.14	8409.35	4114.33	31221.9	2388.34	NA	NA	4221.01	NA	NA	NA	5566.85	6580.38	NA	6655.02	19204.9	13040.9	18229.2	NA	626638
ID_9629014_1	136	K01874	Sinobacteraceae	NA	NA	NA	52181.3	NA	NA	8750.15	NA	NA	NA	NA	NA	NA	NA	803.491	NA	NA	NA	NA	NA	4773.11	NA	NA	NA	4140.59	NA	NA	NA	NA	NA	NA	NA	NA	NA	NA	NA	NA	1356.98	NA	NA	NA	NA	NA	NA	NA	NA
ID_10624857_1	136	K01874	Oxalobacteraceae	NA	NA	NA	52181.3	NA	NA	8750.15	NA	NA	NA	NA	NA	NA	NA	803.491	NA	NA	NA	NA	NA	4773.11	NA	NA	NA	4140.59	NA	NA	NA	NA	NA	NA	NA	NA	NA	NA	NA	NA	1356.98	NA	NA	NA	NA	NA	NA	NA	NA
ID_9560048_1	137	K11645	Isosphaeraceae	NA	334780	145380	NA	NA	11245.3	NA	65087.3	420145	NA	NA	3855.34	3758.05	NA	NA	NA	110759	NA	309614	NA	NA	9647.58	NA	41065.9	NA	6936.93	47448.5	23406.1	NA	11066.8	31702.7	NA	6276.49	NA	NA	9780.74	4631.62	21476.3	NA	NA	NA	30233	11389.5	45612.7	NA	289770
ID_14368888_78	137	K11645	Chlorobiaceae	23203.3	334780	145380	NA	NA	11245.3	7810.59	65087.3	420145	NA	NA	3855.34	3758.05	NA	1574.82	18279.5	110759	22974.1	309614	NA	NA	9647.58	NA	43790.7	NA	6936.93	47448.5	28848.1	NA	11066.8	32835.4	NA	17693.6	1927.56	NA	16006.5	4631.62	21476.3	10747.5	NA	NA	32336.2	11389.5	48063.6	NA	289770
ID_13459224_1	138	K00370	Candidatus Brocadiaceae	509310	1.36839e+06	573907	16179.8	799547	1.39096e+06	30304.6	191157	1.02455e+06	1.70895e+06	300479	71043	8357.13	924095	56572.1	572034	85115.1	61361.7	543477	55522.4	16690.5	228217	1719.07	237003	7804.24	126473	661234	423145	120617	100027	219625	320921	30130.6	162470	261395	231475	179475	73441.9	294216	NA	306083	493259	153119	245625	NA	4.07578e+06
ID_14613408_1	138	K00370	Unknown	NA	NA	NA	NA	NA	NA	NA	NA	33653.1	NA	NA	NA	NA	NA	NA	NA	NA	NA	NA	NA	NA	NA	NA	NA	NA	NA	NA	NA	NA	NA	1931.79	NA	NA	NA	NA	NA	NA	NA	NA	NA	3285.34	NA	NA	NA	NA	11718.3
ID_13548080_1	138	K00370	Candidatus Brocadiaceae	NA	NA	NA	NA	NA	NA	NA	NA	33653.1	NA	NA	NA	NA	NA	NA	NA	NA	NA	NA	NA	NA	NA	NA	NA	NA	NA	NA	NA	NA	NA	1931.79	NA	NA	NA	NA	NA	NA	NA	NA	NA	3285.34	NA	NA	NA	NA	11718.3
ID_10887239_1	138	K00370	Unknown	NA	NA	NA	NA	NA	NA	NA	NA	33653.1	NA	NA	NA	NA	NA	NA	NA	NA	NA	NA	NA	NA	NA	NA	NA	NA	NA	NA	NA	NA	NA	1931.79	NA	NA	NA	NA	NA	NA	NA	NA	NA	3285.34	NA	NA	NA	NA	11718.3
ID_12763992_51	138	K00370	Candidatus Brocadiaceae	397462	444668	128246	749088	146965	428557	183215	359658	422394	381597	369873	52587	17224.1	157141	15457.3	169189	396104	385868	883497	330935	16308	27717.8	42355	347255	35256.9	21723.5	210412	88449.5	156782	334859	19254.9	156912	14090.6	41848.5	73340.5	74787.9	67790.4	57429.2	120242	NA	135005	321032	63401.2	113938	NA	6.6268e+06
ID_9627719_1	138	K00370	Unknown	NA	NA	NA	NA	NA	NA	NA	NA	33653.1	NA	NA	NA	NA	NA	NA	NA	NA	NA	NA	NA	NA	NA	NA	NA	NA	NA	NA	NA	NA	NA	1931.79	NA	NA	NA	NA	NA	NA	NA	NA	NA	3285.34	NA	NA	NA	NA	11718.3
ID_13236340_1	138	K00370	Unknown	NA	NA	NA	NA	NA	NA	NA	NA	33653.1	NA	NA	NA	NA	NA	NA	NA	NA	NA	NA	NA	NA	NA	NA	NA	NA	NA	NA	NA	NA	NA	1931.79	NA	NA	NA	NA	NA	NA	NA	NA	NA	3285.34	NA	NA	NA	NA	11718.3
ID_13343032_1	138	K00370	Unknown	NA	NA	NA	NA	NA	NA	NA	NA	33653.1	NA	NA	NA	NA	NA	NA	NA	NA	NA	NA	NA	NA	NA	NA	NA	NA	NA	NA	NA	NA	NA	1931.79	NA	NA	NA	NA	NA	NA	NA	NA	NA	3285.34	NA	NA	NA	NA	11718.3
ID_9789675_1	138	K00370	Planctomycetaceae	NA	NA	NA	NA	NA	NA	NA	NA	33653.1	NA	NA	NA	NA	NA	NA	NA	NA	NA	NA	NA	NA	NA	NA	NA	NA	NA	NA	NA	NA	NA	1931.79	NA	NA	NA	NA	NA	NA	NA	NA	NA	3285.34	NA	NA	NA	NA	11718.3
ID_9828836_1	138	K00370	Unknown	NA	NA	NA	NA	NA	NA	NA	NA	33653.1	NA	NA	NA	NA	NA	NA	NA	NA	NA	NA	NA	NA	NA	NA	NA	NA	NA	NA	NA	NA	NA	1931.79	NA	NA	NA	NA	NA	NA	NA	NA	NA	3285.34	NA	NA	NA	NA	11718.3
ID_13267934_1	138	K00370	Thiotrichaceae	NA	NA	NA	NA	NA	NA	NA	NA	33653.1	NA	NA	NA	NA	NA	NA	NA	NA	NA	NA	NA	NA	NA	NA	NA	NA	NA	NA	NA	NA	NA	1931.79	NA	NA	NA	NA	NA	NA	NA	NA	NA	3285.34	NA	NA	NA	NA	11718.3
ID_12863238_1	138	K00370	Unknown	NA	NA	NA	NA	NA	NA	NA	NA	33653.1	NA	NA	NA	NA	NA	NA	NA	NA	NA	NA	NA	NA	NA	NA	NA	NA	NA	NA	NA	NA	NA	1931.79	NA	NA	NA	NA	NA	NA	NA	NA	NA	3285.34	NA	NA	NA	NA	11718.3
ID_14328988_1	138	K00370	Candidatus Brocadiaceae	2.36905e+06	1.47504e+07	2.35354e+06	924505	2.07723e+06	3.40764e+06	274704	1.00112e+06	5.62335e+06	3.59506e+06	1.15076e+06	176150	152624	1.66367e+06	250364	3.33748e+06	2.00475e+06	806651	8.19041e+06	1.81527e+06	115068	641428	88556.3	727103	479155	291947	1.43046e+06	888419	628200	612697	287660	1.35601e+06	65531.9	633324	457146	847526	401817	1.11444e+06	551951	NA	675434	1.38049e+06	342819	1.14237e+06	NA	1.93235e+07
ID_13322078_1	138	K00370	Candidatus Brocadiaceae	343429	1.13191e+06	101300	76179.5	126843	81605	30810.8	75064.4	480746	323115	119899	24102.1	26693.5	276964	9647.18	155676	80858.9	141029	1.96658e+06	131636	45961.5	122103	18872.9	88827.8	19654.9	53281.8	144758	214878	118514	84641.6	5255.92	261635	20593.9	64019	37565.4	52504.3	25671.4	51174.4	57769.3	NA	132029	315961	62693.3	451385	NA	2.74542e+06
ID_13255850_1	139	K02410	Anaeromyxobacteraceae	NA	432965	72588.3	NA	NA	NA	NA	NA	NA	NA	NA	NA	NA	NA	1894.51	NA	NA	28255.4	NA	NA	NA	25602.1	NA	27191.9	NA	NA	NA	24485.4	NA	NA	NA	NA	NA	NA	6318.92	NA	NA	NA	64409.8	NA	4867.55	188231	NA	NA	NA	19585.5
ID_14570184_41	140	K03322	Chitinophagaceae	NA	NA	NA	NA	NA	NA	NA	NA	NA	NA	NA	NA	NA	NA	NA	NA	NA	NA	NA	NA	NA	NA	NA	NA	NA	NA	NA	NA	NA	NA	NA	NA	NA	NA	NA	NA	NA	NA	NA	NA	NA	NA	NA	NA	NA	NA
ID_9288202_1	141	K18682	Endomicrobiaceae	NA	NA	NA	NA	NA	NA	NA	NA	NA	NA	NA	NA	NA	NA	NA	NA	NA	NA	NA	NA	NA	NA	NA	NA	NA	NA	NA	NA	2095.81	NA	NA	NA	NA	NA	NA	NA	NA	NA	NA	NA	NA	NA	NA	NA	NA	NA
ID_14407134_1	142	K10001	Oxalobacteraceae	28583	NA	49893.3	11908.8	21219.2	21080.5	NA	NA	NA	234925	89799.6	22378.5	NA	25212.2	17223.9	NA	NA	NA	817941	NA	NA	NA	NA	NA	16874.8	31239	255468	54090	NA	61071.5	3652.74	NA	NA	4568.44	78053.5	904932	NA	5268.84	50087.3	NA	8967.21	95889.1	NA	18515.2	NA	590896
ID_14379966_78	143	K02358	Geobacteraceae	1.40252e+06	37431.8	13547	21163.5	100821	33043	106795	34780	1.37377e+07	123620	54152.5	4792	30150.3	65138.5	11512.3	322050	144144	506080	NA	414466	14341.7	NA	19573.4	74515.4	23951.6	210616	NA	116631	70753	38623.4	2387.5	86700.7	945.606	29020	NA	5023.43	NA	35843.7	14098.6	NA	121598	162763	6977.4	94404.4	NA	498873
ID_14597584_1	144	K03670	Rhodobacteraceae	1.32066e+07	12215007	45282348	4.51071e+06	5.84022e+06	5.23431e+06	3.9101e+06	2.52908e+06	1.7929e+07	5.36182e+06	1.69966e+06	281333	1.10518e+06	1.07039e+07	652044	1.7652e+07	1.80431e+07	5.19672e+06	1.80134e+07	7.46631e+07	311054	5.00134e+06	1.5966e+06	9.8189e+06	820677	2.39664e+06	7.67409e+06	5.43389e+06	1.11814e+06	3.54996e+06	502761	6.68269e+06	365706	1.98663e+06	2.07039e+06	1.06104e+07	453525	1.57246e+06	2.46908e+06	NA	1.03122e+06	1.7337e+06	691422	1.24696e+06	NA	4.54842e+06
ID_14346230_595	145	K03737	Candidatus Brocadiaceae	NA	208780	NA	NA	5376.26	NA	NA	1247.09	23422.6	35851.1	NA	NA	NA	368057	NA	NA	NA	NA	NA	NA	NA	NA	NA	4738.7	NA	NA	32082.7	NA	NA	NA	722.47	NA	NA	NA	5627.21	NA	NA	1650.84	8690.25	NA	4777.14	4367.56	3536.21	1930.91	NA	44734.6
ID_13376412_1	145	K03737	Candidatus Brocadiaceae	NA	208780	NA	NA	5376.26	NA	NA	1247.09	23422.6	35851.1	NA	NA	NA	368057	NA	NA	NA	NA	NA	NA	NA	NA	NA	4738.7	NA	NA	32082.7	NA	NA	NA	722.47	NA	NA	NA	5627.21	NA	NA	1650.84	8690.25	NA	4777.14	4367.56	3536.21	1930.91	NA	44734.6
ID_14649432_1	146		Pectobacteriaceae	NA	NA	3874.2	4011.43	NA	NA	NA	NA	19116.4	6785.86	NA	1134.29	NA	NA	NA	NA	NA	NA	NA	NA	NA	NA	19691.4	4650.67	NA	3273.2	6334.41	6145.29	NA	3675.17	NA	NA	NA	NA	5822.94	2384.07	NA	NA	3356.86	NA	NA	NA	1442.04	1869.3	NA	5999.48
ID_9167863_2814	147	K03769	Unknown	46583.5	81055.3	NA	NA	NA	NA	NA	NA	NA	NA	NA	NA	NA	NA	NA	NA	NA	NA	NA	NA	NA	NA	NA	NA	NA	NA	NA	NA	NA	NA	NA	NA	NA	NA	NA	NA	NA	NA	NA	NA	44067.5	46901.3	NA	23774	NA	NA
ID_9208306_1	148		Unknown	NA	NA	NA	NA	NA	NA	NA	NA	NA	NA	NA	NA	1339.25	NA	1876.39	NA	NA	NA	77240.9	NA	6050.89	13447.9	NA	5389.47	NA	8403.83	NA	NA	13601.8	9026.52	NA	17660.3	NA	NA	NA	55115.7	NA	NA	NA	NA	13206	21097.8	58369.5	22590.4	NA	NA
ID_13036788_1	150	K03040	Candidatus Brocadiaceae	NA	NA	NA	3436.35	4727.46	1509.88	NA	1239.17	NA	NA	NA	996.265	17561.2	NA	NA	NA	NA	NA	6508.98	NA	3.57179e+06	NA	NA	NA	NA	2983.03	NA	6069.97	NA	NA	NA	NA	NA	NA	NA	3842.32	NA	1821.35	NA	NA	NA	1986.55	1216.27	NA	NA	NA
ID_13036814_1	150	K03040	Candidatus Brocadiaceae	NA	NA	NA	3436.35	4727.46	1509.88	NA	1239.17	NA	NA	NA	996.265	17561.2	NA	NA	NA	NA	NA	6508.98	NA	3.57179e+06	NA	NA	NA	NA	2983.03	NA	6069.97	NA	NA	NA	NA	NA	NA	NA	3842.32	NA	1821.35	NA	NA	NA	1986.55	1216.27	NA	NA	NA
ID_12764442_52	150	K03040	Unknown	363697	421310	184270	465435	509116	370786	170552	110086	723383	272678	21849.2	6898.76	19031.6	231053	4208.79	47068.7	36088.3	NA	3.07711e+06	848518	8797.19	63785.4	32739.7	44397.3	43527.3	50264	136926	200925	26902.8	114008	19418.8	618368	23037.9	5275.95	79991.1	77538.5	5470.05	61690.3	155112	NA	5481.1	90361.1	24354.8	8472.89	NA	653268
ID_14325506_889	150	K03040	Candidatus Brocadiaceae	363697	421310	198006	468871	541110	560737	170552	111325	723383	272678	21849.2	7895.02	37961	231053	4208.79	47068.7	36088.3	NA	3.08362e+06	848518	3.58059e+06	63785.4	32739.7	84483	51956.1	60220.2	185359	237304	36482.6	114008	19418.8	634640	29538	5275.95	79991.1	81380.8	5470.05	63511.6	162504	NA	5481.1	92347.6	25571	17881.6	NA	653268
ID_9339056_208	151	K02939	Comamonadaceae	NA	NA	46401.2	NA	NA	NA	NA	27869.2	NA	NA	NA	NA	NA	NA	3535.59	NA	NA	NA	NA	NA	NA	NA	NA	NA	NA	NA	NA	NA	8618.29	NA	9360.37	NA	4697.48	59320.2	NA	NA	37608.1	NA	NA	NA	NA	14602.3	NA	12054.4	NA	NA
ID_9873712_1	152		Phyllobacteriaceae	10823	403551	NA	NA	209542	NA	NA	3493.19	845943	NA	NA	NA	NA	NA	NA	11448	24734.3	NA	NA	NA	NA	NA	NA	NA	NA	NA	NA	22028.6	NA	NA	36079.5	NA	NA	NA	11408.6	5471.05	NA	53242.3	24549.3	NA	NA	53015.1	NA	41561.5	NA	125069
ID_10528831_1	153	K01915	Acidiferrobacteraceae	103000	NA	NA	6432.83	NA	1561.52	6855.53	3339.74	NA	8950.57	3130.29	743.226	586.149	49355.9	1869.32	43029.7	NA	14815.9	NA	206654	6145.12	NA	90816	10259	NA	2264.85	69670.6	15918	1808.78	NA	NA	186252	NA	3999.77	24246.7	1934.91	1705.22	2533.56	23428.2	NA	5041.92	15078.4	2444.13	1336.7	NA	24086.4
ID_13298572_1	153	K01915	Gallionellaceae	103000	NA	NA	6432.83	NA	1561.52	6855.53	3339.74	NA	8950.57	3130.29	743.226	586.149	49355.9	1869.32	43029.7	NA	14815.9	NA	206654	6145.12	NA	90816	10259	NA	2264.85	69670.6	15918	1808.78	NA	NA	186252	NA	3999.77	24246.7	1934.91	1705.22	2533.56	23428.2	NA	5041.92	15078.4	2444.13	1336.7	NA	24086.4
ID_10571837_1	153	K01915	Methylococcaceae	103000	NA	NA	6432.83	NA	1561.52	6855.53	3339.74	NA	8950.57	3130.29	743.226	586.149	49355.9	1869.32	43029.7	NA	14815.9	NA	206654	6145.12	NA	90816	10259	NA	2264.85	69670.6	15918	1808.78	NA	NA	186252	NA	3999.77	24246.7	1934.91	1705.22	2533.56	23428.2	NA	5041.92	15078.4	2444.13	1336.7	NA	24086.4
ID_13091612_85	154	K03704	Sterolibacteriaceae	839819	2.25689e+06	113516	399903	345219	NA	453687	NA	NA	234486	NA	7674.53	NA	99289.9	34935.7	NA	622570	NA	NA	NA	NA	NA	NA	NA	38392.1	119923	54583.7	95656.5	57582.9	44243.9	9442.89	NA	NA	25712.4	NA	34031.3	12258	NA	64471.2	NA	9604.82	25652.8	6166.2	38734.7	NA	65714
ID_13489282_1	155		Unknown	NA	85771.2	9732.42	NA	NA	4061.27	NA	NA	NA	NA	6641.72	NA	NA	9080.16	NA	158993	76873.3	12353.7	NA	NA	NA	10048.2	NA	NA	NA	6868.25	NA	10812.2	NA	36910.5	NA	NA	NA	NA	2861.74	4546.74	NA	NA	5160.9	NA	NA	NA	NA	2854.59	NA	NA
ID_14767268_19	155		Gallionellaceae	NA	85771.2	9732.42	NA	NA	4061.27	NA	NA	NA	NA	6641.72	NA	NA	9080.16	NA	158993	76873.3	12353.7	NA	NA	NA	10048.2	NA	NA	NA	6868.25	NA	10812.2	NA	36910.5	NA	NA	NA	NA	2861.74	4546.74	NA	NA	5160.9	NA	NA	NA	NA	2854.59	NA	NA
ID_14374892_370	155		Gallionellaceae	NA	85771.2	9732.42	NA	NA	4061.27	NA	NA	NA	NA	6641.72	NA	NA	9080.16	NA	158993	76873.3	12353.7	NA	NA	NA	10048.2	NA	NA	NA	6868.25	NA	10812.2	NA	36910.5	NA	NA	NA	NA	2861.74	4546.74	NA	NA	5160.9	NA	NA	NA	NA	2854.59	NA	NA
ID_9208748_1	155		Sterolibacteriaceae	NA	85771.2	9732.42	NA	NA	4061.27	NA	NA	NA	NA	6641.72	NA	NA	9080.16	NA	158993	76873.3	12353.7	NA	NA	NA	10048.2	NA	NA	NA	6868.25	NA	10812.2	NA	36910.5	NA	NA	NA	NA	2861.74	4546.74	NA	NA	5160.9	NA	NA	NA	NA	2854.59	NA	NA
ID_13384522_1	155		Gallionellaceae	NA	85771.2	9732.42	NA	NA	4061.27	NA	NA	NA	NA	6641.72	NA	NA	9080.16	NA	158993	76873.3	12353.7	NA	NA	NA	10048.2	NA	NA	NA	6868.25	NA	10812.2	NA	36910.5	NA	NA	NA	NA	2861.74	4546.74	NA	NA	5160.9	NA	NA	NA	NA	2854.59	NA	NA
ID_13307388_97	157	K02909	Candidatus Brocadiaceae	60053.3	NA	76842.7	81470.2	NA	NA	34046.9	NA	110614	NA	35162.3	15995.1	5570.11	92102.2	14638.3	NA	73520.1	NA	105377	190983	45382	NA	NA	29225.3	36542.2	11908.1	NA	NA	NA	35576	15756.1	NA	217513	669836	14536.8	74672.5	271215	42825.2	40525	NA	391369	215953	18736	21886.5	NA	1.12476e+06
ID_13723094_1	158	K02871	Oxalobacteraceae	3.50924e+06	1.21018e+07	2.10089e+06	6.15119e+06	3.33125e+06	2.21226e+06	3.73022e+06	609186	7.69022e+06	7.68175e+06	2.14164e+06	275413	606608	1.49969e+06	141068	2.66866e+06	3.9734e+06	394087	8.49522e+06	852434	8252.48	1.92719e+06	292569	677643	337019	1.13362e+06	1.91204e+06	1.32069e+06	408148	1.08312e+06	273288	3.87454e+06	107308	219148	576254	1.22811e+06	1.14425e+06	384146	717906	NA	86060.4	415431	120769	356813	NA	3.89466e+06
ID_14371306_204	158	K02871	Zoogloeaceae	NA	NA	NA	402182	NA	1.37668e+06	170397	2701.82	NA	NA	NA	33406.1	23894.4	39601.9	8356.52	NA	1.36555e+06	NA	NA	714660	3734.11	NA	NA	60511.6	2913.58	NA	NA	69506	3542.46	NA	NA	NA	NA	NA	NA	112901	NA	19334.8	NA	NA	NA	NA	NA	NA	NA	NA
ID_14379938_45	159		Candidatus Brocadiaceae	1.38902e+07	4.88247e+07	984456	44472.2	153516	1.21254e+06	130228	93581.1	1.8857e+07	1.18728e+06	346410	24534.2	47190.6	1.03111e+06	90755.1	1.64721e+07	8.31847e+06	269837	2.69995e+06	5.06939e+06	1.50495e+06	362788	1.7275e+06	117022	74736.5	464083	165302	260400	1.2449e+07	360736	96200	3.06032e+06	48601.7	66271.5	516414	129839	1.43492e+06	55151.6	99048.4	NA	2.39115e+06	2.26084e+06	576201	1.6885e+06	NA	3.32894e+07
ID_9210214_708	160		Methylobacteriaceae	NA	104411	NA	NA	10746.8	72319.4	9018.73	NA	NA	1.11069e+06	NA	1995	NA	NA	NA	15882.9	46339.4	NA	NA	NA	17865.2	NA	4929.73	NA	31864.2	NA	10265.1	NA	34274.4	10237.9	NA	966913	770.594	NA	362934	NA	NA	53939.2	NA	NA	25041.6	31962.2	NA	5281.24	NA	NA
ID_9257932_22	161	K01649	Unknown	375132	797541	22928.1	40894.3	13694	16554.4	11445	8452.1	169540	84583.9	NA	3381.34	4805.25	19251.9	6674.96	NA	NA	NA	679447	NA	NA	76790.7	NA	15983	2808.81	7186.17	NA	20451	7662.33	19141.8	8802.08	26355.7	4308.11	20551.5	28272.4	34082.1	4051.94	15134.5	22556.9	NA	9197.32	18934.7	NA	NA	NA	79422.6
ID_14431526_51	162	K02358	Nitrospiraceae	NA	226290	124338	12252.2	21181.5	1873.58	3111.14	1493.58	74727.6	21263	NA	NA	610.85	107124	4175.08	NA	NA	67505.7	114469	138217	1889.44	157525	14318.8	1356.48	34916.3	NA	NA	13274.6	1600.68	NA	1000.14	NA	5316.13	22153.5	NA	NA	1246.18	NA	43593.4	NA	NA	23008.8	11544.2	27881.3	NA	98715.4
ID_10508763_136	162	K02358	Nitrospiraceae	NA	226290	124338	12252.2	21181.5	1873.58	3111.14	1493.58	74727.6	21263	NA	NA	610.85	107124	4175.08	NA	NA	67505.7	114469	138217	1889.44	157525	14318.8	1356.48	34916.3	NA	NA	13274.6	1600.68	NA	1000.14	NA	5316.13	22153.5	NA	NA	1246.18	NA	43593.4	NA	NA	23008.8	11544.2	27881.3	NA	98715.4
ID_9381284_1	163	K02014	Hyphomonadaceae	NA	NA	5736.1	25356	NA	4872.55	5367.03	2789.66	14421	40402.7	2580.02	1118.23	NA	23868.2	4414.04	7757.45	NA	NA	NA	22266.8	NA	NA	NA	11621.9	NA	7239.99	69245.4	19139.1	4325.75	NA	10658.9	44150.5	NA	4386.92	15491.3	11723.3	1411.14	1159.49	1529	NA	8492.29	1329.45	NA	1145.46	NA	39191
ID_10750449_1	164	K01006	Candidatus Brocadiaceae	NA	NA	NA	NA	NA	NA	22434.9	NA	24018.7	18037.4	3717.25	NA	1243.78	NA	NA	NA	NA	NA	NA	NA	5346.78	NA	7220.09	5259.45	2095.54	3747.06	NA	NA	NA	NA	NA	12647.1	NA	1380.91	5305.56	NA	1294.34	NA	NA	NA	2425.69	NA	NA	2228.59	NA	NA
ID_13177708_13	164	K01006	Candidatus Brocadiaceae	NA	NA	NA	NA	NA	NA	22434.9	NA	24018.7	18037.4	3717.25	NA	1243.78	NA	NA	NA	NA	NA	NA	NA	5346.78	NA	7220.09	5259.45	2095.54	3747.06	NA	NA	NA	NA	NA	12647.1	NA	1380.91	5305.56	NA	1294.34	NA	NA	NA	2425.69	NA	NA	2228.59	NA	NA
ID_10552587_46	164	K01006	Candidatus Brocadiaceae	NA	NA	NA	NA	NA	NA	22434.9	NA	24018.7	18037.4	3717.25	NA	1243.78	NA	NA	NA	NA	NA	NA	NA	5346.78	NA	7220.09	5259.45	2095.54	3747.06	NA	NA	NA	NA	NA	12647.1	NA	1380.91	5305.56	NA	1294.34	NA	NA	NA	2425.69	NA	NA	2228.59	NA	NA
ID_9613954_1	165	K03043	Halobacteriovoraceae	73638.7	NA	9892.64	NA	22815.1	NA	88042.5	NA	8165430	NA	NA	7866	12676.3	145689	5229.69	33255.8	NA	140554	75578.9	431592	58086.2	14038.7	50981.4	5859.11	6341.91	24000.6	121929	NA	NA	10196	1251.85	29427.7	2380.8	5200.15	NA	62883.5	7411.61	10044.1	51128.8	NA	7808.4	14594.7	5148	6874	NA	22930.6
ID_9228879_1	165	K03043	Solibacteraceae	73638.7	NA	9892.64	NA	22815.1	NA	88042.5	NA	8165430	NA	NA	7866	12676.3	145689	5229.69	33255.8	NA	140554	75578.9	431592	58086.2	14038.7	50981.4	5859.11	6341.91	24000.6	121929	NA	NA	10196	1251.85	29427.7	2380.8	5200.15	NA	62883.5	7411.61	10044.1	51128.8	NA	7808.4	14594.7	5148	6874	NA	22930.6
ID_9890502_1	165	K03043	Halobacteriovoraceae	73638.7	NA	9892.64	NA	22815.1	NA	88042.5	NA	8165430	NA	NA	7866	12676.3	145689	5229.69	33255.8	NA	140554	75578.9	431592	58086.2	14038.7	50981.4	5859.11	6341.91	24000.6	121929	NA	NA	10196	1251.85	29427.7	2380.8	5200.15	NA	62883.5	7411.61	10044.1	51128.8	NA	7808.4	14594.7	5148	6874	NA	22930.6
ID_14320818_2311	166	K00169	Syntrophaceae	NA	NA	NA	17579.1	NA	NA	6613.21	NA	NA	NA	4747.65	NA	2007.26	NA	4677.96	NA	NA	NA	NA	NA	5616.01	7388.6	NA	NA	1463.53	NA	50292.4	NA	NA	NA	NA	NA	NA	NA	NA	NA	NA	NA	NA	NA	NA	NA	NA	NA	NA	47339.9
ID_13733330_50	166	K00169	Syntrophaceae	NA	NA	NA	17579.1	NA	NA	6613.21	NA	NA	NA	4747.65	NA	2007.26	NA	4677.96	NA	NA	NA	NA	NA	5616.01	7388.6	NA	NA	1463.53	NA	50292.4	NA	NA	NA	NA	NA	NA	NA	NA	NA	NA	NA	NA	NA	NA	NA	NA	NA	NA	47339.9
ID_9259712_1	167		Rivulariaceae	NA	NA	NA	NA	NA	NA	NA	NA	NA	NA	NA	NA	NA	NA	NA	NA	NA	NA	NA	NA	NA	NA	NA	NA	NA	NA	NA	NA	NA	NA	NA	NA	NA	NA	NA	NA	NA	NA	NA	NA	NA	NA	NA	NA	NA	NA
ID_14322644_58	168	K00134	Thermoanaerobacteraceae	286288	95578.3	1.46478e+06	184335	62143.1	3132.37	48075	NA	21728.8	49902.7	12974.8	2862.16	833.75	90896.2	891.15	NA	24883.4	220684	NA	1.1705e+06	NA	285717	24112.7	169543	14314.6	133071	135948	164960	15816.9	204177	14308.2	160491	1350.13	14613.9	16568.4	793904	21209.3	4369.11	90514.7	NA	12340.9	23670.5	36892.7	44345.8	NA	501716
ID_9812246_1	168	K00134	Hydrogenothermaceae	24557.9	NA	56918.4	119358	NA	NA	NA	NA	NA	NA	NA	NA	833.75	18952.4	NA	NA	24883.4	5234.78	NA	NA	NA	NA	NA	NA	NA	3481.01	NA	NA	2243.51	NA	NA	12599.3	NA	NA	NA	NA	NA	1498.64	NA	NA	1551.41	NA	14221.4	NA	NA	58984.2
ID_10562593_183	168	K00134	Bacillaceae	261730	95578.3	1.40786e+06	64978	62143.1	3132.37	48075	NA	21728.8	49902.7	12974.8	2862.16	NA	71943.9	891.15	NA	NA	215449	NA	1.1705e+06	NA	285717	24112.7	169543	14314.6	129590	135948	164960	13573.4	204177	14308.2	147892	1350.13	14613.9	16568.4	793904	21209.3	2870.46	90514.7	NA	10789.5	23670.5	22671.4	44345.8	NA	442732
ID_9236393_1	168	K00134	Peptococcaceae	261730	95578.3	1.40786e+06	64978	62143.1	3132.37	48075	NA	21728.8	49902.7	12974.8	2862.16	NA	71943.9	891.15	NA	NA	215449	NA	1.1705e+06	NA	285717	24112.7	169543	14314.6	129590	135948	164960	13573.4	204177	14308.2	147892	1350.13	14613.9	16568.4	793904	21209.3	2870.46	90514.7	NA	10789.5	23670.5	22671.4	44345.8	NA	442732
ID_13268810_1	168	K00134	Nitrospiraceae	24557.9	NA	56918.4	119358	NA	NA	NA	NA	NA	NA	NA	NA	833.75	18952.4	NA	NA	24883.4	5234.78	NA	NA	NA	NA	NA	NA	NA	3481.01	NA	NA	2243.51	NA	NA	12599.3	NA	NA	NA	NA	NA	1498.64	NA	NA	1551.41	NA	14221.4	NA	NA	58984.2
ID_13344936_35	168	K00134	Peptococcaceae	261730	95578.3	1.40786e+06	64978	62143.1	3132.37	48075	NA	21728.8	49902.7	12974.8	2862.16	NA	71943.9	891.15	NA	NA	215449	NA	1.1705e+06	NA	285717	24112.7	169543	14314.6	129590	135948	164960	13573.4	204177	14308.2	147892	1350.13	14613.9	16568.4	793904	21209.3	2870.46	90514.7	NA	10789.5	23670.5	22671.4	44345.8	NA	442732
ID_12891184_1	169	K08963	Candidatus Brocadiaceae	174960	116103	85766.7	25552.2	247693	22943.3	4207.92	27581	205763	228642	27611.2	15068.8	21821.5	422301	11163.9	NA	152037	117713	94611	367284	NA	NA	14846	NA	4320.28	50472	86464.3	42493.7	3546.2	13280.5	21352.1	36651.8	1273.35	8771.79	58217.9	29809.5	8537.38	76046.3	13686.7	NA	12327.1	3045.4	4854.63	26421.2	NA	218851
ID_9210756_396	169	K08963	Candidatus Brocadiaceae	174960	230132	85766.7	25552.2	247693	22943.3	4207.92	27581	205763	228642	27611.2	16507.1	24305.5	422301	11163.9	NA	152037	117713	185301	367284	4053.36	NA	14846	38486.5	6239.76	50472	86464.3	52156.8	3546.2	13280.5	24092.3	36651.8	1273.35	8771.79	66076.6	42243.8	8537.38	76046.3	29495	NA	23505.6	13787	4854.63	32111.7	NA	257170
ID_14337678_1	169	K08963	Candidatus Brocadiaceae	272206	287683	2.33839e+06	25552.2	410630	22943.3	64890.1	142261	317014	247630	51945.5	16507.1	27308.8	422301	90373.7	632820	885780	488107	5.60683e+06	454364	305008	1.47144e+06	685863	71549.8	68422.6	73927	86464.3	81258.2	15931.1	80401.3	128866	190377	77725.8	192941	66076.6	178981	13829.8	269831	210888	NA	28603.1	90485.4	6909.55	78545	NA	476843
ID_14386640_260	170	K09458	Candidatus Brocadiaceae	NA	NA	16901	17987	NA	NA	9064.7	NA	NA	NA	22499.8	NA	NA	NA	NA	NA	NA	NA	NA	NA	NA	8441.81	NA	NA	8029.32	NA	NA	20024.3	NA	339326	NA	28569.5	5438.69	NA	NA	25799.8	NA	NA	25385.3	NA	NA	8459.51	3651.94	NA	NA	98214.2
ID_9272899_1	170	K09458	Candidatus Brocadiaceae	NA	NA	16901	17987	NA	NA	9064.7	NA	NA	NA	22499.8	NA	NA	NA	NA	NA	NA	NA	NA	NA	NA	8441.81	NA	NA	8029.32	NA	NA	20024.3	NA	339326	NA	28569.5	5438.69	NA	NA	25799.8	NA	NA	25385.3	NA	NA	8459.51	3651.94	NA	NA	98214.2
ID_13226620_579	171	K00927	Unknown	447720	9.68646e+06	42592.3	20433.3	14228.5	44312.4	48703.6	72781	3.34758e+06	1.33999e+06	98127.1	12030.4	31561.3	2.28092e+06	9521.16	461562	234261	NA	1.84624e+06	191123	91450.8	89659.4	363611	14110	63392.9	56684.8	496788	66028.3	39035.8	43277.1	17234.6	1.02314e+06	NA	19934.2	123723	20918.1	7635.54	48384	56186.3	NA	9176.54	29188.6	4148.12	23532.1	NA	300807
ID_10629109_1	171	K00927	Chitinophagaceae	447720	9.68646e+06	42592.3	20433.3	14228.5	44312.4	48703.6	72781	3.34758e+06	1.33999e+06	98127.1	12030.4	31561.3	2.28092e+06	9521.16	461562	234261	NA	1.84624e+06	191123	91450.8	89659.4	363611	14110	63392.9	56684.8	496788	66028.3	39035.8	43277.1	17234.6	1.02314e+06	NA	19934.2	123723	20918.1	7635.54	48384	56186.3	NA	9176.54	29188.6	4148.12	23532.1	NA	300807
ID_14923024_1	172		Candidatus Brocadiaceae	75014.9	NA	11616.4	10679.8	NA	NA	55211.4	NA	70016.3	NA	NA	3691.73	NA	NA	1800.39	NA	NA	NA	NA	NA	NA	NA	5443.7	NA	NA	9206.54	13817.4	NA	NA	NA	NA	NA	NA	NA	NA	4819.21	NA	NA	NA	NA	6337.85	NA	NA	NA	NA	NA
ID_14952634_1	172		Candidatus Brocadiaceae	75014.9	NA	11616.4	10679.8	NA	NA	55211.4	NA	70016.3	NA	NA	3691.73	NA	NA	1800.39	NA	NA	NA	NA	NA	NA	NA	5443.7	NA	NA	9206.54	13817.4	NA	NA	NA	NA	NA	NA	NA	NA	4819.21	NA	NA	NA	NA	6337.85	NA	NA	NA	NA	NA
ID_13563714_1	173		Micromonosporaceae	392374	1.30878e+06	249475	17367	NA	12600.2	NA	NA	1.29823e+06	43984.8	22095.4	22754.7	31700.4	124481	NA	NA	8.16351e+06	51993.9	1.18293e+06	134898	NA	480646	NA	140371	NA	18346.5	734426	NA	NA	28536.4	NA	77429.9	3785.52	149967	7207.85	NA	NA	136940	NA	NA	12196	115906	56188.3	10519.7	NA	42094
ID_14353080_1	174	K00134	Candidatus Brocadiaceae	6.60457e+06	1.84971e+07	2.77968e+06	50082.3	1.6283e+06	1.90666e+06	316750	453879	3.22164e+06	3.71307e+06	412216	70904	147571	7.43377e+06	44472.8	3.30974e+06	2.36764e+06	582651	5.75964e+06	3.0701e+06	5345.66	375217	485982	254504	396423	146720	1.90359e+06	595909	218508	234832	60141.2	3.68563e+06	79506.1	153330	709881	234606	90398.1	85394.5	456248	NA	96897.9	284530	164415	155094	NA	4.25953e+06
ID_13315158_1	174	K00134	Peptococcaceae	45330.6	106252	17136.1	NA	NA	NA	NA	NA	62590.9	NA	NA	2716.66	NA	NA	1250.78	NA	NA	86783.4	49061.2	NA	NA	NA	NA	NA	4030.05	NA	NA	NA	2829.11	12143.8	NA	17070.5	1065.39	NA	5458.03	9541.62	NA	9185.48	9630.05	NA	NA	NA	NA	NA	NA	62601.2
ID_14320100_74	175		Candidatus Brocadiaceae	412006	2.24371e+06	265048	308840	133030	274375	109694	57470.8	998188	142603	463988	21929.9	24322.9	975988	26295.6	642213	817947	389887	856625	566789	274710	71319	62506.9	91733.8	27033.6	207357	168790	100622	34822.3	101856	23675.1	252904	19792.6	49827.4	62637.8	56040.2	44005.5	59901.2	269188	NA	1.25045e+06	2.33239e+06	960874	2.26047e+06	NA	6.50139e+07
ID_13217526_131	177	K00943	Candidatus Brocadiaceae	29302.6	NA	NA	NA	NA	NA	NA	3322.4	NA	NA	NA	NA	NA	44673.3	NA	NA	NA	NA	NA	47916	NA	NA	NA	NA	NA	11285.4	NA	8549.55	NA	NA	1630.15	36644.6	NA	NA	10169.7	NA	NA	NA	NA	NA	4780.27	NA	NA	NA	NA	27583.3
ID_9447208_1	177	K00943	Candidatus Brocadiaceae	29302.6	NA	NA	NA	NA	NA	NA	3322.4	NA	NA	NA	NA	NA	44673.3	NA	NA	NA	NA	NA	47916	NA	NA	NA	NA	NA	11285.4	NA	8549.55	NA	NA	1630.15	36644.6	NA	NA	10169.7	NA	NA	NA	NA	NA	4780.27	NA	NA	NA	NA	27583.3
ID_14377490_1	177	K00943	Candidatus Brocadiaceae	29302.6	NA	NA	NA	NA	NA	NA	3322.4	NA	NA	NA	NA	NA	44673.3	NA	NA	NA	NA	NA	47916	NA	NA	NA	NA	NA	11285.4	NA	8549.55	NA	NA	1630.15	36644.6	NA	NA	10169.7	NA	NA	NA	NA	NA	4780.27	NA	NA	NA	NA	27583.3
ID_9537976_1	178	K03043	Desulfobacteraceae	NA	NA	70836.3	520629	NA	NA	NA	NA	792860	NA	NA	6013.88	8522.6	750674	NA	NA	NA	NA	114203	NA	NA	NA	NA	86553.2	NA	NA	74189.1	33957.1	NA	NA	NA	NA	NA	NA	NA	133625	NA	NA	NA	NA	NA	NA	NA	NA	NA	1.474e+06
ID_14627832_1	179	K02933	Gallionellaceae	789507	4.04947e+06	119235	1354362	611967	18609.3	1.0175e+06	6243.67	1.88447e+06	655492	189368	45164.2	187685	73237	10056.9	684038	914943	55849.3	1.36905e+06	NA	NA	462163	NA	NA	123490	153958	1.12333e+06	327813	11349.4	47379.6	30491.4	563613	115841	225760	45873.1	245244	151975	10995.1	315793	NA	NA	80983	11342.4	34775.8	NA	356623
ID_14386630_33	179	K02933	Oxalobacteraceae	789507	4.04947e+06	119235	1354362	611967	18609.3	1.0175e+06	6243.67	1.88447e+06	655492	189368	45164.2	187685	73237	10056.9	684038	914943	55849.3	1.36905e+06	NA	NA	462163	NA	NA	123490	153958	1.12333e+06	327813	11349.4	47379.6	30491.4	563613	115841	225760	45873.1	245244	151975	10995.1	315793	NA	NA	80983	11342.4	34775.8	NA	356623
ID_14353520_1	180	K03043	Candidatus Brocadiaceae	409318	3.20424e+06	151234	209800	229571	375492	174971	67814.5	3.91094e+06	300978	172992	79758.1	48543.1	407530	64078.5	535936	764038	340985	2.80354e+06	1.31406e+06	97566.2	100540	634919	467623	109810	94811.3	622972	683304	175901	307770	69202.3	725259	28622.8	284529	17315.3	262739	46930.7	167536	378212	NA	104577	232381	136527	219459	NA	2.65002e+06
ID_14322072_2216	181	K02112	Thermoanaerobacteraceae	NA	NA	NA	NA	NA	NA	3734.6	NA	NA	NA	NA	NA	NA	10936.3	NA	18440.4	10723.3	NA	NA	NA	NA	NA	NA	NA	NA	NA	NA	8146.25	NA	NA	NA	NA	NA	NA	NA	NA	NA	NA	4056.46	NA	NA	NA	NA	2750.12	NA	39173.6
ID_14569746_1	182		Unknown	88828.1	15410267	NA	NA	36586.1	NA	18072.5	NA	84571.2	NA	45410.9	NA	14048.2	NA	8130.88	NA	2.34728e+06	72036.5	NA	48612.1	55857.9	40739.6	NA	NA	NA	18737.4	NA	9926.4	3273.8	24023.6	202850	NA	NA	NA	NA	NA	NA	18739.7	18175.1	NA	7217.4	43652.6	8781.93	17032.5	NA	468693
ID_9280099_1	182	K21449	Chitinophagaceae	88828.1	15410267	NA	NA	36586.1	NA	18072.5	NA	84571.2	NA	45410.9	NA	14048.2	NA	8130.88	NA	2.34728e+06	72036.5	NA	48612.1	55857.9	40739.6	NA	NA	NA	18737.4	NA	9926.4	3273.8	24023.6	202850	NA	NA	NA	NA	NA	NA	18739.7	18175.1	NA	7217.4	43652.6	8781.93	17032.5	NA	468693
ID_14364232_1	183	K02945	Acidiferrobacteraceae	276139	476475	99679.5	14949.6	37035.8	9053.58	7731.68	6156.1	620432	106354	NA	8035.59	3065.59	132771	3390.12	31402.7	79079.4	152890	NA	437409	1483.38	106849	83618.2	12182.1	7599.2	18291.4	168616	73853.2	18089.4	57460.3	771.941	113380	NA	7754.66	57667.7	21314.9	10591.4	18956.1	113829	NA	2668.85	14385.4	4608.53	25903	NA	6786.67
ID_13213252_42	185	K03046	Nitrospiraceae	NA	15986.5	5067.92	30650.2	NA	NA	3701.1	NA	NA	8155.97	NA	NA	NA	NA	NA	52632.1	NA	17036.8	NA	NA	4532.61	NA	NA	5891.67	NA	NA	NA	NA	NA	NA	NA	11735.3	NA	NA	3498.06	NA	NA	NA	2605.43	NA	NA	NA	NA	NA	NA	17430.6
ID_9214460_1	185	K03046	Nitrospiraceae	NA	NA	NA	NA	NA	NA	NA	NA	NA	NA	NA	1481.22	NA	NA	NA	NA	NA	6155.35	NA	15792.6	NA	NA	11340.4	3247	2723.4	3564.77	NA	NA	1869.96	10026.8	3973.07	NA	696.611	NA	3133.76	NA	5984.69	2012.71	NA	NA	NA	3092.4	1267.97	NA	NA	NA
ID_9450535_1	185	K03046	Nitrospiraceae	NA	15986.5	5067.92	30650.2	NA	NA	3701.1	NA	NA	8155.97	NA	NA	NA	NA	NA	52632.1	NA	17036.8	NA	NA	4532.61	NA	NA	5891.67	NA	NA	NA	NA	NA	NA	NA	11735.3	NA	NA	3498.06	NA	NA	NA	2605.43	NA	NA	NA	NA	NA	NA	17430.6
ID_12768174_1	185	K03046	Nitrospiraceae	NA	15986.5	5067.92	30650.2	NA	NA	3701.1	NA	NA	8155.97	NA	1481.22	NA	NA	NA	52632.1	NA	23192.1	NA	15792.6	4532.61	NA	11340.4	9138.67	2723.4	3564.77	NA	NA	1869.96	10026.8	3973.07	11735.3	696.611	NA	6631.81	NA	5984.69	2012.71	2605.43	NA	NA	3092.4	1267.97	NA	NA	17430.6
ID_14319382_12	185	K03046	Nitrospiraceae	NA	15986.5	5067.92	30650.2	NA	NA	3701.1	NA	NA	8155.97	NA	1481.22	NA	NA	NA	52632.1	NA	23192.1	NA	15792.6	4532.61	NA	11340.4	9138.67	2723.4	3564.77	NA	NA	1869.96	10026.8	3973.07	11735.3	696.611	NA	6631.81	NA	5984.69	2012.71	2605.43	NA	NA	3092.4	1267.97	NA	NA	17430.6
ID_13220208_634	186		Unknown	NA	85411.2	NA	NA	NA	NA	NA	NA	NA	NA	NA	NA	NA	NA	NA	NA	NA	18050.4	14260.8	34971.2	NA	NA	NA	NA	NA	NA	NA	NA	NA	NA	NA	NA	NA	NA	NA	NA	NA	NA	NA	NA	NA	NA	NA	NA	NA	14052.9
ID_13006600_1	187	K00767	Candidatus Brocadiaceae	NA	NA	39313.3	NA	NA	NA	5087.67	NA	1.53987e+06	NA	NA	1585.68	1112.29	NA	NA	NA	NA	NA	NA	NA	NA	4599.44	NA	7310.87	NA	4334.03	6418.13	NA	NA	NA	NA	NA	NA	NA	NA	NA	NA	NA	NA	NA	NA	NA	NA	4005.04	NA	42162.5
ID_14441324_1	187	K00767	Candidatus Brocadiaceae	NA	NA	39313.3	NA	NA	NA	5087.67	NA	1.53987e+06	NA	NA	1585.68	1112.29	NA	NA	NA	NA	NA	NA	NA	NA	4599.44	NA	7310.87	NA	4334.03	6418.13	NA	NA	NA	NA	NA	NA	NA	NA	NA	NA	NA	NA	NA	NA	NA	NA	4005.04	NA	42162.5
ID_10512461_139	187	K00767	Candidatus Brocadiaceae	NA	NA	39313.3	NA	NA	NA	5087.67	NA	1.53987e+06	NA	NA	1585.68	1112.29	NA	NA	NA	NA	NA	NA	NA	NA	4599.44	NA	7310.87	NA	4334.03	6418.13	NA	NA	NA	NA	NA	NA	NA	NA	NA	NA	NA	NA	NA	NA	NA	NA	4005.04	NA	42162.5
ID_12832866_1	188	K01681	Burkholderiaceae	328978	465460	1525	612803	NA	NA	111257	NA	NA	149125	15022.8	4029.27	41961.8	NA	NA	133664	NA	43345.8	NA	172690	NA	NA	3168.69	NA	1181.54	13426.7	NA	27245.2	NA	NA	2630.42	NA	1582.47	264296	4065.94	NA	NA	NA	4393.83	NA	NA	9209.29	3040.87	8623.55	NA	NA
ID_9276005_1	188	K01681	Unknown	NA	NA	1525	3161.64	NA	NA	NA	NA	NA	NA	NA	NA	NA	NA	NA	NA	NA	NA	NA	133162	NA	NA	NA	NA	NA	NA	NA	NA	NA	NA	NA	NA	NA	NA	NA	NA	NA	NA	NA	NA	NA	NA	NA	NA	NA	NA
ID_13314380_79	188	K01681	Nitrosomonadaceae	NA	NA	1525	3161.64	NA	NA	NA	NA	NA	NA	NA	NA	NA	NA	NA	NA	NA	NA	NA	133162	NA	NA	NA	NA	NA	NA	NA	NA	NA	NA	NA	NA	NA	NA	NA	NA	NA	NA	NA	NA	NA	NA	NA	NA	NA	NA
ID_13194636_2693	188	K01681	Nitrosomonadaceae	328978	465460	1525	612803	NA	NA	111257	NA	NA	149125	15022.8	4029.27	41961.8	NA	NA	133664	NA	43345.8	NA	172690	NA	NA	3168.69	NA	1181.54	13426.7	NA	27245.2	NA	NA	2630.42	NA	1582.47	264296	4065.94	NA	NA	NA	4393.83	NA	NA	9209.29	3040.87	8623.55	NA	NA
ID_10751523_1	189	K00382	Burkholderiaceae	NA	NA	NA	8520.72	NA	NA	NA	NA	58900.3	NA	NA	NA	NA	892829	NA	NA	NA	11240.5	54765.9	22907.6	1824.38	8627.98	14167.6	2730.83	3537.98	NA	NA	NA	5552.29	NA	NA	NA	NA	2778.3	4153.01	3342.9	2153.24	6758.55	NA	NA	NA	18985.2	2094.95	4756.88	NA	NA
ID_9302007_1	190	K03797	Rhodospirillaceae	NA	NA	NA	702555	NA	19039.8	NA	NA	247678	NA	13130.7	NA	NA	NA	3853.4	NA	NA	NA	NA	NA	7080.96	14509.8	12368.4	NA	NA	NA	NA	NA	NA	32702.5	1639.45	NA	NA	NA	NA	11134.1	NA	NA	21053.8	NA	NA	NA	NA	6969.31	NA	34178.9
ID_14354904_352	192		Candidatus Brocadiaceae	202025	863134	80563.1	157658	2233.45	76897.7	26423.4	11244.1	569931	52181.2	18942.1	9890.7	3849.13	275236	7306.84	276233	25746.2	14891.2	147018	124617	48372.4	38933.7	34591.7	3201	9028.35	26464	11607.4	37010.4	10413	45174.1	9368.07	51040	11515.5	10102.3	12208.8	43263.3	9491.88	10404.8	19257.3	NA	43672.6	89510.5	35905.6	69790.9	NA	2.23451e+06
ID_13397876_93	193	K06137	Candidatus Brocadiaceae	NA	NA	292326	NA	NA	NA	16642.1	NA	NA	NA	NA	NA	NA	424323	NA	NA	NA	23633.3	NA	33160.8	NA	32455.1	NA	NA	NA	NA	36379	NA	NA	NA	NA	NA	NA	NA	NA	NA	NA	NA	45043.1	NA	NA	NA	NA	NA	NA	138563
ID_14544100_1	194	K02355	Gallionellaceae	NA	NA	21524.5	32773.4	NA	NA	NA	NA	144114	46615.3	NA	NA	7833.31	42499.9	NA	NA	NA	NA	NA	166905	5082.81	NA	12891.1	NA	NA	NA	NA	NA	27174.8	NA	NA	NA	NA	NA	5694.3	NA	NA	NA	NA	NA	NA	NA	4467.14	NA	NA	NA
ID_9167807_1	195	K20276	Burkholderiaceae	NA	161067	82113.8	NA	39280.4	NA	NA	NA	67578.6	39576.3	NA	4781.16	NA	NA	7625.06	16140.7	NA	NA	87868	25411.9	NA	60855	NA	NA	4779.26	NA	76182.7	NA	5103.61	NA	6414.77	NA	NA	9221.1	NA	NA	14838.5	NA	94385.5	NA	234846	167235	21242.2	122596	NA	56252.5
ID_9263591_1	195	K20276	Archangiaceae	NA	161067	82113.8	NA	39280.4	NA	NA	NA	67578.6	39576.3	NA	4781.16	NA	NA	7625.06	16140.7	NA	NA	86739.8	25411.9	NA	48810.8	NA	NA	4779.26	NA	76182.7	NA	5103.61	NA	6414.77	NA	NA	9221.1	NA	NA	14838.5	NA	94385.5	NA	202686	151414	NA	109452	NA	56252.5
ID_14397024_1	196		Thermoanaerobacteraceae	NA	68256.2	4653.51	NA	5600.24	NA	NA	NA	NA	15218.1	NA	NA	NA	NA	NA	NA	8393.27	NA	NA	9437.76	NA	NA	NA	NA	NA	NA	NA	5510.13	1150.65	4715.49	NA	9183.45	NA	1019.25	4450.24	NA	NA	2929.56	6019.63	NA	3384.41	NA	NA	2381.69	NA	NA
ID_13273814_1	196		Peptococcaceae	NA	68256.2	4653.51	NA	5600.24	NA	NA	NA	NA	15218.1	NA	NA	NA	NA	NA	NA	8393.27	NA	NA	9437.76	NA	NA	NA	NA	NA	NA	NA	5510.13	1150.65	4715.49	NA	9183.45	NA	1019.25	4450.24	NA	NA	2929.56	6019.63	NA	3384.41	NA	NA	2381.69	NA	NA
ID_14354890_37	197		Rhodospirillaceae	NA	NA	NA	NA	NA	NA	NA	2166.58	NA	NA	NA	1411.9	NA	NA	NA	NA	NA	NA	29824.6	NA	6138.66	NA	NA	28883.3	1706.27	NA	NA	NA	NA	NA	NA	19166.7	NA	1713.05	NA	NA	NA	3122.52	3723.99	NA	NA	NA	NA	3528.33	NA	NA
ID_12914048_1	198	K01889	Anaerolineaceae	NA	NA	5139.54	50668.9	NA	NA	2835.27	NA	NA	NA	NA	NA	NA	NA	NA	19026	NA	NA	NA	18790.9	NA	17421.5	NA	NA	1094.38	2306.96	3948.4	2517.14	1508.91	NA	NA	NA	NA	NA	NA	2842	NA	1405.71	NA	NA	NA	1374.11	853.578	NA	NA	5752.74
ID_9403801_156	199	K02892	Comamonadaceae	56326.1	220960	35059	NA	9892.19	NA	18701.6	NA	NA	36033.4	12706.9	NA	1043.99	NA	768.956	40224.1	93388.1	10973.6	NA	154157	NA	NA	NA	NA	5307.55	18247.4	NA	9199.86	NA	92246.2	4012.33	82215	NA	1234.01	17765.6	11950.9	1624.61	NA	10757.2	NA	5313.56	15868.8	NA	10736.1	NA	23097.2
ID_9949467_41	199	K02892	Comamonadaceae	193580	2.29045e+06	200414	NA	283567	NA	175604	5636.45	1.50075e+06	140750	240075	NA	1043.99	77958.5	6401.53	234600	194347	35870.9	157826	553468	NA	12648.5	NA	54375.9	10932.2	93083	95244.1	78548.1	NA	332048	5729.63	248453	17132.2	1234.01	82799.7	535267	23860.6	10132.8	34426.5	NA	5313.56	66972.2	NA	31892.1	NA	152865
ID_13744548_1	201	K12661	Comamonadaceae	NA	NA	NA	NA	NA	NA	25572.4	7280.18	78033.5	NA	NA	4700.67	NA	NA	43279	NA	NA	NA	NA	NA	NA	NA	NA	21522.1	NA	16378.9	NA	NA	NA	NA	3824.14	429142	NA	NA	21644.8	NA	NA	44195.6	NA	NA	16242.8	69283	5451.62	NA	NA	469063
ID_12768592_44	202	K02035	Caldilineaceae	97827.8	795263	98331.1	123582	55038.3	41407	64745.7	19959.7	NA	73209	52404	19865.7	36375	81562.6	8642.35	211323	NA	208909	182578	NA	287721	118544	207573	50177.2	28963.9	56030.6	50910.2	51135.1	4522.29	85525.3	21817.4	115392	2352.18	12687.1	29902.3	179691	3682.34	9706.73	51287.2	NA	41246.9	58744.8	67051.4	77959.8	NA	560878
ID_9759847_60	203	K02358	Anaeromyxobacteraceae	20034	NA	NA	NA	NA	NA	NA	2802.28	NA	NA	NA	NA	NA	NA	1931.64	NA	NA	NA	88586.1	45804.9	NA	48560.2	NA	7336.57	10088.8	15058.6	NA	226551	9987.48	192686	NA	474927	1393.72	NA	5121.54	NA	6277.07	3177.77	312975	NA	NA	NA	8444.57	NA	NA	27143.1
ID_9460281_1	204		Candidatus Brocadiaceae	321817	627345	47608.1	NA	204489	69301.2	1.11698e+06	76999.8	603391	NA	103926	13524.3	NA	15166.8	9169.7	223607	NA	NA	230527	NA	16979.9	11464.6	13063.4	NA	4983.78	30153.6	NA	6370.75	6933.58	17736.3	5915.88	378964	NA	NA	NA	62333.8	3933.35	NA	55593.6	NA	NA	3688.62	NA	59992.2	NA	172611
ID_14380504_1	204		Candidatus Brocadiaceae	364034	983303	1.22414e+06	18569.9	487508	80041	1.17813e+06	103833	745495	3.4409e+06	139523	82267.6	NA	1.64007e+06	9169.7	226647	196323	NA	628245	NA	22013.7	37517.2	25147.8	22129.6	42359.1	37349.2	146656	154702	184297	17736.3	24519.7	7.87515e+06	1941.12	NA	255929	70829.3	10411.5	19400.3	85026.8	NA	16393.7	41028.4	NA	76930.9	NA	799687
ID_14584486_1	205	K08678	Unknown	NA	NA	NA	NA	4398.91	NA	NA	NA	434745	NA	NA	1121.9	NA	10795.4	NA	NA	NA	NA	NA	44419.2	2201.47	11978.1	NA	NA	NA	NA	39467.4	NA	NA	11819.9	NA	NA	NA	NA	8287.23	NA	NA	NA	NA	NA	NA	NA	18241.2	NA	NA	137860
ID_10978957_1	205	K08678	Fibrobacteraceae	NA	NA	NA	NA	4398.91	NA	NA	NA	434745	NA	NA	1121.9	NA	10795.4	NA	NA	NA	NA	NA	44419.2	2201.47	11978.1	NA	NA	NA	NA	39467.4	NA	NA	11819.9	NA	NA	NA	NA	8287.23	NA	NA	NA	NA	NA	NA	NA	18241.2	NA	NA	137860
ID_9708572_1	205	K08678	Unknown	NA	NA	NA	NA	4398.91	NA	NA	NA	434745	NA	NA	1121.9	NA	10795.4	NA	NA	NA	NA	NA	44419.2	2201.47	11978.1	NA	NA	NA	NA	39467.4	NA	NA	11819.9	NA	NA	NA	NA	8287.23	NA	NA	NA	NA	NA	NA	NA	18241.2	NA	NA	137860
ID_9763304_1	205	K08678	Aphanothecaceae	NA	NA	NA	NA	4398.91	NA	NA	NA	434745	NA	NA	1121.9	NA	10795.4	NA	NA	NA	NA	NA	44419.2	2201.47	11978.1	NA	NA	NA	NA	39467.4	NA	NA	11819.9	NA	NA	NA	NA	8287.23	NA	NA	NA	NA	NA	NA	NA	18241.2	NA	NA	137860
ID_9751677_1	205	K08678	Helicobacteraceae	NA	NA	NA	NA	4398.91	NA	NA	NA	434745	NA	NA	1121.9	NA	10795.4	NA	NA	NA	NA	NA	44419.2	2201.47	11978.1	NA	NA	NA	NA	39467.4	NA	NA	11819.9	NA	NA	NA	NA	8287.23	NA	NA	NA	NA	NA	NA	NA	18241.2	NA	NA	137860
ID_12860098_1	205	K08678	Planctomycetaceae	NA	NA	NA	NA	4398.91	NA	NA	NA	434745	NA	NA	1121.9	NA	10795.4	NA	NA	NA	NA	NA	44419.2	2201.47	11978.1	NA	NA	NA	NA	39467.4	NA	NA	11819.9	NA	NA	NA	NA	8287.23	NA	NA	NA	NA	NA	NA	NA	18241.2	NA	NA	137860
ID_13211216_528	205	K08678	Fibrobacteraceae	NA	NA	NA	NA	4398.91	NA	NA	NA	434745	NA	NA	1121.9	NA	10795.4	NA	NA	NA	NA	NA	44419.2	2201.47	11978.1	NA	NA	NA	NA	39467.4	NA	NA	11819.9	NA	NA	NA	NA	8287.23	NA	NA	NA	NA	NA	NA	NA	18241.2	NA	NA	137860
ID_14501944_1	205	K08678	Fibrobacteraceae	NA	NA	NA	NA	4398.91	NA	NA	NA	434745	NA	NA	1121.9	NA	10795.4	NA	NA	NA	NA	NA	44419.2	2201.47	11978.1	NA	NA	NA	NA	39467.4	NA	NA	11819.9	NA	NA	NA	NA	8287.23	NA	NA	NA	NA	NA	NA	NA	18241.2	NA	NA	137860
ID_14502594_1	205	K08678	Aquificaceae	NA	NA	NA	NA	4398.91	NA	NA	NA	434745	NA	NA	1121.9	NA	10795.4	NA	NA	NA	NA	NA	44419.2	2201.47	11978.1	NA	NA	NA	NA	39467.4	NA	NA	11819.9	NA	NA	NA	NA	8287.23	NA	NA	NA	NA	NA	NA	NA	18241.2	NA	NA	137860
ID_13490394_40	206	K24041	Listeriaceae	42593	678644	136969	NA	308465	NA	NA	727318	405234	187172	NA	8926.61	NA	NA	NA	NA	NA	NA	743021	NA	187335	NA	NA	NA	183501	NA	127386	21336.1	4062.54	NA	74474.7	NA	1630.67	NA	194628	NA	3469.04	4880.47	13101.8	NA	NA	39845.9	NA	19941.9	NA	246650
ID_9220795_323	206	K24041	Listeriaceae	42593	678644	136969	NA	308465	NA	NA	727318	405234	187172	NA	8926.61	NA	NA	NA	NA	NA	NA	743021	NA	187335	NA	NA	NA	183501	NA	127386	21336.1	4062.54	NA	74474.7	NA	1630.67	NA	194628	NA	3469.04	4880.47	13101.8	NA	NA	39845.9	NA	19941.9	NA	246650
ID_12919390_1	206		Micrococcaceae	42593	678644	136969	NA	308465	NA	NA	727318	405234	187172	NA	8926.61	NA	NA	NA	NA	NA	NA	743021	NA	187335	NA	NA	NA	183501	NA	127386	21336.1	4062.54	NA	74474.7	NA	1630.67	NA	194628	NA	3469.04	4880.47	13101.8	NA	NA	39845.9	NA	19941.9	NA	246650
ID_10546427_1	207		Candidatus Brocadiaceae	NA	NA	NA	NA	7422.7	NA	NA	7678.15	NA	NA	NA	NA	NA	NA	NA	NA	NA	NA	121404	NA	NA	NA	NA	NA	NA	NA	64204.4	NA	NA	NA	NA	NA	NA	NA	NA	NA	NA	NA	NA	NA	NA	NA	NA	NA	NA	43653.5
ID_13283702_1	207		Candidatus Brocadiaceae	NA	NA	NA	NA	7422.7	NA	NA	7678.15	NA	NA	NA	NA	NA	NA	NA	NA	NA	NA	121404	NA	NA	NA	NA	NA	NA	NA	64204.4	NA	NA	NA	NA	NA	NA	NA	NA	NA	NA	NA	NA	NA	NA	NA	NA	NA	NA	43653.5
ID_14332756_108	207		Candidatus Brocadiaceae	NA	NA	NA	NA	7422.7	NA	NA	7678.15	NA	NA	NA	NA	NA	NA	NA	NA	NA	NA	121404	NA	NA	NA	NA	NA	NA	NA	64204.4	NA	NA	NA	NA	NA	NA	NA	NA	NA	NA	NA	NA	NA	NA	NA	NA	NA	NA	43653.5
ID_12775888_79	207		Candidatus Brocadiaceae	NA	NA	NA	NA	7422.7	NA	NA	7678.15	NA	NA	NA	NA	NA	NA	NA	NA	NA	NA	121404	NA	NA	NA	NA	NA	NA	NA	64204.4	NA	NA	NA	NA	NA	NA	NA	NA	NA	NA	NA	NA	NA	NA	NA	NA	NA	NA	43653.5
ID_9939767_1	208		Flavobacteriaceae	NA	NA	NA	NA	NA	NA	NA	1046.45	NA	NA	2219.95	NA	NA	5610.22	NA	NA	NA	NA	NA	NA	NA	NA	7451.26	NA	NA	NA	NA	NA	2189.8	NA	NA	NA	939.366	NA	NA	NA	NA	NA	1377	NA	NA	NA	NA	808.872	NA	4811.7
ID_9440620_1	209	K02453	Candidatus Brocadiaceae	8513.13	41643.6	NA	NA	NA	NA	NA	NA	57887.6	NA	NA	NA	NA	NA	NA	28048.4	NA	NA	NA	8932.17	NA	NA	NA	NA	NA	NA	NA	NA	NA	NA	NA	NA	NA	NA	NA	NA	NA	NA	NA	NA	NA	NA	NA	NA	NA	NA
ID_14373568_1	209	K02453	Candidatus Brocadiaceae	8513.13	41643.6	NA	NA	NA	NA	NA	NA	57887.6	NA	NA	NA	NA	NA	NA	28048.4	NA	NA	NA	8932.17	NA	NA	NA	NA	NA	NA	NA	NA	NA	NA	NA	NA	NA	NA	NA	NA	NA	NA	NA	NA	NA	NA	NA	NA	NA	NA
ID_14390276_1	209	K02453	Candidatus Brocadiaceae	8513.13	41643.6	NA	NA	NA	NA	NA	NA	57887.6	NA	NA	NA	NA	NA	NA	28048.4	NA	NA	NA	8932.17	NA	NA	NA	NA	NA	NA	NA	NA	NA	NA	NA	NA	NA	NA	NA	NA	NA	NA	NA	NA	NA	NA	NA	NA	NA	NA
ID_10505675_94	209	K02453	Candidatus Brocadiaceae	NA	NA	NA	NA	NA	NA	3202.41	2036.34	NA	NA	NA	NA	1090.06	NA	NA	NA	NA	NA	NA	NA	NA	NA	NA	NA	NA	6196.94	NA	NA	NA	NA	NA	6269.7	NA	NA	NA	NA	NA	NA	NA	NA	NA	NA	NA	1348.04	NA	54621.9
ID_9340005_1	209	K02453	Candidatus Brocadiaceae	8513.13	41643.6	NA	NA	NA	NA	NA	NA	57887.6	NA	NA	NA	NA	NA	NA	28048.4	NA	NA	NA	8932.17	NA	NA	NA	NA	NA	NA	NA	NA	NA	NA	NA	NA	NA	NA	NA	NA	NA	NA	NA	NA	NA	NA	NA	NA	NA	NA
ID_9185263_478	209	K02453	Candidatus Brocadiaceae	8513.13	41643.6	NA	NA	NA	NA	NA	NA	57887.6	NA	NA	NA	NA	NA	NA	28048.4	NA	NA	NA	8932.17	NA	NA	NA	NA	NA	NA	NA	NA	NA	NA	NA	NA	NA	NA	NA	NA	NA	NA	NA	NA	NA	NA	NA	NA	NA	NA
ID_14319898_29	209	K02453	Candidatus Brocadiaceae	8513.13	41643.6	NA	NA	4790.13	9238.93	3202.41	2036.34	57887.6	NA	NA	NA	1090.06	NA	NA	28048.4	NA	NA	12351.3	8932.17	NA	NA	7138.79	NA	NA	6196.94	11584.9	NA	NA	NA	1154.8	30699.9	NA	NA	NA	10157.5	NA	NA	NA	NA	NA	3719.61	NA	6442.79	NA	85131.8
ID_9196275_533	211		Unknown	NA	71489.7	NA	NA	NA	31507.2	NA	NA	102690	NA	NA	NA	NA	NA	3289.43	NA	NA	NA	NA	NA	NA	NA	NA	NA	NA	NA	NA	NA	NA	21627.9	NA	NA	NA	6811.8	NA	NA	NA	NA	NA	NA	30582.6	24590.5	NA	10943	NA	NA
ID_13192902_15399	211		Unknown	93527.7	71489.7	NA	72660.9	NA	31507.2	87373.1	NA	102690	NA	119604	NA	NA	NA	3289.43	NA	NA	NA	NA	NA	NA	NA	11417.7	NA	NA	22989.4	NA	NA	NA	85486.7	NA	NA	NA	6811.8	NA	NA	NA	NA	103377	NA	30582.6	72260.6	8609.93	10943	NA	NA
ID_12770302_57	211		Unknown	NA	71489.7	NA	NA	NA	31507.2	NA	NA	102690	NA	NA	NA	NA	NA	3289.43	NA	NA	NA	NA	NA	NA	NA	NA	NA	NA	NA	NA	NA	NA	21627.9	NA	NA	NA	6811.8	NA	NA	NA	NA	NA	NA	30582.6	24590.5	NA	10943	NA	NA
ID_14593806_50	212	K02986	Candidatus Brocadiaceae	NA	NA	NA	NA	3991.66	NA	NA	NA	942.166	NA	NA	NA	NA	10581.6	NA	NA	NA	NA	NA	NA	153296	NA	NA	NA	NA	NA	7318.25	NA	NA	NA	NA	NA	NA	NA	5461.65	NA	NA	NA	NA	NA	NA	NA	NA	NA	NA	716.392
ID_14597360_1	213	K10535	Candidatus Brocadiaceae	NA	NA	18620.6	NA	NA	NA	NA	NA	37617.9	NA	6017.57	NA	1574.32	NA	NA	NA	NA	NA	1163.58	NA	2669.64	NA	NA	9326.78	1829.78	NA	11291.7	3374.98	2303.43	NA	NA	NA	1783.86	NA	2413.36	NA	NA	1894.2	5406.42	NA	NA	NA	1671.86	3143.82	NA	NA
ID_13299002_1	213	K10535	Candidatus Brocadiaceae	NA	NA	18620.6	NA	NA	NA	NA	NA	37617.9	NA	6017.57	NA	1574.32	NA	NA	NA	NA	NA	1163.58	NA	2669.64	NA	NA	9326.78	1829.78	NA	11291.7	3374.98	2303.43	NA	NA	NA	1783.86	NA	2413.36	NA	NA	1894.2	5406.42	NA	NA	NA	1671.86	3143.82	NA	NA
ID_10875041_1	214		Thermoanaerobacteraceae	NA	NA	7990	5835.67	3967.49	NA	NA	1351.38	NA	8743.02	NA	NA	NA	NA	1250.65	NA	NA	NA	NA	10955.1	2377.19	NA	NA	2850.29	1897.07	NA	NA	NA	NA	14220.3	NA	NA	NA	1886.62	NA	2702.45	NA	1293.82	6514.56	NA	1352.5	NA	974.598	NA	NA	NA
ID_10783607_7	215	K01961	Candidatus Brocadiaceae	194185	124005	3620.94	NA	31286.9	46050.3	NA	8162.35	392739	18065.8	NA	3323.22	1285.89	32832.7	1964.66	NA	NA	21529.6	NA	NA	NA	NA	NA	6131.69	2992.22	NA	11183.3	4002.64	2073.33	6814.25	1726.71	NA	1168.66	2443.8	NA	NA	1303.75	7613.27	NA	NA	2285.23	NA	1878.5	5821.81	NA	122793
ID_14381484_432	215	K01961	Candidatus Brocadiaceae	194185	124005	3620.94	NA	31286.9	46050.3	NA	8162.35	392739	18065.8	NA	3323.22	1285.89	32832.7	1964.66	NA	NA	21529.6	NA	NA	NA	NA	NA	6131.69	2992.22	NA	11183.3	4002.64	2073.33	6814.25	1726.71	NA	1168.66	2443.8	NA	NA	1303.75	7613.27	NA	NA	2285.23	NA	1878.5	5821.81	NA	122793
ID_14469170_19	215	K01961	Candidatus Brocadiaceae	194185	124005	3620.94	NA	31286.9	46050.3	NA	8162.35	392739	18065.8	NA	3323.22	1285.89	32832.7	1964.66	NA	NA	21529.6	NA	NA	NA	NA	NA	6131.69	2992.22	NA	11183.3	4002.64	2073.33	6814.25	1726.71	NA	1168.66	2443.8	NA	NA	1303.75	7613.27	NA	NA	2285.23	NA	1878.5	5821.81	NA	122793
ID_9197280_582	216	K04043	Unknown	66936.4	420595	200204	68739.3	82404.7	25424.3	79469.5	39974.2	655229	116888	31043.2	16044.8	16358.9	47505.8	17103.9	241993	197882	69548.1	387157	372015	30980	113839	109843	32564.2	23459.1	112513	63031.5	71439.8	44510.1	50787.2	16182	211135	6837.14	27478.7	71988.2	101870	7715.02	39195	109901	NA	34623.9	42222.2	23658.3	49050	NA	155922
ID_9508220_197	217		Planctomycetaceae	NA	NA	NA	NA	NA	NA	NA	NA	NA	NA	NA	NA	NA	NA	NA	NA	NA	NA	NA	NA	NA	NA	NA	NA	NA	NA	NA	NA	NA	NA	NA	NA	NA	NA	NA	NA	NA	NA	NA	NA	NA	NA	NA	782.624	NA	28686.2
ID_9557967_1	217		Planctomycetaceae	NA	NA	NA	NA	NA	NA	NA	NA	NA	NA	NA	NA	NA	NA	NA	NA	NA	NA	NA	NA	NA	NA	NA	NA	NA	NA	NA	NA	NA	NA	NA	NA	NA	NA	NA	NA	NA	NA	NA	NA	NA	NA	NA	782.624	NA	28686.2
ID_13640064_92	217		Planctomycetaceae	NA	NA	NA	NA	NA	NA	NA	NA	NA	NA	NA	NA	NA	NA	NA	NA	NA	NA	NA	NA	NA	NA	NA	NA	NA	NA	NA	NA	NA	NA	NA	NA	NA	NA	NA	NA	NA	NA	NA	NA	NA	NA	NA	782.624	NA	28686.2
ID_9196636_293	219	K01923	Unknown	NA	39089.8	NA	175831	NA	NA	6093.99	55857.4	NA	NA	NA	NA	1247.16	NA	NA	20740.1	NA	27977.7	NA	NA	NA	NA	NA	10689.8	NA	NA	NA	7013.26	3461.02	11432.8	NA	NA	NA	NA	NA	NA	NA	3168.44	NA	NA	10085.1	NA	3441.61	NA	NA	NA
ID_13456982_1	220	K02358	Unknown	NA	NA	7315.46	NA	14817.6	47143.8	NA	38017.6	NA	NA	8529.67	NA	NA	38129.2	1974.57	59772.3	32155.2	28160.6	NA	NA	NA	19760.3	15371.3	5.01573e+06	NA	15348.6	NA	NA	4063.57	NA	2440.15	134814	1198.08	NA	NA	NA	2367.96	5223.46	NA	NA	2888.38	NA	7158.33	NA	NA	8301.31
ID_10531093_1	221	K21449	Clostridiales Family XVII. Incertae Sedis	NA	201397	NA	NA	25185.1	10102.5	NA	20578.4	NA	30259.7	37756.2	NA	5007.24	NA	7747.09	NA	NA	17630.8	80247.1	54054.4	NA	NA	NA	NA	10614.6	NA	20697.2	7329.12	18813.8	NA	4011.3	NA	3377.62	58760.1	12760.1	NA	29691.5	NA	NA	NA	20728.6	41927.3	3835.71	NA	NA	494925
ID_14335446_1	221		Cellulomonadaceae	NA	201397	NA	NA	25185.1	10102.5	NA	20578.4	NA	30259.7	37756.2	NA	5007.24	NA	7747.09	NA	NA	17630.8	80247.1	54054.4	NA	NA	NA	NA	10614.6	NA	20697.2	7329.12	18813.8	NA	4011.3	NA	3377.62	58760.1	12760.1	NA	29691.5	NA	NA	NA	20728.6	41927.3	3835.71	NA	NA	494925
ID_13404826_1	222		Candidatus Brocadiaceae	NA	NA	7638.32	6058.33	NA	NA	NA	NA	17946.1	25038.4	NA	NA	NA	NA	NA	224125	NA	17614.1	62508.5	NA	2827.61	33308.5	40185.8	NA	NA	7179.1	21705.4	NA	NA	6120.17	NA	NA	NA	NA	2704.16	5415.3	NA	2625.55	NA	NA	3654.98	3251.31	1212.05	6723.46	NA	48894.9
ID_10505033_447	222		Candidatus Brocadiaceae	NA	NA	7638.32	6058.33	NA	NA	NA	NA	17946.1	25038.4	NA	NA	NA	NA	NA	224125	NA	17614.1	62508.5	NA	2827.61	33308.5	40185.8	NA	NA	7179.1	21705.4	NA	NA	6120.17	NA	NA	NA	NA	2704.16	5415.3	NA	2625.55	NA	NA	3654.98	3251.31	1212.05	6723.46	NA	48894.9
ID_14347612_1	223	K23270	Candidatus Brocadiaceae	NA	NA	NA	NA	NA	NA	NA	NA	NA	NA	1452.12	NA	NA	NA	NA	7687.94	13027.4	NA	NA	NA	NA	2968.57	NA	2885.69	NA	NA	NA	NA	NA	NA	NA	5779.31	NA	NA	NA	2449.12	NA	NA	3339.84	NA	NA	1399.37	1126.63	2097.34	NA	61688.3
ID_14347614_1	223	K23270	Candidatus Brocadiaceae	NA	NA	NA	NA	NA	NA	NA	NA	NA	NA	1452.12	NA	NA	NA	NA	7687.94	13027.4	NA	NA	NA	NA	2968.57	NA	2885.69	NA	NA	NA	NA	NA	NA	NA	5779.31	NA	NA	NA	2449.12	NA	NA	3339.84	NA	NA	1399.37	1126.63	2097.34	NA	61688.3
ID_14347616_1	223	K23270	Candidatus Brocadiaceae	NA	NA	NA	NA	NA	NA	NA	NA	NA	NA	1452.12	NA	NA	NA	NA	7687.94	13027.4	NA	NA	NA	NA	2968.57	NA	2885.69	NA	NA	NA	NA	NA	NA	NA	5779.31	NA	NA	NA	2449.12	NA	NA	3339.84	NA	NA	1399.37	1126.63	2097.34	NA	61688.3
ID_14351584_1	223	K23270	Candidatus Brocadiaceae	NA	NA	NA	NA	NA	NA	NA	NA	NA	NA	1452.12	NA	NA	NA	NA	7687.94	13027.4	NA	NA	NA	NA	2968.57	NA	2885.69	NA	NA	NA	NA	NA	NA	NA	5779.31	NA	NA	NA	2449.12	NA	NA	3339.84	NA	NA	1399.37	1126.63	2097.34	NA	61688.3
ID_12796258_1	223	K23270	Candidatus Brocadiaceae	NA	NA	NA	NA	NA	NA	NA	NA	NA	NA	1452.12	NA	NA	NA	NA	7687.94	13027.4	NA	NA	NA	NA	2968.57	NA	2885.69	NA	NA	NA	NA	NA	NA	NA	5779.31	NA	NA	NA	2449.12	NA	NA	3339.84	NA	NA	1399.37	1126.63	2097.34	NA	61688.3
ID_14919298_1	223	K23270	Candidatus Brocadiaceae	NA	NA	NA	NA	NA	NA	NA	NA	NA	NA	1452.12	NA	NA	NA	NA	7687.94	13027.4	NA	NA	NA	NA	2968.57	NA	2885.69	NA	NA	NA	NA	NA	NA	NA	5779.31	NA	NA	NA	2449.12	NA	NA	3339.84	NA	NA	1399.37	1126.63	2097.34	NA	61688.3
ID_12938802_1	224		Chloroflexaceae	178619	218837	6131.18	7653.68	NA	NA	NA	NA	NA	NA	7657.26	NA	1162.03	NA	NA	26098.8	16253.8	7689.66	13728.2	NA	12798.9	NA	NA	NA	3462.42	NA	NA	3534.14	NA	NA	NA	42464.5	3144.37	2095.37	5135.15	NA	NA	5793.01	3654.21	NA	2310.79	7929.89	1496.02	18891.1	NA	252549
ID_9906431_1	225		Flavobacteriaceae	NA	339839	NA	NA	NA	NA	NA	NA	80876	224416	NA	NA	NA	241808	2227.55	NA	NA	NA	NA	94887.6	NA	9200.81	NA	9027.5	NA	8199.68	NA	NA	26142.9	NA	NA	79955.7	3323.69	7672.96	12383	12141.4	NA	NA	NA	NA	NA	NA	5364.98	NA	NA	NA
ID_9471392_11	226	K13525	Syntrophaceae	89951.7	424216	91686.9	NA	NA	34191.4	NA	830.604	228754	49742.6	NA	NA	NA	NA	NA	171460	255721	26357.4	NA	166339	NA	NA	NA	NA	995.527	2934.1	91782.6	NA	NA	NA	NA	10196.8	NA	NA	3465.28	NA	NA	NA	NA	NA	2438.41	1780.93	NA	15512.4	NA	5219.28
ID_14425566_188	227	K03704	Desulfobacteraceae	62847.7	NA	25438.5	9826.31	22656.4	53033.6	28340.3	6574.98	99130.6	18805.3	12137.8	2860.85	NA	NA	2613.68	121568	47431.1	16213.3	NA	789474	NA	112712	NA	46193.1	5611.38	28389.4	36636.6	NA	NA	12475.9	7831.14	36415	NA	13794.8	103998	14371.4	3233.14	NA	39713.6	NA	NA	NA	7196.73	NA	NA	229970
ID_13240652_109	229	K01869	Nitrospiraceae	NA	NA	249447	3880.99	NA	143090	NA	2692.49	NA	132502	NA	NA	10853	NA	6974	NA	NA	NA	NA	14516.7	NA	4536.68	NA	3776.46	42871	3324.38	NA	10063	10821.8	NA	6164.09	949438	2282.95	7284.64	NA	NA	1577.16	NA	12793.8	NA	1871.32	17581.7	NA	8846.23	NA	78208.2
ID_14764810_1	230	K01715	Clostridiaceae	NA	NA	NA	54080.2	NA	5647.98	NA	NA	NA	NA	NA	NA	1525.96	NA	NA	25397.5	29496.7	35397.4	NA	NA	8416.47	NA	NA	NA	1230.53	4195.86	NA	NA	NA	NA	NA	12907.8	NA	NA	NA	NA	NA	NA	NA	NA	NA	2214.82	NA	1471.55	NA	NA
ID_10551835_31	230	K01715	Unknown	NA	NA	NA	54080.2	NA	5647.98	NA	NA	NA	NA	NA	NA	1525.96	NA	NA	25397.5	29496.7	35397.4	NA	NA	8416.47	NA	NA	NA	1230.53	4195.86	NA	NA	NA	NA	NA	12907.8	NA	NA	NA	NA	NA	NA	NA	NA	NA	2214.82	NA	1471.55	NA	NA
ID_14753698_1	231	K01881	Gemmatimonadaceae	176723	644034	NA	13879.3	24733.8	NA	NA	NA	287670	NA	NA	NA	2739.82	84912.5	NA	NA	NA	NA	NA	NA	NA	17929	NA	14911.6	13004.3	NA	19104.5	14281.8	15390	21298.4	NA	39311.2	1719.8	NA	10946.7	NA	NA	NA	9818.16	NA	NA	22693.8	6820.68	7767.67	NA	92084.3
ID_14318218_942	232		Gallionellaceae	18055.2	NA	NA	NA	NA	1912.84	NA	NA	NA	NA	NA	NA	1085.7	NA	1528.59	20484.1	NA	NA	NA	NA	3522.75	NA	NA	NA	NA	NA	NA	2188.37	5585.41	6193.7	1676	NA	NA	NA	NA	2199.79	NA	NA	NA	NA	1492.74	2145.21	NA	8182.46	NA	78082.4
ID_9500333_1	233	K00134	Paenibacillaceae	73600.8	NA	NA	NA	NA	NA	NA	29617.8	NA	80267.9	13453.5	7448.3	NA	93607.4	NA	NA	NA	NA	NA	NA	NA	NA	NA	NA	NA	NA	NA	NA	NA	46616.4	NA	40522.4	1202.53	8558.84	NA	NA	NA	NA	NA	NA	NA	26398	NA	20976.5	NA	NA
ID_9199868_752	233	K00134	Thermoanaerobacteraceae	1.11583e+06	6318476	744943	117640	146329	246547	361155	1.04206e+06	8300543	3.58114e+06	514941	110238	28266	3.08496e+06	40297.6	573316	243910	369255	1.04825e+06	247539	NA	132948	269731	167336	132915	550055	2.55938e+06	329782	117964	713006	251951	1.264e+06	108755	154433	215515	185445	158756	245522	421833	NA	354699	399579	259834	242469	NA	707264
ID_14340460_3	234	K00560	Chroococcaceae	NA	NA	NA	NA	NA	NA	NA	NA	NA	NA	NA	NA	NA	NA	NA	NA	NA	NA	NA	NA	NA	NA	NA	NA	NA	NA	NA	NA	NA	NA	NA	NA	NA	NA	NA	NA	NA	NA	NA	NA	NA	NA	NA	NA	NA	NA
ID_14454724_63	235		Unknown	840721	NA	NA	NA	45638.7	239361	7248.57	NA	51242.7	NA	NA	64081	4970.19	NA	2931	960934	48210.2	20567.1	85902.1	59769.1	NA	32399.5	NA	15066.4	3396.76	8387.01	NA	185871	4548.43	41194.2	5568.68	54047.5	5005.48	8373.26	NA	NA	NA	3755.3	12927.5	NA	9750.17	NA	7310.89	4719.86	NA	455392
ID_9397750_1	236	K10535	Candidatus Brocadiaceae	NA	NA	NA	NA	NA	NA	NA	NA	NA	NA	NA	NA	NA	NA	NA	NA	NA	NA	NA	NA	NA	NA	NA	NA	NA	NA	NA	NA	NA	NA	NA	NA	NA	NA	NA	NA	NA	NA	NA	NA	NA	NA	NA	NA	NA	NA
ID_9324713_5	237	K06191	Candidatus Brocadiaceae	NA	NA	NA	NA	NA	NA	NA	NA	NA	NA	NA	NA	NA	NA	NA	NA	NA	NA	NA	NA	NA	NA	NA	NA	NA	NA	NA	NA	NA	NA	NA	NA	NA	NA	NA	NA	NA	NA	NA	NA	NA	NA	NA	NA	NA	NA
ID_13520702_1	238	K02112	Sphingomonadaceae	94095.8	309094	28623.2	NA	44020.5	3697.58	41347.9	2208.59	499345	68715	NA	NA	496.353	50595.7	1832.54	274154	402946	244843	980.763	641002	35166.1	94351.7	165381	37760.5	21868.3	4194.48	122959	47809.3	14695	27119.2	3402.94	63158.5	1300.05	17452.5	33540.8	1791.12	5005.46	3473.38	77192.6	NA	7039.79	4125.7	7024.05	7149.71	NA	9229.17
ID_13348214_10	239	K10946	Nitrosomonadaceae	27601	655690	NA	NA	27849.9	83589	NA	963592	63568.2	NA	12759.8	7009.77	122179	61278.7	5163.33	379163	NA	87923.6	62891.6	38296.9	12271.8	723294	40288.3	4338.4	9896.82	5262.54	95099	9235.54	15138.4	26227.5	19248	NA	922.438	11526.1	NA	4696.16	17126.8	42470.6	54145.4	NA	NA	15181.2	5121.79	24161.8	NA	86066
ID_14336352_436	240	K03768	Candidatus Brocadiaceae	NA	NA	1850.66	NA	NA	1303.22	NA	1512.06	NA	7913.24	1650.48	NA	NA	NA	NA	12825	NA	NA	NA	NA	NA	NA	NA	1646.71	NA	NA	1606.22	NA	NA	NA	NA	17646	NA	NA	1505.06	NA	NA	NA	NA	NA	NA	NA	NA	NA	NA	3110.57
ID_14396992_348	241	K02926	Gallionellaceae	55563	419217	NA	NA	13827.1	27864.7	NA	NA	NA	NA	NA	2823.33	9194.85	NA	3936.15	NA	NA	NA	NA	NA	5792.53	NA	NA	NA	NA	NA	NA	NA	NA	NA	NA	NA	1420.64	NA	NA	216395	NA	NA	NA	NA	5090.84	11869.7	NA	NA	NA	NA
ID_10673943_68	241	K02926	Gallionellaceae	55563	419217	NA	NA	13827.1	27864.7	NA	NA	NA	NA	NA	2823.33	9194.85	NA	3936.15	NA	NA	NA	NA	NA	5792.53	NA	NA	NA	NA	NA	NA	NA	NA	NA	NA	NA	1420.64	NA	NA	216395	NA	NA	NA	NA	5090.84	11869.7	NA	NA	NA	NA
ID_13324630_1	242	K04077	Unknown	6909.28	41885.2	NA	NA	NA	6202.15	NA	4949.05	24720.5	NA	3056.45	NA	NA	28160.2	1089.54	NA	88643.4	28646.1	18056.3	331522	3953.38	NA	NA	31858.6	3443.05	10537	33639.7	34381.4	5804.23	20569	NA	14074.2	NA	NA	1578.09	58303.7	NA	NA	3960.85	NA	2195.93	6731.09	1406.11	NA	NA	49588.1
ID_10744075_38	245	K03640	Chlorobiaceae	NA	NA	NA	NA	NA	NA	NA	NA	NA	NA	NA	NA	NA	NA	NA	NA	NA	NA	NA	NA	NA	NA	NA	NA	NA	NA	NA	NA	NA	NA	NA	NA	NA	NA	NA	NA	NA	NA	NA	NA	NA	NA	NA	NA	NA	NA
ID_10532187_466	245	K03640	Unknown	NA	NA	NA	NA	NA	NA	NA	NA	NA	NA	NA	NA	NA	NA	NA	NA	NA	NA	NA	NA	NA	NA	NA	NA	NA	NA	NA	NA	NA	NA	NA	NA	NA	NA	NA	NA	NA	NA	NA	NA	NA	NA	NA	NA	NA	NA
ID_10918051_109	245	K03640	Acidiferrobacteraceae	NA	NA	NA	NA	NA	NA	NA	NA	NA	NA	NA	NA	NA	NA	NA	NA	NA	NA	NA	NA	NA	NA	NA	NA	NA	NA	NA	NA	NA	NA	NA	NA	NA	NA	NA	NA	NA	NA	NA	NA	NA	NA	NA	NA	NA	NA
ID_11025801_1	245	K03640	Unknown	NA	NA	NA	NA	NA	NA	NA	NA	NA	NA	NA	NA	NA	NA	NA	NA	NA	NA	NA	NA	NA	NA	NA	NA	NA	NA	NA	NA	NA	NA	NA	NA	NA	NA	NA	NA	NA	NA	NA	NA	NA	NA	NA	NA	NA	NA
ID_14450564_1	245	K03640	Desulfobacteraceae	NA	NA	NA	10111.8	NA	NA	NA	NA	NA	NA	58052.7	1806.67	NA	NA	NA	NA	NA	42505	NA	NA	NA	NA	NA	NA	NA	NA	NA	NA	NA	NA	NA	NA	NA	NA	NA	NA	NA	3533.35	NA	NA	NA	NA	2663.77	83637.1	NA	NA
ID_14719892_1	246		Candidatus Brocadiaceae	96960.1	NA	71630.7	34379.4	14989.2	32419.6	104193	NA	NA	NA	NA	NA	NA	36125.6	NA	NA	NA	NA	277133	NA	NA	NA	77851	122971	12257.2	132525	198254	135032	NA	159906	20554.4	64701.5	NA	NA	NA	26711.9	69592.6	10326.7	25101.1	NA	8699.01	31834.8	5748.84	6005.52	NA	32667.5
ID_9382175_20	247	K02863	Methylophilaceae	NA	NA	73378	566570	NA	NA	66606.8	NA	NA	NA	19587.1	10451	7494.95	NA	9842.45	NA	NA	NA	NA	NA	NA	NA	NA	NA	26553.3	NA	93080.8	NA	NA	27424.2	NA	NA	NA	8701.35	186556	14028.9	NA	NA	17450	NA	NA	13675.7	NA	NA	NA	85234
ID_13281952_80	248	K04751	Candidatus Brocadiaceae	753090	4.09983e+06	3358.87	4313.58	111063	5078.66	20774.8	2141.04	93328	3197322	165512	NA	NA	73787	2338.91	NA	NA	9865.9	1693.42	23602.5	NA	NA	4354.45	25277.5	1993.85	57447.4	8083.43	5222.17	3474.58	115755	NA	335400	NA	4391.3	227317	1791.26	NA	3472.55	28401.2	NA	4536.89	13988.9	1094.92	4853.49	NA	135217
ID_14570026_1	249		Oxalobacteraceae	63857.5	135687	18494.1	4738.77	NA	NA	NA	4180.8	NA	NA	NA	NA	3305.54	NA	1183.89	NA	NA	NA	NA	NA	NA	NA	NA	NA	1911.89	NA	47281.4	11707.7	7077.67	31134.2	NA	NA	NA	NA	6570.4	NA	1506.7	NA	NA	NA	2886.79	NA	4097.86	3609.01	NA	57400.6
ID_9566626_1	250	K03040	Gallionellaceae	118239	1.083e+06	27292.7	2.61476e+06	235272	50839.6	224369	116259	3.87764e+06	83857.2	14491.8	54576	74122.9	NA	61232	NA	39019.2	233878	606567	314112	4437.27	252380	53205.5	360585	NA	249742	368112	569303	123885	457214	53640.7	1.4074e+06	244807	292326	NA	504863	387818	165502	664000	NA	72948.9	153355	100239	16213.2	NA	338805
ID_14355750_1	250	K03040	Gallionellaceae	118239	1.083e+06	27292.7	2.61476e+06	235272	50839.6	224369	116259	3.87764e+06	83857.2	14491.8	54576	74122.9	NA	61232	NA	39019.2	233878	606567	314112	4437.27	252380	53205.5	360585	NA	249742	368112	569303	123885	457214	53640.7	1.4074e+06	244807	292326	NA	504863	387818	165502	664000	NA	72948.9	153355	100239	16213.2	NA	338805
ID_9669760_1	250	K03040	Zoogloeaceae	347452	2.09541e+06	225609	3.74264e+06	720683	58135.8	382877	116259	3.87764e+06	247136	45919.3	57398.7	76106.9	100657	62765.2	154020	263544	320139	606567	314112	4437.27	252380	53205.5	360585	NA	280063	368112	620832	123885	471398	54520.6	1.50681e+06	244807	292326	4170.64	509172	389642	165502	692924	NA	75339.2	156852	100239	30771.2	NA	360503
ID_12861396_65	250	K03040	Gallionellaceae	NA	NA	NA	NA	NA	NA	NA	NA	NA	NA	NA	NA	NA	NA	NA	NA	NA	114376	NA	NA	NA	NA	NA	NA	NA	NA	NA	NA	NA	NA	NA	NA	NA	NA	NA	NA	NA	NA	NA	NA	NA	NA	NA	1577.33	NA	10813.1
ID_9303774_64	250	K03040	Burkholderiaceae	347452	2.09541e+06	225609	3.74264e+06	720683	58135.8	382877	116259	3.87764e+06	247136	45919.3	57398.7	76106.9	100657	62765.2	154020	263544	434515	606567	314112	4437.27	252380	53205.5	360585	NA	280063	368112	620832	123885	471398	54520.6	1.50681e+06	244807	292326	4170.64	509172	389642	165502	692924	NA	75339.2	156852	100239	32348.6	NA	371316
ID_13410472_1	251		Myxococcaceae	NA	NA	NA	NA	NA	NA	NA	NA	NA	NA	NA	NA	NA	NA	NA	NA	NA	NA	NA	NA	NA	NA	NA	NA	NA	NA	NA	NA	NA	NA	NA	NA	NA	NA	NA	NA	NA	NA	NA	NA	NA	NA	NA	NA	NA	NA
ID_14327920_1699	252	K01627	Unknown	NA	NA	NA	NA	NA	NA	1718.76	NA	NA	NA	NA	NA	NA	NA	NA	NA	NA	NA	NA	NA	NA	10999.9	NA	NA	NA	NA	NA	NA	NA	10750.2	NA	4035.08	NA	NA	NA	NA	NA	NA	NA	NA	NA	NA	741.602	NA	NA	8280.85
ID_14341064_550	253	K02036	Gallionellaceae	NA	NA	NA	NA	538578	NA	36622.9	194689	NA	18958.3	7990.1	5061.07	4304.56	223341	4279.61	NA	NA	NA	NA	514211	NA	63856.5	NA	8629.33	22827.3	42231.5	22031.6	35783.5	3499.04	87918.1	26727.8	137694	45477.1	2924.45	NA	NA	4331.61	3510.7	NA	NA	3569.62	NA	5982.93	NA	NA	27605.3
ID_9221512_249	253	K02036	Rhodocyclaceae	NA	NA	NA	NA	538578	NA	36622.9	194689	NA	18958.3	7990.1	5061.07	4304.56	223341	4279.61	NA	NA	NA	NA	514211	NA	63856.5	NA	8629.33	22827.3	42231.5	22031.6	35783.5	3499.04	87918.1	26727.8	137694	45477.1	2924.45	NA	NA	4331.61	3510.7	NA	NA	3569.62	NA	5982.93	NA	NA	27605.3
ID_14634170_41	253	K02036	Gallionellaceae	NA	NA	NA	NA	538578	NA	36622.9	194689	NA	18958.3	7990.1	5061.07	4304.56	223341	4279.61	NA	NA	NA	NA	514211	NA	63856.5	NA	8629.33	22827.3	42231.5	22031.6	35783.5	3499.04	87918.1	26727.8	137694	45477.1	2924.45	NA	NA	4331.61	3510.7	NA	NA	3569.62	NA	5982.93	NA	NA	27605.3
ID_13109248_209	253	K02036	Oxalobacteraceae	NA	NA	NA	NA	538578	NA	36622.9	194689	NA	18958.3	7990.1	5061.07	4304.56	223341	4279.61	NA	NA	NA	NA	514211	NA	63856.5	NA	8629.33	22827.3	42231.5	22031.6	35783.5	3499.04	87918.1	26727.8	137694	45477.1	2924.45	NA	NA	4331.61	3510.7	NA	NA	3569.62	NA	5982.93	NA	NA	27605.3
ID_9544371_129	253	K02036	Gallionellaceae	NA	NA	NA	NA	538578	NA	36622.9	194689	NA	18958.3	7990.1	5061.07	4304.56	223341	4279.61	NA	NA	NA	NA	514211	NA	63856.5	NA	8629.33	22827.3	42231.5	22031.6	35783.5	3499.04	87918.1	26727.8	137694	45477.1	2924.45	NA	NA	4331.61	3510.7	NA	NA	3569.62	NA	5982.93	NA	NA	27605.3
ID_13210130_81	253	K02036	Burkholderiaceae	NA	NA	NA	NA	538578	NA	36622.9	194689	NA	18958.3	7990.1	5061.07	4304.56	223341	4279.61	NA	NA	NA	NA	514211	NA	63856.5	NA	8629.33	22827.3	42231.5	22031.6	35783.5	3499.04	87918.1	26727.8	137694	45477.1	2924.45	NA	NA	4331.61	3510.7	NA	NA	3569.62	NA	5982.93	NA	NA	27605.3
ID_14875704_1	253	K02036	Alcaligenaceae	NA	NA	NA	NA	538578	NA	36622.9	194689	NA	18958.3	7990.1	5061.07	4304.56	223341	4279.61	NA	NA	NA	NA	514211	NA	63856.5	NA	8629.33	22827.3	42231.5	22031.6	35783.5	3499.04	87918.1	26727.8	137694	45477.1	2924.45	NA	NA	4331.61	3510.7	NA	NA	3569.62	NA	5982.93	NA	NA	27605.3
ID_14377546_394	253	K02036	Unknown	NA	NA	NA	NA	538578	NA	36622.9	194689	NA	18958.3	7990.1	5061.07	4304.56	223341	4279.61	NA	NA	NA	NA	514211	NA	63856.5	NA	8629.33	22827.3	42231.5	22031.6	35783.5	3499.04	87918.1	26727.8	137694	45477.1	2924.45	NA	NA	4331.61	3510.7	NA	NA	3569.62	NA	5982.93	NA	NA	27605.3
ID_9269658_29	253	K02036	Gallionellaceae	NA	NA	NA	NA	538578	NA	36622.9	194689	NA	18958.3	7990.1	5061.07	4304.56	223341	4279.61	NA	NA	NA	NA	514211	NA	63856.5	NA	8629.33	22827.3	42231.5	22031.6	35783.5	3499.04	87918.1	26727.8	137694	45477.1	2924.45	NA	NA	4331.61	3510.7	NA	NA	3569.62	NA	5982.93	NA	NA	27605.3
ID_14339022_221	254	K03040	Isosphaeraceae	NA	24033.2	5900.13	8073.01	4555.37	1242.64	19153.6	2015.11	NA	NA	NA	1285.06	1527.95	4839.46	12522.8	NA	NA	NA	NA	11025.8	NA	NA	NA	3250.43	4351.19	NA	8867.87	7171.79	NA	NA	NA	12776	19295.9	NA	NA	4915.83	27332.3	2123.6	7894.87	NA	NA	1079.08	2551.96	6823.18	NA	10735.7
ID_9284888_176	254	K03040	Isosphaeraceae	NA	NA	NA	8073.01	NA	NA	15789.5	2015.11	NA	NA	NA	1285.06	1527.95	NA	11109.2	NA	NA	NA	NA	11025.8	NA	NA	NA	3250.43	4351.19	NA	NA	7171.79	NA	NA	NA	NA	19295.9	NA	NA	NA	27332.3	2123.6	5471.83	NA	NA	NA	2551.96	6823.18	NA	NA
ID_12967328_71	255		Candidatus Brocadiaceae	107916	188067	NA	NA	NA	103345	65185.4	NA	2.91919e+06	NA	NA	3404.99	19896.9	1.32436e+06	16104.7	478041	200865	200744	NA	86701.3	5480.23	22932.3	40358.9	NA	2970.42	NA	72409.8	26358.6	45597.3	NA	41193.2	99760.6	2564.92	NA	NA	NA	NA	2911.76	20915.4	NA	53247.9	7635.13	NA	10880.1	NA	97371.5
ID_9795654_1	255		Candidatus Brocadiaceae	107916	188067	NA	NA	NA	103345	65185.4	NA	2.91919e+06	NA	NA	3404.99	19896.9	1.32436e+06	16104.7	478041	200865	200744	NA	86701.3	5480.23	22932.3	40358.9	NA	2970.42	NA	72409.8	26358.6	45597.3	NA	41193.2	99760.6	2564.92	NA	NA	NA	NA	2911.76	20915.4	NA	53247.9	7635.13	NA	10880.1	NA	97371.5
ID_14449382_88	255		Candidatus Brocadiaceae	678440	1.21277e+06	NA	NA	NA	196591	65185.4	NA	2.97347e+06	NA	NA	13397.6	22692.5	1.32436e+06	18392.6	478041	200865	200744	NA	241426	5480.23	22932.3	40358.9	NA	4307.46	5860.78	72409.8	64802.6	45597.3	NA	64770.3	99760.6	2564.92	NA	21393.7	NA	NA	7079.23	20915.4	NA	93380.5	54507	4023.61	74370.3	NA	238294
ID_9408723_1	256	K00088	Unknown	NA	NA	NA	NA	NA	NA	NA	5162.29	NA	9380.18	NA	NA	NA	NA	NA	NA	NA	NA	2241.12	NA	1987.8	NA	NA	2589.23	NA	NA	NA	NA	NA	NA	NA	11373.9	NA	NA	15020.9	NA	NA	NA	18172.3	NA	2049.19	NA	NA	1567.3	NA	50607.2
ID_9192498_23002	256	K00088	Unknown	NA	NA	NA	NA	NA	NA	NA	5162.29	NA	9380.18	NA	NA	NA	NA	NA	NA	NA	NA	2241.12	NA	1987.8	NA	NA	2589.23	NA	NA	NA	NA	NA	NA	NA	11373.9	NA	NA	15020.9	NA	NA	NA	18172.3	NA	2049.19	NA	NA	1567.3	NA	50607.2
ID_10498215_16	256	K00088	Unknown	NA	NA	NA	NA	NA	NA	NA	5162.29	NA	9380.18	NA	NA	NA	NA	NA	NA	NA	NA	2241.12	NA	1987.8	NA	NA	2589.23	NA	NA	NA	NA	NA	NA	NA	11373.9	NA	NA	15020.9	NA	NA	NA	18172.3	NA	2049.19	NA	NA	1567.3	NA	50607.2
ID_12764000_1	257	K03497	Candidatus Brocadiaceae	25887.7	NA	NA	8552.26	NA	NA	NA	2300.42	NA	NA	NA	1051.88	NA	NA	2264.64	NA	NA	NA	NA	NA	4278.83	NA	5832.36	5724.81	2293.52	4297.65	NA	NA	NA	NA	NA	NA	1213.5	4347.55	NA	15674.2	NA	2802.43	NA	NA	1721.3	3000.45	1335.13	4020.54	NA	89125.5
ID_13242054_1	257	K03497	Candidatus Brocadiaceae	25887.7	NA	NA	8552.26	NA	NA	NA	2300.42	NA	NA	NA	1051.88	NA	NA	2264.64	NA	NA	NA	NA	NA	4278.83	NA	5832.36	5724.81	2293.52	4297.65	NA	NA	NA	NA	NA	NA	1213.5	4347.55	NA	15674.2	NA	2802.43	NA	NA	1721.3	3000.45	1335.13	4020.54	NA	89125.5
ID_10549415_23	257	K03497	Candidatus Brocadiaceae	25887.7	NA	NA	8552.26	NA	NA	NA	2300.42	NA	NA	NA	1051.88	NA	NA	2264.64	NA	NA	NA	NA	NA	4278.83	NA	5832.36	5724.81	2293.52	4297.65	NA	NA	NA	NA	NA	NA	1213.5	4347.55	NA	15674.2	NA	2802.43	NA	NA	1721.3	3000.45	1335.13	4020.54	NA	89125.5
ID_14930634_1	257	K03497	Candidatus Brocadiaceae	25887.7	NA	NA	8552.26	NA	NA	NA	2300.42	NA	NA	NA	1051.88	NA	NA	2264.64	NA	NA	NA	NA	NA	4278.83	NA	5832.36	5724.81	2293.52	4297.65	NA	NA	NA	NA	NA	NA	1213.5	4347.55	NA	15674.2	NA	2802.43	NA	NA	1721.3	3000.45	1335.13	4020.54	NA	89125.5
ID_9167591_5647	258	K03040	Unknown	NA	NA	NA	NA	NA	NA	NA	NA	26770.3	NA	NA	NA	NA	NA	NA	NA	45116.7	NA	614578	365343	2780.12	NA	NA	11353.2	1324.78	63376.7	42586.6	195294	NA	NA	NA	12004.1	958.358	NA	NA	15612.1	NA	3103.62	14475.1	NA	NA	NA	NA	NA	NA	52975.7
ID_12993850_1	259		Herpetosiphonaceae	NA	NA	NA	NA	NA	NA	NA	NA	NA	NA	NA	NA	NA	NA	NA	NA	NA	NA	NA	NA	NA	NA	NA	NA	NA	NA	NA	NA	NA	NA	NA	NA	NA	NA	NA	NA	NA	NA	NA	NA	NA	NA	NA	NA	NA	NA
ID_12759746_8943	260		Unknown	1.73836e+06	NA	56858.2	13746.2	47205.2	NA	NA	9885.13	1.16842e+06	23027.2	11091.7	NA	NA	NA	2108.56	307434	NA	8350.79	NA	733302	NA	19148.6	19560.3	NA	24350.4	5875.74	33830.9	87365.4	8891	15064.9	3399.46	319184	4343.33	1735.01	63199.5	5784	NA	8834.65	19399.4	NA	28795	12182.8	2354.48	NA	NA	398260
ID_13393680_68	261		Sterolibacteriaceae	NA	NA	NA	NA	NA	NA	NA	NA	NA	NA	NA	NA	NA	NA	NA	NA	NA	NA	NA	NA	NA	NA	NA	NA	1683.93	NA	NA	NA	1817.56	13504.7	NA	NA	2467.92	1887.29	NA	6032.12	1366.81	NA	NA	NA	3910.99	4311.67	NA	NA	NA	52409
ID_14797042_1	261		Sterolibacteriaceae	24989	NA	10666.7	NA	NA	NA	12176.6	NA	2.25306e+06	8471.11	3607.29	NA	NA	NA	NA	20369.8	NA	6653.66	NA	9987.84	NA	4420.55	2888.72	3741.78	NA	6290.58	NA	NA	NA	7088.91	NA	11293.3	NA	NA	7749.58	NA	1205.98	NA	7029.47	NA	2121.95	NA	5278.97	NA	NA	24321.8
ID_14330098_117	261		Sterolibacteriaceae	24989	NA	10666.7	NA	NA	NA	12176.6	NA	2.25306e+06	8471.11	3607.29	NA	NA	NA	NA	20369.8	NA	6653.66	NA	9987.84	NA	4420.55	2888.72	3741.78	1683.93	6290.58	NA	NA	1817.56	20593.6	NA	11293.3	2467.92	1887.29	7749.58	6032.12	2572.79	NA	7029.47	NA	6032.94	4311.67	5278.97	NA	NA	76730.8
ID_13464054_1	262	K02112	Rhodobacteraceae	940137	663192	2.44669e+06	338717	212953	156072	431487	251662	1.22523e+06	1.01923e+06	158829	52273	106228	534728	44926.2	2.5023e+06	1.49551e+06	591817	118800	2.5195e+06	18141.3	729052	679947	1.35521e+06	77642.8	349456	752002	434890	122693	704077	53266.9	587103	33603.6	143246	244008	918750	101218	157416	519208	NA	70267.7	125077	51559.4	116338	NA	1.95938e+06
ID_13571130_1	262	K02112	Sphingomonadaceae	147632	301883	399060	189260	30458.6	NA	177332	59873.7	106070	757515	75474.1	30905.9	30175.4	53343.2	17947.9	143754	905914	190217	118800	1.37104e+06	18141.3	68527.3	31416	111390	22222.4	67554.3	70012.1	122921	4827.99	138580	NA	98412.4	1037.9	25314.5	47367.6	83038	3567.54	64876.7	103027	NA	11536.9	19060.8	5951.58	13247.8	NA	93779.3
ID_10841883_1	263		Anaeromyxobacteraceae	789055	22615058	22725	NA	346553	4315712	18451	209177	1.858e+06	457850	116365	35230.4	5003.2	595084	6303.67	NA	1.07207e+06	29247.9	911504	190791	81518	NA	NA	NA	26756.5	NA	113975	103416	43366.3	186752	35362	255083	23228.2	6780.9	NA	NA	13715.1	95367.4	125977	NA	17548.8	15340.4	NA	52586.1	NA	NA
ID_9272852_1	263	K15980	Anaeromyxobacteraceae	789055	22615058	22725	NA	346553	4315712	18451	209177	1.858e+06	457850	116365	35230.4	5003.2	595084	6303.67	NA	1.07207e+06	29247.9	911504	190791	81518	NA	NA	NA	26756.5	NA	113975	103416	43366.3	186752	35362	255083	23228.2	6780.9	NA	NA	13715.1	95367.4	125977	NA	17548.8	15340.4	NA	52586.1	NA	NA
ID_13294782_1	263	K15980	Anaeromyxobacteraceae	789055	22615058	22725	NA	346553	4315712	18451	209177	1.858e+06	457850	116365	35230.4	5003.2	595084	6303.67	NA	1.07207e+06	29247.9	911504	190791	81518	NA	NA	NA	26756.5	NA	113975	103416	43366.3	186752	35362	255083	23228.2	6780.9	NA	NA	13715.1	95367.4	125977	NA	17548.8	15340.4	NA	52586.1	NA	NA
ID_14596618_1	264	K21572	Melioribacteraceae	9559.58	13401.6	29605.1	6389.72	22432.8	20991.1	24640.5	9410.78	147099	48894.5	44897.9	2563.4	4801.68	16258	8657.86	150170	27733.5	24504	241988	93372.4	3755.09	12911.2	19765.6	20192	20689.7	22789.8	82694.5	22286.4	3979.16	5697.54	8322.96	51646	NA	13985.6	5903.85	12286.3	18704.8	17434.4	26167.1	NA	40561.5	1861.28	5550.69	4118.06	NA	191602
ID_9449434_1	265		Selenomonadaceae	1.69732e+06	279284	19754.4	409270	384490	637068	40785	61061.6	3.18003e+06	632435	111076	15058.2	11071.6	377195	7332.23	751948	260043	32528.7	48748.8	683368	6031.15	8882.27	275555	54811.1	38942.2	66350.1	303427	129135	16092.2	79114	6095.01	451923	6654.72	19491.5	151442	20407.9	27982.7	25133.5	73429.9	NA	20219.6	32090.2	9835.81	46677.2	NA	18906.6
ID_14677348_1	265	K04043	Polyangiaceae	1.69732e+06	279284	19754.4	409270	384490	637068	40785	61061.6	3.18003e+06	632435	111076	15058.2	11071.6	377195	7332.23	751948	260043	32528.7	48748.8	683368	6031.15	8882.27	275555	54811.1	38942.2	66350.1	303427	129135	16092.2	79114	6095.01	451923	6654.72	19491.5	151442	20407.9	27982.7	25133.5	73429.9	NA	20219.6	32090.2	9835.81	46677.2	NA	18906.6
ID_14512822_89	266		Flavobacteriaceae	NA	NA	NA	NA	NA	NA	NA	NA	NA	NA	NA	NA	NA	NA	NA	NA	NA	NA	NA	NA	8150.79	NA	NA	NA	NA	NA	NA	NA	NA	NA	NA	NA	NA	NA	NA	NA	NA	NA	NA	NA	NA	NA	NA	NA	NA	NA
ID_13193222_6180	267	K00826	Unknown	44045.7	169751	NA	41219.7	5779.68	5953.41	2954.98	3701.29	NA	11157.6	6567.8	NA	2426.81	NA	NA	NA	15321.3	34561	NA	121490	NA	NA	NA	NA	NA	5765.68	10326.9	NA	NA	NA	NA	NA	NA	3491.17	2453.97	3307.22	3770.34	1408.41	NA	NA	1338.58	NA	1602.9	909.228	NA	42009.3
ID_13235118_66	267	K00826	Nitrospiraceae	44045.7	169751	NA	41219.7	5779.68	5953.41	2954.98	3701.29	NA	11157.6	6567.8	NA	2426.81	NA	NA	NA	15321.3	34561	NA	121490	NA	NA	NA	NA	NA	5765.68	10326.9	NA	NA	NA	NA	NA	NA	3491.17	2453.97	3307.22	3770.34	1408.41	NA	NA	1338.58	NA	1602.9	909.228	NA	42009.3
ID_9172739_830	267	K00826	Unknown	44045.7	169751	NA	41219.7	5779.68	5953.41	2954.98	3701.29	NA	11157.6	6567.8	NA	2426.81	NA	NA	NA	15321.3	34561	NA	121490	NA	NA	NA	NA	NA	5765.68	10326.9	NA	NA	NA	NA	NA	NA	3491.17	2453.97	3307.22	3770.34	1408.41	NA	NA	1338.58	NA	1602.9	909.228	NA	42009.3
ID_13308676_39	267	K00826	Unknown	44045.7	169751	NA	41219.7	5779.68	5953.41	2954.98	3701.29	NA	11157.6	6567.8	NA	2426.81	NA	NA	NA	15321.3	34561	NA	121490	NA	NA	NA	NA	NA	5765.68	10326.9	NA	NA	NA	NA	NA	NA	3491.17	2453.97	3307.22	3770.34	1408.41	NA	NA	1338.58	NA	1602.9	909.228	NA	42009.3
ID_12777940_247	267	K00826	Nitrospiraceae	44045.7	169751	NA	41219.7	5779.68	5953.41	2954.98	3701.29	NA	11157.6	6567.8	NA	2426.81	NA	NA	NA	15321.3	34561	NA	121490	NA	NA	NA	NA	NA	5765.68	10326.9	NA	NA	NA	NA	NA	NA	3491.17	2453.97	3307.22	3770.34	1408.41	NA	NA	1338.58	NA	1602.9	909.228	NA	42009.3
ID_13173140_1	268	K02111	Planctomycetaceae	NA	338276	NA	58066.6	149866	NA	NA	5111.16	NA	144966	15641.7	52414.3	15287.8	655003	NA	282023	NA	184883	NA	318020	NA	19172.7	NA	14317.8	NA	8121.89	NA	16668	NA	NA	1404.7	NA	NA	NA	17943.2	45765.1	NA	2864.35	NA	NA	46007.4	NA	NA	NA	NA	NA
ID_9469800_30	269		Candidatus Brocadiaceae	NA	42282.6	5705.63	NA	9203.64	NA	6830.85	NA	NA	NA	NA	1558.16	1870.17	NA	NA	NA	NA	NA	NA	NA	NA	NA	NA	4074.03	1727.17	3820.13	NA	10186.1	NA	NA	NA	13828.4	3044.59	NA	NA	6024.96	1778.91	1746.59	10518.1	NA	NA	4301.07	NA	1917.92	NA	7541.67
ID_12967402_1	270	K02372	Gallionellaceae	162332	129543	28151.7	614391	38242.4	8067.9	43707.1	3056.05	NA	88822.1	9569.54	4997.16	44205.3	460778	4450.42	289097	84568.7	109784	NA	276467	NA	61021.9	18581.1	166234	4217.62	37822.4	NA	203250	14571.5	46359.7	7484.91	148343	6309.27	11498.3	20103.4	59374.1	53605.6	16237.5	53706.9	NA	28170.3	42023.7	22337.7	34430.2	NA	103829
ID_12986926_29	270	K16363	Unknown	162332	129543	28151.7	614391	38242.4	8067.9	43707.1	3056.05	NA	88822.1	9569.54	4997.16	44205.3	460778	4450.42	289097	84568.7	109784	NA	276467	NA	61021.9	18581.1	166234	4217.62	37822.4	NA	203250	14571.5	46359.7	7484.91	148343	6309.27	11498.3	20103.4	59374.1	53605.6	16237.5	53706.9	NA	28170.3	42023.7	22337.7	34430.2	NA	103829
ID_10738469_1	270	K16363	Unknown	162332	129543	28151.7	614391	38242.4	8067.9	43707.1	3056.05	NA	88822.1	9569.54	4997.16	44205.3	460778	4450.42	289097	84568.7	109784	NA	276467	NA	61021.9	18581.1	166234	4217.62	37822.4	NA	203250	14571.5	46359.7	7484.91	148343	6309.27	11498.3	20103.4	59374.1	53605.6	16237.5	53706.9	NA	28170.3	42023.7	22337.7	34430.2	NA	103829
ID_9170133_319	270	K02372	Unknown	162332	129543	28151.7	614391	38242.4	8067.9	43707.1	3056.05	NA	88822.1	9569.54	4997.16	44205.3	460778	4450.42	289097	84568.7	109784	NA	276467	NA	61021.9	18581.1	166234	4217.62	37822.4	NA	203250	14571.5	46359.7	7484.91	148343	6309.27	11498.3	20103.4	59374.1	53605.6	16237.5	53706.9	NA	28170.3	42023.7	22337.7	34430.2	NA	103829
ID_13452596_1	270	K02372	Caulobacteraceae	162332	129543	28151.7	614391	38242.4	8067.9	43707.1	3056.05	NA	88822.1	9569.54	4997.16	44205.3	460778	4450.42	289097	84568.7	109784	NA	276467	NA	61021.9	18581.1	166234	4217.62	37822.4	NA	203250	14571.5	46359.7	7484.91	148343	6309.27	11498.3	20103.4	59374.1	53605.6	16237.5	53706.9	NA	28170.3	42023.7	22337.7	34430.2	NA	103829
ID_14344098_11	270	K16363	Unknown	162332	129543	28151.7	614391	38242.4	8067.9	43707.1	3056.05	NA	88822.1	9569.54	4997.16	44205.3	460778	4450.42	289097	84568.7	109784	NA	276467	NA	61021.9	18581.1	166234	4217.62	37822.4	NA	203250	14571.5	46359.7	7484.91	148343	6309.27	11498.3	20103.4	59374.1	53605.6	16237.5	53706.9	NA	28170.3	42023.7	22337.7	34430.2	NA	103829
ID_9457685_1	270	K16363	Gemmatimonadaceae	162332	129543	28151.7	614391	38242.4	8067.9	43707.1	3056.05	NA	88822.1	9569.54	4997.16	44205.3	460778	4450.42	289097	84568.7	109784	NA	276467	NA	61021.9	18581.1	166234	4217.62	37822.4	NA	203250	14571.5	46359.7	7484.91	148343	6309.27	11498.3	20103.4	59374.1	53605.6	16237.5	53706.9	NA	28170.3	42023.7	22337.7	34430.2	NA	103829
ID_9197963_366	270	K02372	Unknown	162332	129543	28151.7	614391	38242.4	8067.9	43707.1	3056.05	NA	88822.1	9569.54	4997.16	44205.3	460778	4450.42	289097	84568.7	109784	NA	276467	NA	61021.9	18581.1	166234	4217.62	37822.4	NA	203250	14571.5	46359.7	7484.91	148343	6309.27	11498.3	20103.4	59374.1	53605.6	16237.5	53706.9	NA	28170.3	42023.7	22337.7	34430.2	NA	103829
ID_12759928_3713	270	K02372	Unknown	162332	129543	28151.7	614391	38242.4	8067.9	43707.1	3056.05	NA	88822.1	9569.54	4997.16	44205.3	460778	4450.42	289097	84568.7	109784	NA	276467	NA	61021.9	18581.1	166234	4217.62	37822.4	NA	203250	14571.5	46359.7	7484.91	148343	6309.27	11498.3	20103.4	59374.1	53605.6	16237.5	53706.9	NA	28170.3	42023.7	22337.7	34430.2	NA	103829
ID_13115650_1	270	K16363	Unknown	162332	129543	28151.7	614391	38242.4	8067.9	43707.1	3056.05	NA	88822.1	9569.54	4997.16	44205.3	460778	4450.42	289097	84568.7	109784	NA	276467	NA	61021.9	18581.1	166234	4217.62	37822.4	NA	203250	14571.5	46359.7	7484.91	148343	6309.27	11498.3	20103.4	59374.1	53605.6	16237.5	53706.9	NA	28170.3	42023.7	22337.7	34430.2	NA	103829
ID_13229982_295	270	K16363	Endomicrobiaceae	162332	129543	28151.7	614391	38242.4	8067.9	43707.1	3056.05	NA	88822.1	9569.54	4997.16	44205.3	460778	4450.42	289097	84568.7	109784	NA	276467	NA	61021.9	18581.1	166234	4217.62	37822.4	NA	203250	14571.5	46359.7	7484.91	148343	6309.27	11498.3	20103.4	59374.1	53605.6	16237.5	53706.9	NA	28170.3	42023.7	22337.7	34430.2	NA	103829
ID_10889615_1	270	K02372	Thermoanaerobacterales Family IV. Incertae Sedis	162332	129543	28151.7	614391	38242.4	8067.9	43707.1	3056.05	NA	88822.1	9569.54	4997.16	44205.3	460778	4450.42	289097	84568.7	109784	NA	276467	NA	61021.9	18581.1	166234	4217.62	37822.4	NA	203250	14571.5	46359.7	7484.91	148343	6309.27	11498.3	20103.4	59374.1	53605.6	16237.5	53706.9	NA	28170.3	42023.7	22337.7	34430.2	NA	103829
ID_14318040_25117	270	K16363	Gemmatimonadaceae	162332	129543	28151.7	614391	38242.4	8067.9	43707.1	3056.05	NA	88822.1	9569.54	4997.16	44205.3	460778	4450.42	289097	84568.7	109784	NA	276467	NA	61021.9	18581.1	166234	4217.62	37822.4	NA	203250	14571.5	46359.7	7484.91	148343	6309.27	11498.3	20103.4	59374.1	53605.6	16237.5	53706.9	NA	28170.3	42023.7	22337.7	34430.2	NA	103829
ID_12763928_405	270	K02372	Unknown	162332	129543	28151.7	614391	38242.4	8067.9	43707.1	3056.05	NA	88822.1	9569.54	4997.16	44205.3	460778	4450.42	289097	84568.7	109784	NA	276467	NA	61021.9	18581.1	166234	4217.62	37822.4	NA	203250	14571.5	46359.7	7484.91	148343	6309.27	11498.3	20103.4	59374.1	53605.6	16237.5	53706.9	NA	28170.3	42023.7	22337.7	34430.2	NA	103829
ID_10935215_1	270	K02372	Unknown	162332	129543	28151.7	614391	38242.4	8067.9	43707.1	3056.05	NA	88822.1	9569.54	4997.16	44205.3	460778	4450.42	289097	84568.7	109784	NA	276467	NA	61021.9	18581.1	166234	4217.62	37822.4	NA	203250	14571.5	46359.7	7484.91	148343	6309.27	11498.3	20103.4	59374.1	53605.6	16237.5	53706.9	NA	28170.3	42023.7	22337.7	34430.2	NA	103829
ID_11070173_1	270	K02372	Acidiferrobacteraceae	162332	129543	28151.7	614391	38242.4	8067.9	43707.1	3056.05	NA	88822.1	9569.54	4997.16	44205.3	460778	4450.42	289097	84568.7	109784	NA	276467	NA	61021.9	18581.1	166234	4217.62	37822.4	NA	203250	14571.5	46359.7	7484.91	148343	6309.27	11498.3	20103.4	59374.1	53605.6	16237.5	53706.9	NA	28170.3	42023.7	22337.7	34430.2	NA	103829
ID_9249906_1	270	K16363	Unknown	162332	129543	28151.7	614391	38242.4	8067.9	43707.1	3056.05	NA	88822.1	9569.54	4997.16	44205.3	460778	4450.42	289097	84568.7	109784	NA	276467	NA	61021.9	18581.1	166234	4217.62	37822.4	NA	203250	14571.5	46359.7	7484.91	148343	6309.27	11498.3	20103.4	59374.1	53605.6	16237.5	53706.9	NA	28170.3	42023.7	22337.7	34430.2	NA	103829
ID_13199066_1779	270	K02372	Nitrosomonadaceae	162332	129543	28151.7	614391	38242.4	8067.9	43707.1	3056.05	NA	88822.1	9569.54	4997.16	44205.3	460778	4450.42	289097	84568.7	109784	NA	276467	NA	61021.9	18581.1	166234	4217.62	37822.4	NA	203250	14571.5	46359.7	7484.91	148343	6309.27	11498.3	20103.4	59374.1	53605.6	16237.5	53706.9	NA	28170.3	42023.7	22337.7	34430.2	NA	103829
ID_13389358_1	270	K02372	Syntrophobacteraceae	162332	129543	28151.7	614391	38242.4	8067.9	43707.1	3056.05	NA	88822.1	9569.54	4997.16	44205.3	460778	4450.42	289097	84568.7	109784	NA	276467	NA	61021.9	18581.1	166234	4217.62	37822.4	NA	203250	14571.5	46359.7	7484.91	148343	6309.27	11498.3	20103.4	59374.1	53605.6	16237.5	53706.9	NA	28170.3	42023.7	22337.7	34430.2	NA	103829
ID_9897023_1	270	K16363	Gemmatimonadaceae	162332	129543	28151.7	614391	38242.4	8067.9	43707.1	3056.05	NA	88822.1	9569.54	4997.16	44205.3	460778	4450.42	289097	84568.7	109784	NA	276467	NA	61021.9	18581.1	166234	4217.62	37822.4	NA	203250	14571.5	46359.7	7484.91	148343	6309.27	11498.3	20103.4	59374.1	53605.6	16237.5	53706.9	NA	28170.3	42023.7	22337.7	34430.2	NA	103829
ID_9273396_133	270	K02372	Unknown	162332	129543	28151.7	614391	38242.4	8067.9	43707.1	3056.05	NA	88822.1	9569.54	4997.16	44205.3	460778	4450.42	289097	84568.7	109784	NA	276467	NA	61021.9	18581.1	166234	4217.62	37822.4	NA	203250	14571.5	46359.7	7484.91	148343	6309.27	11498.3	20103.4	59374.1	53605.6	16237.5	53706.9	NA	28170.3	42023.7	22337.7	34430.2	NA	103829
ID_9283732_226	270	K02372	Comamonadaceae	162332	129543	28151.7	614391	38242.4	8067.9	43707.1	3056.05	NA	88822.1	9569.54	4997.16	44205.3	460778	4450.42	289097	84568.7	109784	NA	276467	NA	61021.9	18581.1	166234	4217.62	37822.4	NA	203250	14571.5	46359.7	7484.91	148343	6309.27	11498.3	20103.4	59374.1	53605.6	16237.5	53706.9	NA	28170.3	42023.7	22337.7	34430.2	NA	103829
ID_9266191_12	270	K02372	Unknown	162332	129543	28151.7	614391	38242.4	8067.9	43707.1	3056.05	NA	88822.1	9569.54	4997.16	44205.3	460778	4450.42	289097	84568.7	109784	NA	276467	NA	61021.9	18581.1	166234	4217.62	37822.4	NA	203250	14571.5	46359.7	7484.91	148343	6309.27	11498.3	20103.4	59374.1	53605.6	16237.5	53706.9	NA	28170.3	42023.7	22337.7	34430.2	NA	103829
ID_14427504_108	270	K02372	Archangiaceae	162332	129543	28151.7	614391	38242.4	8067.9	43707.1	3056.05	NA	88822.1	9569.54	4997.16	44205.3	460778	4450.42	289097	84568.7	109784	NA	276467	NA	61021.9	18581.1	166234	4217.62	37822.4	NA	203250	14571.5	46359.7	7484.91	148343	6309.27	11498.3	20103.4	59374.1	53605.6	16237.5	53706.9	NA	28170.3	42023.7	22337.7	34430.2	NA	103829
ID_14430756_229	270	K02372	Syntrophobacteraceae	162332	129543	28151.7	614391	38242.4	8067.9	43707.1	3056.05	NA	88822.1	9569.54	4997.16	44205.3	460778	4450.42	289097	84568.7	109784	NA	276467	NA	61021.9	18581.1	166234	4217.62	37822.4	NA	203250	14571.5	46359.7	7484.91	148343	6309.27	11498.3	20103.4	59374.1	53605.6	16237.5	53706.9	NA	28170.3	42023.7	22337.7	34430.2	NA	103829
ID_12887138_16	270	K02372	Nitrospiraceae	162332	129543	28151.7	614391	38242.4	8067.9	43707.1	3056.05	NA	88822.1	9569.54	4997.16	44205.3	460778	4450.42	289097	84568.7	109784	NA	276467	NA	61021.9	18581.1	166234	4217.62	37822.4	NA	203250	14571.5	46359.7	7484.91	148343	6309.27	11498.3	20103.4	59374.1	53605.6	16237.5	53706.9	NA	28170.3	42023.7	22337.7	34430.2	NA	103829
ID_9330930_17	270	K02372	Peptococcaceae	162332	129543	28151.7	614391	38242.4	8067.9	43707.1	3056.05	NA	88822.1	9569.54	4997.16	44205.3	460778	4450.42	289097	84568.7	109784	NA	276467	NA	61021.9	18581.1	166234	4217.62	37822.4	NA	203250	14571.5	46359.7	7484.91	148343	6309.27	11498.3	20103.4	59374.1	53605.6	16237.5	53706.9	NA	28170.3	42023.7	22337.7	34430.2	NA	103829
ID_13344120_66	270	K02372	Unknown	162332	129543	28151.7	614391	38242.4	8067.9	43707.1	3056.05	NA	88822.1	9569.54	4997.16	44205.3	460778	4450.42	289097	84568.7	109784	NA	276467	NA	61021.9	18581.1	166234	4217.62	37822.4	NA	203250	14571.5	46359.7	7484.91	148343	6309.27	11498.3	20103.4	59374.1	53605.6	16237.5	53706.9	NA	28170.3	42023.7	22337.7	34430.2	NA	103829
ID_9212074_2	270	K02372	Caulobacteraceae	162332	129543	28151.7	614391	38242.4	8067.9	43707.1	3056.05	NA	88822.1	9569.54	4997.16	44205.3	460778	4450.42	289097	84568.7	109784	NA	276467	NA	61021.9	18581.1	166234	4217.62	37822.4	NA	203250	14571.5	46359.7	7484.91	148343	6309.27	11498.3	20103.4	59374.1	53605.6	16237.5	53706.9	NA	28170.3	42023.7	22337.7	34430.2	NA	103829
ID_13398984_1	271	K01647	Archangiaceae	224474	720190	86941	136519	155450	4162.19	92936.5	NA	624762	88257.5	15905	6047.62	6137.03	147992	7476.38	NA	38237.9	31867.6	NA	NA	NA	NA	24689.7	NA	7370.23	18030.2	NA	18523.2	3267.93	9480.14	2455.17	NA	1319.39	6093.17	4903.77	28891.6	NA	7839.66	NA	NA	8883.78	8970.12	1959.95	12446.8	NA	NA
ID_9459025_22	272	K02967	Comamonadaceae	562280	522333	89969.5	123671	211317	257237	680329	67803.4	1.42024e+06	1.00891e+06	195546	33759.1	6138.16	113479	604.131	1.41616e+06	472140	182861	NA	574158	NA	3189.54	11954.7	213945	30829.7	121403	249656	126439	98847.5	796048	53727.6	713520	1798.1	60519.7	189193	614789	94289.5	15199.3	115425	NA	30377	143280	11911	102421	NA	19283.7
ID_9492357_1	272	K02967	Comamonadaceae	864666	1.85153e+06	108058	420535	274709	270632	734767	70130.4	2.30778e+06	1.17042e+06	252804	40020.3	60706.3	294047	3209.45	1.50693e+06	1.12696e+06	223978	NA	1.12601e+06	NA	13640.3	11954.7	223590	32079	124386	356932	152936	98847.5	837767	54330.2	866786	4496.84	61775	190503	626267	96757.8	18555.9	124937	NA	32385.6	154652	15803.7	106229	NA	33062.8
ID_9213527_1	272	K02967	Comamonadaceae	1.26783e+06	2.83286e+06	135954	2.90993e+06	302076	288233	1.07056e+06	118404	3.12718e+06	1.43693e+06	468184	44891	62465	506982	18186	2.11201e+06	1.91763e+06	394678	157407	1.47837e+06	NA	43108.4	23326.2	278444	39500.5	157576	435274	321661	113620	1.16926e+06	61693.2	997067	10879.3	64989.3	292681	678586	99633.2	37756.5	195480	NA	34016.1	170209	18006.8	121231	NA	92421.8
ID_14320014_3923	272	K02967	Myxococcaceae	NA	344966	NA	NA	NA	NA	NA	36314.6	NA	49161.2	NA	NA	NA	191250	NA	78216	NA	NA	NA	NA	NA	NA	NA	NA	NA	NA	78341.4	NA	NA	NA	5727.02	NA	NA	NA	NA	NA	NA	12854	NA	NA	NA	NA	NA	NA	NA	NA
ID_9805955_65	273	K02012	Caldilineaceae	NA	NA	50398.3	NA	NA	85168	NA	NA	NA	NA	NA	NA	NA	NA	3212.64	NA	371899	25645	NA	790848	NA	NA	7774.5	NA	NA	NA	NA	NA	2685.63	NA	NA	NA	NA	NA	NA	NA	6775.28	NA	NA	NA	41189.3	NA	11997.7	5097.62	NA	239510
ID_9318909_1	274	K00370	Candidatus Brocadiaceae	18585.6	NA	58175.6	NA	346320	NA	NA	NA	NA	NA	NA	6669.53	5548.12	NA	NA	NA	NA	2721.38	103216	NA	NA	NA	22015.3	15088.4	121375	NA	247067	9071.44	22095.4	NA	NA	NA	18066.7	16198.1	NA	NA	NA	27915.1	NA	NA	NA	31874.7	NA	41347.8	NA	128039
ID_9839634_1	275	K11749	Sandaracinaceae	NA	NA	NA	NA	NA	NA	NA	NA	NA	NA	NA	NA	NA	NA	NA	NA	NA	NA	NA	NA	NA	NA	NA	NA	NA	NA	NA	NA	NA	NA	NA	NA	NA	NA	45751.7	NA	NA	NA	NA	NA	NA	NA	NA	NA	NA	NA
ID_14356926_1	276		Leptospiraceae	NA	39183.6	75440.7	27267.4	49921.4	57828.7	71344.4	31805.1	117986	151385	40249	4370.2	NA	15790.1	2892.28	39213	NA	29697.3	138522	40183.4	1672.13	NA	27482.7	58411.3	14270.2	12922.5	60183.3	20593.9	4541.3	NA	6741.87	20723.4	NA	6276.93	13507.7	48057.4	12680.2	26353.3	4495.24	NA	12818.5	56709.5	24546.7	25115.9	NA	1.08448e+06
ID_13305560_1	277		Bradyrhizobiaceae	799.328	215746	213669	NA	63507.8	180607	2721.44	73457.5	241443	NA	2192.48	1183.86	1883.51	NA	9051.84	NA	NA	NA	293011	NA	1100.42	15892.2	NA	NA	88125.9	47624.3	86986.6	NA	5904.09	NA	20021	NA	32213.6	2944.74	94833	71874.8	40989.3	3221.44	6531.54	NA	23479.8	62688.7	1712.85	49823.7	NA	238801
ID_14408240_109	277		Acetobacteraceae	799.328	215746	213669	NA	63507.8	180607	2721.44	73457.5	337343	NA	84208	1183.86	4568.94	NA	9051.84	NA	NA	NA	7.09759e+06	NA	1100.42	15892.2	NA	129670	92871.4	47624.3	86986.6	NA	12645.6	NA	22628	354654	32213.6	16944.6	94833	91859.7	43488.5	3221.44	274219	NA	31217.4	62688.7	1712.85	88585	NA	936820
ID_14519528_1	278		Candidatus Brocadiaceae	NA	NA	24665.4	566545	19218.4	8210.52	16612.8	1600.2	NA	31869.3	NA	2889.29	858.289	55523.8	4401.1	88801.3	107150	NA	NA	8163.97	NA	82900.1	6460.85	17688.1	6911.42	66873.7	11126.1	46613	29026.3	31840.8	3768.88	32261.4	2128.62	4521.73	7347.8	4535.77	8413.62	11430.8	18758.5	NA	45086.4	52081.5	32593.7	56548.1	NA	318295
ID_9372275_5	278	K02482	Desulfobacteraceae	NA	NA	24665.4	566545	19218.4	8210.52	16612.8	1600.2	NA	31869.3	NA	2889.29	858.289	55523.8	4401.1	88801.3	107150	NA	NA	8163.97	NA	82900.1	6460.85	17688.1	6911.42	66873.7	11126.1	46613	29026.3	31840.8	3768.88	32261.4	2128.62	4521.73	7347.8	4535.77	8413.62	11430.8	18758.5	NA	45086.4	52081.5	32593.7	56548.1	NA	318295
ID_12964634_80	278	K02482	Thermodesulfobacteriaceae	NA	NA	24665.4	566545	19218.4	8210.52	16612.8	1600.2	NA	31869.3	NA	2889.29	858.289	55523.8	4401.1	88801.3	107150	NA	NA	8163.97	NA	82900.1	6460.85	17688.1	6911.42	66873.7	11126.1	46613	29026.3	31840.8	3768.88	32261.4	2128.62	4521.73	7347.8	4535.77	8413.62	11430.8	18758.5	NA	45086.4	52081.5	32593.7	56548.1	NA	318295
ID_14525580_110	278	K02482	Syntrophobacteraceae	NA	NA	24665.4	566545	19218.4	8210.52	16612.8	1600.2	NA	31869.3	NA	2889.29	858.289	55523.8	4401.1	88801.3	107150	NA	NA	8163.97	NA	82900.1	6460.85	17688.1	6911.42	66873.7	11126.1	46613	29026.3	31840.8	3768.88	32261.4	2128.62	4521.73	7347.8	4535.77	8413.62	11430.8	18758.5	NA	45086.4	52081.5	32593.7	56548.1	NA	318295
ID_14528542_75	278	K13533	Alicyclobacillaceae	NA	NA	24665.4	566545	19218.4	8210.52	16612.8	1600.2	NA	31869.3	NA	2889.29	858.289	55523.8	4401.1	88801.3	107150	NA	NA	8163.97	NA	82900.1	6460.85	17688.1	6911.42	66873.7	11126.1	46613	29026.3	31840.8	3768.88	32261.4	2128.62	4521.73	7347.8	4535.77	8413.62	11430.8	18758.5	NA	45086.4	52081.5	32593.7	56548.1	NA	318295
ID_9384241_1	278	K10942	Unknown	NA	NA	24665.4	566545	19218.4	8210.52	16612.8	1600.2	NA	31869.3	NA	2889.29	858.289	55523.8	4401.1	88801.3	107150	NA	NA	8163.97	NA	82900.1	6460.85	17688.1	6911.42	66873.7	11126.1	46613	29026.3	31840.8	3768.88	32261.4	2128.62	4521.73	7347.8	4535.77	8413.62	11430.8	18758.5	NA	45086.4	52081.5	32593.7	56548.1	NA	318295
ID_12989542_155	278	K02482	Gallionellaceae	NA	NA	24665.4	566545	19218.4	8210.52	16612.8	1600.2	NA	31869.3	NA	2889.29	858.289	55523.8	4401.1	88801.3	107150	NA	NA	8163.97	NA	82900.1	6460.85	17688.1	6911.42	66873.7	11126.1	46613	29026.3	31840.8	3768.88	32261.4	2128.62	4521.73	7347.8	4535.77	8413.62	11430.8	18758.5	NA	45086.4	52081.5	32593.7	56548.1	NA	318295
ID_14320434_1236	278	K02482	Unknown	NA	NA	24665.4	566545	19218.4	8210.52	16612.8	1600.2	NA	31869.3	NA	2889.29	858.289	55523.8	4401.1	88801.3	107150	NA	NA	8163.97	NA	82900.1	6460.85	17688.1	6911.42	66873.7	11126.1	46613	29026.3	31840.8	3768.88	32261.4	2128.62	4521.73	7347.8	4535.77	8413.62	11430.8	18758.5	NA	45086.4	52081.5	32593.7	56548.1	NA	318295
ID_10497393_46027	278		Syntrophaceae	NA	NA	24665.4	566545	19218.4	8210.52	16612.8	1600.2	NA	31869.3	NA	2889.29	858.289	55523.8	4401.1	88801.3	107150	NA	NA	8163.97	NA	82900.1	6460.85	17688.1	6911.42	66873.7	11126.1	46613	29026.3	31840.8	3768.88	32261.4	2128.62	4521.73	7347.8	4535.77	8413.62	11430.8	18758.5	NA	45086.4	52081.5	32593.7	56548.1	NA	318295
ID_9217454_6	278		Opitutaceae	NA	NA	24665.4	566545	19218.4	8210.52	16612.8	1600.2	NA	31869.3	NA	2889.29	858.289	55523.8	4401.1	88801.3	107150	NA	NA	8163.97	NA	82900.1	6460.85	17688.1	6911.42	66873.7	11126.1	46613	29026.3	31840.8	3768.88	32261.4	2128.62	4521.73	7347.8	4535.77	8413.62	11430.8	18758.5	NA	45086.4	52081.5	32593.7	56548.1	NA	318295
ID_13009982_1	278	K13587	Planctomycetaceae	NA	NA	24665.4	566545	19218.4	8210.52	16612.8	1600.2	NA	31869.3	NA	2889.29	858.289	55523.8	4401.1	88801.3	107150	NA	NA	8163.97	NA	82900.1	6460.85	17688.1	6911.42	66873.7	11126.1	46613	29026.3	31840.8	3768.88	32261.4	2128.62	4521.73	7347.8	4535.77	8413.62	11430.8	18758.5	NA	45086.4	52081.5	32593.7	56548.1	NA	318295
ID_10497625_6306	278		Unknown	NA	NA	24665.4	566545	19218.4	8210.52	16612.8	1600.2	NA	31869.3	NA	2889.29	858.289	55523.8	4401.1	88801.3	107150	NA	NA	8163.97	NA	82900.1	6460.85	17688.1	6911.42	66873.7	11126.1	46613	29026.3	31840.8	3768.88	32261.4	2128.62	4521.73	7347.8	4535.77	8413.62	11430.8	18758.5	NA	45086.4	52081.5	32593.7	56548.1	NA	318295
ID_13449402_1	278		Opitutaceae	NA	NA	24665.4	566545	19218.4	8210.52	16612.8	1600.2	NA	31869.3	NA	2889.29	858.289	55523.8	4401.1	88801.3	107150	NA	NA	8163.97	NA	82900.1	6460.85	17688.1	6911.42	66873.7	11126.1	46613	29026.3	31840.8	3768.88	32261.4	2128.62	4521.73	7347.8	4535.77	8413.62	11430.8	18758.5	NA	45086.4	52081.5	32593.7	56548.1	NA	318295
ID_10767761_1	278	K13587	Planctomycetaceae	NA	NA	24665.4	566545	19218.4	8210.52	16612.8	1600.2	NA	31869.3	NA	2889.29	858.289	55523.8	4401.1	88801.3	107150	NA	NA	8163.97	NA	82900.1	6460.85	17688.1	6911.42	66873.7	11126.1	46613	29026.3	31840.8	3768.88	32261.4	2128.62	4521.73	7347.8	4535.77	8413.62	11430.8	18758.5	NA	45086.4	52081.5	32593.7	56548.1	NA	318295
ID_9466110_1	278	K13587	Unknown	NA	NA	24665.4	566545	19218.4	8210.52	16612.8	1600.2	NA	31869.3	NA	2889.29	858.289	55523.8	4401.1	88801.3	107150	NA	NA	8163.97	NA	82900.1	6460.85	17688.1	6911.42	66873.7	11126.1	46613	29026.3	31840.8	3768.88	32261.4	2128.62	4521.73	7347.8	4535.77	8413.62	11430.8	18758.5	NA	45086.4	52081.5	32593.7	56548.1	NA	318295
ID_9470008_1	278		Geobacteraceae	NA	NA	24665.4	566545	19218.4	8210.52	16612.8	1600.2	NA	31869.3	NA	2889.29	858.289	55523.8	4401.1	88801.3	107150	NA	NA	8163.97	NA	82900.1	6460.85	17688.1	6911.42	66873.7	11126.1	46613	29026.3	31840.8	3768.88	32261.4	2128.62	4521.73	7347.8	4535.77	8413.62	11430.8	18758.5	NA	45086.4	52081.5	32593.7	56548.1	NA	318295
ID_10778791_27	278		Anaeromyxobacteraceae	NA	NA	24665.4	566545	19218.4	8210.52	16612.8	1600.2	NA	31869.3	NA	2889.29	858.289	55523.8	4401.1	88801.3	107150	NA	NA	8163.97	NA	82900.1	6460.85	17688.1	6911.42	66873.7	11126.1	46613	29026.3	31840.8	3768.88	32261.4	2128.62	4521.73	7347.8	4535.77	8413.62	11430.8	18758.5	NA	45086.4	52081.5	32593.7	56548.1	NA	318295
ID_12787746_1	278		Unknown	NA	NA	24665.4	566545	19218.4	8210.52	16612.8	1600.2	NA	31869.3	NA	2889.29	858.289	55523.8	4401.1	88801.3	107150	NA	NA	8163.97	NA	82900.1	6460.85	17688.1	6911.42	66873.7	11126.1	46613	29026.3	31840.8	3768.88	32261.4	2128.62	4521.73	7347.8	4535.77	8413.62	11430.8	18758.5	NA	45086.4	52081.5	32593.7	56548.1	NA	318295
ID_13041228_1	278		Desulfuromonadaceae	NA	NA	24665.4	566545	19218.4	8210.52	16612.8	1600.2	NA	31869.3	NA	2889.29	858.289	55523.8	4401.1	88801.3	107150	NA	NA	8163.97	NA	82900.1	6460.85	17688.1	6911.42	66873.7	11126.1	46613	29026.3	31840.8	3768.88	32261.4	2128.62	4521.73	7347.8	4535.77	8413.62	11430.8	18758.5	NA	45086.4	52081.5	32593.7	56548.1	NA	318295
ID_14346766_455	278	K02482	Desulfuromonadaceae	NA	NA	24665.4	566545	19218.4	8210.52	16612.8	1600.2	NA	31869.3	NA	2889.29	858.289	55523.8	4401.1	88801.3	107150	NA	NA	8163.97	NA	82900.1	6460.85	17688.1	6911.42	66873.7	11126.1	46613	29026.3	31840.8	3768.88	32261.4	2128.62	4521.73	7347.8	4535.77	8413.62	11430.8	18758.5	NA	45086.4	52081.5	32593.7	56548.1	NA	318295
ID_10788669_208	278		Desulfobacteraceae	NA	NA	24665.4	566545	19218.4	8210.52	16612.8	1600.2	NA	31869.3	NA	2889.29	858.289	55523.8	4401.1	88801.3	107150	NA	NA	8163.97	NA	82900.1	6460.85	17688.1	6911.42	66873.7	11126.1	46613	29026.3	31840.8	3768.88	32261.4	2128.62	4521.73	7347.8	4535.77	8413.62	11430.8	18758.5	NA	45086.4	52081.5	32593.7	56548.1	NA	318295
ID_13055106_63	278	K02482	Isosphaeraceae	NA	NA	24665.4	566545	19218.4	8210.52	16612.8	1600.2	NA	31869.3	NA	2889.29	858.289	55523.8	4401.1	88801.3	107150	NA	NA	8163.97	NA	82900.1	6460.85	17688.1	6911.42	66873.7	11126.1	46613	29026.3	31840.8	3768.88	32261.4	2128.62	4521.73	7347.8	4535.77	8413.62	11430.8	18758.5	NA	45086.4	52081.5	32593.7	56548.1	NA	318295
ID_14616658_110	278	K02482	Archangiaceae	NA	NA	24665.4	566545	19218.4	8210.52	16612.8	1600.2	NA	31869.3	NA	2889.29	858.289	55523.8	4401.1	88801.3	107150	NA	NA	8163.97	NA	82900.1	6460.85	17688.1	6911.42	66873.7	11126.1	46613	29026.3	31840.8	3768.88	32261.4	2128.62	4521.73	7347.8	4535.77	8413.62	11430.8	18758.5	NA	45086.4	52081.5	32593.7	56548.1	NA	318295
ID_9493274_1	278	K02482	Syntrophobacteraceae	NA	NA	24665.4	566545	19218.4	8210.52	16612.8	1600.2	NA	31869.3	NA	2889.29	858.289	55523.8	4401.1	88801.3	107150	NA	NA	8163.97	NA	82900.1	6460.85	17688.1	6911.42	66873.7	11126.1	46613	29026.3	31840.8	3768.88	32261.4	2128.62	4521.73	7347.8	4535.77	8413.62	11430.8	18758.5	NA	45086.4	52081.5	32593.7	56548.1	NA	318295
ID_14321102_1732	278		Desulfobacteraceae	NA	NA	24665.4	566545	19218.4	8210.52	16612.8	1600.2	NA	31869.3	NA	2889.29	858.289	55523.8	4401.1	88801.3	107150	NA	NA	8163.97	NA	82900.1	6460.85	17688.1	6911.42	66873.7	11126.1	46613	29026.3	31840.8	3768.88	32261.4	2128.62	4521.73	7347.8	4535.77	8413.62	11430.8	18758.5	NA	45086.4	52081.5	32593.7	56548.1	NA	318295
ID_9473881_1	278	K02482	Dehalococcoidaceae	NA	NA	24665.4	566545	19218.4	8210.52	16612.8	1600.2	NA	31869.3	NA	2889.29	858.289	55523.8	4401.1	88801.3	107150	NA	NA	8163.97	NA	82900.1	6460.85	17688.1	6911.42	66873.7	11126.1	46613	29026.3	31840.8	3768.88	32261.4	2128.62	4521.73	7347.8	4535.77	8413.62	11430.8	18758.5	NA	45086.4	52081.5	32593.7	56548.1	NA	318295
ID_9477991_46	278	K02482	Anaeromyxobacteraceae	NA	NA	24665.4	566545	19218.4	8210.52	16612.8	1600.2	NA	31869.3	NA	2889.29	858.289	55523.8	4401.1	88801.3	107150	NA	NA	8163.97	NA	82900.1	6460.85	17688.1	6911.42	66873.7	11126.1	46613	29026.3	31840.8	3768.88	32261.4	2128.62	4521.73	7347.8	4535.77	8413.62	11430.8	18758.5	NA	45086.4	52081.5	32593.7	56548.1	NA	318295
ID_14349286_67	278		Syntrophaceae	NA	NA	24665.4	566545	19218.4	8210.52	16612.8	1600.2	NA	31869.3	NA	2889.29	858.289	55523.8	4401.1	88801.3	107150	NA	NA	8163.97	NA	82900.1	6460.85	17688.1	6911.42	66873.7	11126.1	46613	29026.3	31840.8	3768.88	32261.4	2128.62	4521.73	7347.8	4535.77	8413.62	11430.8	18758.5	NA	45086.4	52081.5	32593.7	56548.1	NA	318295
ID_14321200_46	278	K13533	Thermodesulfobacteriaceae	NA	NA	24665.4	566545	19218.4	8210.52	16612.8	1600.2	NA	31869.3	NA	2889.29	858.289	55523.8	4401.1	88801.3	107150	NA	NA	8163.97	NA	82900.1	6460.85	17688.1	6911.42	66873.7	11126.1	46613	29026.3	31840.8	3768.88	32261.4	2128.62	4521.73	7347.8	4535.77	8413.62	11430.8	18758.5	NA	45086.4	52081.5	32593.7	56548.1	NA	318295
ID_9224378_5	278	K13587	Unknown	NA	NA	24665.4	566545	19218.4	8210.52	16612.8	1600.2	NA	31869.3	NA	2889.29	858.289	55523.8	4401.1	88801.3	107150	NA	NA	8163.97	NA	82900.1	6460.85	17688.1	6911.42	66873.7	11126.1	46613	29026.3	31840.8	3768.88	32261.4	2128.62	4521.73	7347.8	4535.77	8413.62	11430.8	18758.5	NA	45086.4	52081.5	32593.7	56548.1	NA	318295
ID_9192488_18945	278		Oxalobacteraceae	NA	NA	24665.4	566545	19218.4	8210.52	16612.8	1600.2	NA	31869.3	NA	2889.29	858.289	55523.8	4401.1	88801.3	107150	NA	NA	8163.97	NA	82900.1	6460.85	17688.1	6911.42	66873.7	11126.1	46613	29026.3	31840.8	3768.88	32261.4	2128.62	4521.73	7347.8	4535.77	8413.62	11430.8	18758.5	NA	45086.4	52081.5	32593.7	56548.1	NA	318295
ID_13517316_1	278	K07710	Candidatus Brocadiaceae	NA	NA	24665.4	566545	19218.4	8210.52	16612.8	1600.2	NA	31869.3	NA	2889.29	858.289	55523.8	4401.1	88801.3	107150	NA	NA	8163.97	NA	82900.1	6460.85	17688.1	6911.42	66873.7	11126.1	46613	29026.3	31840.8	3768.88	32261.4	2128.62	4521.73	7347.8	4535.77	8413.62	11430.8	18758.5	NA	45086.4	52081.5	32593.7	56548.1	NA	318295
ID_10530075_1	278	K13587	Syntrophobacteraceae	NA	NA	24665.4	566545	19218.4	8210.52	16612.8	1600.2	NA	31869.3	NA	2889.29	858.289	55523.8	4401.1	88801.3	107150	NA	NA	8163.97	NA	82900.1	6460.85	17688.1	6911.42	66873.7	11126.1	46613	29026.3	31840.8	3768.88	32261.4	2128.62	4521.73	7347.8	4535.77	8413.62	11430.8	18758.5	NA	45086.4	52081.5	32593.7	56548.1	NA	318295
ID_13095624_1	278		Unknown	NA	NA	24665.4	566545	19218.4	8210.52	16612.8	1600.2	NA	31869.3	NA	2889.29	858.289	55523.8	4401.1	88801.3	107150	NA	NA	8163.97	NA	82900.1	6460.85	17688.1	6911.42	66873.7	11126.1	46613	29026.3	31840.8	3768.88	32261.4	2128.62	4521.73	7347.8	4535.77	8413.62	11430.8	18758.5	NA	45086.4	52081.5	32593.7	56548.1	NA	318295
ID_9530026_29	278		Unknown	NA	NA	24665.4	566545	19218.4	8210.52	16612.8	1600.2	NA	31869.3	NA	2889.29	858.289	55523.8	4401.1	88801.3	107150	NA	NA	8163.97	NA	82900.1	6460.85	17688.1	6911.42	66873.7	11126.1	46613	29026.3	31840.8	3768.88	32261.4	2128.62	4521.73	7347.8	4535.77	8413.62	11430.8	18758.5	NA	45086.4	52081.5	32593.7	56548.1	NA	318295
ID_9532106_9	278		Syntrophaceae	NA	NA	24665.4	566545	19218.4	8210.52	16612.8	1600.2	NA	31869.3	NA	2889.29	858.289	55523.8	4401.1	88801.3	107150	NA	NA	8163.97	NA	82900.1	6460.85	17688.1	6911.42	66873.7	11126.1	46613	29026.3	31840.8	3768.88	32261.4	2128.62	4521.73	7347.8	4535.77	8413.62	11430.8	18758.5	NA	45086.4	52081.5	32593.7	56548.1	NA	318295
ID_13533198_1	278		Opitutaceae	NA	NA	24665.4	566545	19218.4	8210.52	16612.8	1600.2	NA	31869.3	NA	2889.29	858.289	55523.8	4401.1	88801.3	107150	NA	NA	8163.97	NA	82900.1	6460.85	17688.1	6911.42	66873.7	11126.1	46613	29026.3	31840.8	3768.88	32261.4	2128.62	4521.73	7347.8	4535.77	8413.62	11430.8	18758.5	NA	45086.4	52081.5	32593.7	56548.1	NA	318295
ID_14321456_9	278	K02482	Roseiflexaceae	NA	NA	24665.4	566545	19218.4	8210.52	16612.8	1600.2	NA	31869.3	NA	2889.29	858.289	55523.8	4401.1	88801.3	107150	NA	NA	8163.97	NA	82900.1	6460.85	17688.1	6911.42	66873.7	11126.1	46613	29026.3	31840.8	3768.88	32261.4	2128.62	4521.73	7347.8	4535.77	8413.62	11430.8	18758.5	NA	45086.4	52081.5	32593.7	56548.1	NA	318295
ID_13114744_1	278		Geobacteraceae	NA	NA	24665.4	566545	19218.4	8210.52	16612.8	1600.2	NA	31869.3	NA	2889.29	858.289	55523.8	4401.1	88801.3	107150	NA	NA	8163.97	NA	82900.1	6460.85	17688.1	6911.42	66873.7	11126.1	46613	29026.3	31840.8	3768.88	32261.4	2128.62	4521.73	7347.8	4535.77	8413.62	11430.8	18758.5	NA	45086.4	52081.5	32593.7	56548.1	NA	318295
ID_13550140_1	278	K02482	Bdellovibrionaceae	NA	NA	24665.4	566545	19218.4	8210.52	16612.8	1600.2	NA	31869.3	NA	2889.29	858.289	55523.8	4401.1	88801.3	107150	NA	NA	8163.97	NA	82900.1	6460.85	17688.1	6911.42	66873.7	11126.1	46613	29026.3	31840.8	3768.88	32261.4	2128.62	4521.73	7347.8	4535.77	8413.62	11430.8	18758.5	NA	45086.4	52081.5	32593.7	56548.1	NA	318295
ID_10857361_21	278	K02482	Geobacteraceae	NA	NA	24665.4	566545	19218.4	8210.52	16612.8	1600.2	NA	31869.3	NA	2889.29	858.289	55523.8	4401.1	88801.3	107150	NA	NA	8163.97	NA	82900.1	6460.85	17688.1	6911.42	66873.7	11126.1	46613	29026.3	31840.8	3768.88	32261.4	2128.62	4521.73	7347.8	4535.77	8413.62	11430.8	18758.5	NA	45086.4	52081.5	32593.7	56548.1	NA	318295
ID_9533237_1	278		Gemmataceae	NA	NA	24665.4	566545	19218.4	8210.52	16612.8	1600.2	NA	31869.3	NA	2889.29	858.289	55523.8	4401.1	88801.3	107150	NA	NA	8163.97	NA	82900.1	6460.85	17688.1	6911.42	66873.7	11126.1	46613	29026.3	31840.8	3768.88	32261.4	2128.62	4521.73	7347.8	4535.77	8413.62	11430.8	18758.5	NA	45086.4	52081.5	32593.7	56548.1	NA	318295
ID_13569078_80	278		Candidatus Brocadiaceae	NA	NA	24665.4	566545	19218.4	8210.52	16612.8	1600.2	NA	31869.3	NA	2889.29	858.289	55523.8	4401.1	88801.3	107150	NA	NA	8163.97	NA	82900.1	6460.85	17688.1	6911.42	66873.7	11126.1	46613	29026.3	31840.8	3768.88	32261.4	2128.62	4521.73	7347.8	4535.77	8413.62	11430.8	18758.5	NA	45086.4	52081.5	32593.7	56548.1	NA	318295
ID_13135870_1	278		Rivulariaceae	NA	NA	24665.4	566545	19218.4	8210.52	16612.8	1600.2	NA	31869.3	NA	2889.29	858.289	55523.8	4401.1	88801.3	107150	NA	NA	8163.97	NA	82900.1	6460.85	17688.1	6911.42	66873.7	11126.1	46613	29026.3	31840.8	3768.88	32261.4	2128.62	4521.73	7347.8	4535.77	8413.62	11430.8	18758.5	NA	45086.4	52081.5	32593.7	56548.1	NA	318295
ID_9569216_1	278		Gemmataceae	NA	NA	24665.4	566545	19218.4	8210.52	16612.8	1600.2	NA	31869.3	NA	2889.29	858.289	55523.8	4401.1	88801.3	107150	NA	NA	8163.97	NA	82900.1	6460.85	17688.1	6911.42	66873.7	11126.1	46613	29026.3	31840.8	3768.88	32261.4	2128.62	4521.73	7347.8	4535.77	8413.62	11430.8	18758.5	NA	45086.4	52081.5	32593.7	56548.1	NA	318295
ID_12797866_1	278		Opitutaceae	NA	NA	24665.4	566545	19218.4	8210.52	16612.8	1600.2	NA	31869.3	NA	2889.29	858.289	55523.8	4401.1	88801.3	107150	NA	NA	8163.97	NA	82900.1	6460.85	17688.1	6911.42	66873.7	11126.1	46613	29026.3	31840.8	3768.88	32261.4	2128.62	4521.73	7347.8	4535.77	8413.62	11430.8	18758.5	NA	45086.4	52081.5	32593.7	56548.1	NA	318295
ID_13143080_39	278		Unknown	NA	NA	24665.4	566545	19218.4	8210.52	16612.8	1600.2	NA	31869.3	NA	2889.29	858.289	55523.8	4401.1	88801.3	107150	NA	NA	8163.97	NA	82900.1	6460.85	17688.1	6911.42	66873.7	11126.1	46613	29026.3	31840.8	3768.88	32261.4	2128.62	4521.73	7347.8	4535.77	8413.62	11430.8	18758.5	NA	45086.4	52081.5	32593.7	56548.1	NA	318295
ID_14356936_439	278	K02482	Desulfobacteraceae	NA	NA	24665.4	566545	19218.4	8210.52	16612.8	1600.2	NA	31869.3	NA	2889.29	858.289	55523.8	4401.1	88801.3	107150	NA	NA	8163.97	NA	82900.1	6460.85	17688.1	6911.42	66873.7	11126.1	46613	29026.3	31840.8	3768.88	32261.4	2128.62	4521.73	7347.8	4535.77	8413.62	11430.8	18758.5	NA	45086.4	52081.5	32593.7	56548.1	NA	318295
ID_10536619_56	278	K02482	Alcanivoracaceae	NA	NA	24665.4	566545	19218.4	8210.52	16612.8	1600.2	NA	31869.3	NA	2889.29	858.289	55523.8	4401.1	88801.3	107150	NA	NA	8163.97	NA	82900.1	6460.85	17688.1	6911.42	66873.7	11126.1	46613	29026.3	31840.8	3768.88	32261.4	2128.62	4521.73	7347.8	4535.77	8413.62	11430.8	18758.5	NA	45086.4	52081.5	32593.7	56548.1	NA	318295
ID_13600530_1	278		Syntrophaceae	NA	NA	24665.4	566545	19218.4	8210.52	16612.8	1600.2	NA	31869.3	NA	2889.29	858.289	55523.8	4401.1	88801.3	107150	NA	NA	8163.97	NA	82900.1	6460.85	17688.1	6911.42	66873.7	11126.1	46613	29026.3	31840.8	3768.88	32261.4	2128.62	4521.73	7347.8	4535.77	8413.62	11430.8	18758.5	NA	45086.4	52081.5	32593.7	56548.1	NA	318295
ID_9603452_1	278	K02482	Geobacteraceae	NA	NA	24665.4	566545	19218.4	8210.52	16612.8	1600.2	NA	31869.3	NA	2889.29	858.289	55523.8	4401.1	88801.3	107150	NA	NA	8163.97	NA	82900.1	6460.85	17688.1	6911.42	66873.7	11126.1	46613	29026.3	31840.8	3768.88	32261.4	2128.62	4521.73	7347.8	4535.77	8413.62	11430.8	18758.5	NA	45086.4	52081.5	32593.7	56548.1	NA	318295
ID_9605198_81	278		Candidatus Brocadiaceae	NA	NA	24665.4	566545	19218.4	8210.52	16612.8	1600.2	NA	31869.3	NA	2889.29	858.289	55523.8	4401.1	88801.3	107150	NA	NA	8163.97	NA	82900.1	6460.85	17688.1	6911.42	66873.7	11126.1	46613	29026.3	31840.8	3768.88	32261.4	2128.62	4521.73	7347.8	4535.77	8413.62	11430.8	18758.5	NA	45086.4	52081.5	32593.7	56548.1	NA	318295
ID_12760014_3313	278		Unknown	NA	NA	24665.4	566545	19218.4	8210.52	16612.8	1600.2	NA	31869.3	NA	2889.29	858.289	55523.8	4401.1	88801.3	107150	NA	NA	8163.97	NA	82900.1	6460.85	17688.1	6911.42	66873.7	11126.1	46613	29026.3	31840.8	3768.88	32261.4	2128.62	4521.73	7347.8	4535.77	8413.62	11430.8	18758.5	NA	45086.4	52081.5	32593.7	56548.1	NA	318295
ID_9583937_42	278		Nitrospiraceae	NA	NA	24665.4	566545	19218.4	8210.52	16612.8	1600.2	NA	31869.3	NA	2889.29	858.289	55523.8	4401.1	88801.3	107150	NA	NA	8163.97	NA	82900.1	6460.85	17688.1	6911.42	66873.7	11126.1	46613	29026.3	31840.8	3768.88	32261.4	2128.62	4521.73	7347.8	4535.77	8413.62	11430.8	18758.5	NA	45086.4	52081.5	32593.7	56548.1	NA	318295
ID_14322226_1461	278		Candidatus Brocadiaceae	NA	NA	24665.4	566545	19218.4	8210.52	16612.8	1600.2	NA	31869.3	NA	2889.29	858.289	55523.8	4401.1	88801.3	107150	NA	NA	8163.97	NA	82900.1	6460.85	17688.1	6911.42	66873.7	11126.1	46613	29026.3	31840.8	3768.88	32261.4	2128.62	4521.73	7347.8	4535.77	8413.62	11430.8	18758.5	NA	45086.4	52081.5	32593.7	56548.1	NA	318295
ID_9598297_85	278	K02482	Unknown	NA	NA	24665.4	566545	19218.4	8210.52	16612.8	1600.2	NA	31869.3	NA	2889.29	858.289	55523.8	4401.1	88801.3	107150	NA	NA	8163.97	NA	82900.1	6460.85	17688.1	6911.42	66873.7	11126.1	46613	29026.3	31840.8	3768.88	32261.4	2128.62	4521.73	7347.8	4535.77	8413.62	11430.8	18758.5	NA	45086.4	52081.5	32593.7	56548.1	NA	318295
ID_10497803_69	278		Unknown	NA	NA	24665.4	566545	19218.4	8210.52	16612.8	1600.2	NA	31869.3	NA	2889.29	858.289	55523.8	4401.1	88801.3	107150	NA	NA	8163.97	NA	82900.1	6460.85	17688.1	6911.42	66873.7	11126.1	46613	29026.3	31840.8	3768.88	32261.4	2128.62	4521.73	7347.8	4535.77	8413.62	11430.8	18758.5	NA	45086.4	52081.5	32593.7	56548.1	NA	318295
ID_14768110_1	278	K02482	Unknown	NA	NA	24665.4	566545	19218.4	8210.52	16612.8	1600.2	NA	31869.3	NA	2889.29	858.289	55523.8	4401.1	88801.3	107150	NA	NA	8163.97	NA	82900.1	6460.85	17688.1	6911.42	66873.7	11126.1	46613	29026.3	31840.8	3768.88	32261.4	2128.62	4521.73	7347.8	4535.77	8413.62	11430.8	18758.5	NA	45086.4	52081.5	32593.7	56548.1	NA	318295
ID_12764114_12	278	K02668	Unknown	NA	NA	24665.4	566545	19218.4	8210.52	16612.8	1600.2	NA	31869.3	NA	2889.29	858.289	55523.8	4401.1	88801.3	107150	NA	NA	8163.97	NA	82900.1	6460.85	17688.1	6911.42	66873.7	11126.1	46613	29026.3	31840.8	3768.88	32261.4	2128.62	4521.73	7347.8	4535.77	8413.62	11430.8	18758.5	NA	45086.4	52081.5	32593.7	56548.1	NA	318295
ID_9622751_21	278	K02482	Kofleriaceae	NA	NA	24665.4	566545	19218.4	8210.52	16612.8	1600.2	NA	31869.3	NA	2889.29	858.289	55523.8	4401.1	88801.3	107150	NA	NA	8163.97	NA	82900.1	6460.85	17688.1	6911.42	66873.7	11126.1	46613	29026.3	31840.8	3768.88	32261.4	2128.62	4521.73	7347.8	4535.77	8413.62	11430.8	18758.5	NA	45086.4	52081.5	32593.7	56548.1	NA	318295
ID_13224540_1	278	K02482	Archangiaceae	NA	NA	24665.4	566545	19218.4	8210.52	16612.8	1600.2	NA	31869.3	NA	2889.29	858.289	55523.8	4401.1	88801.3	107150	NA	NA	8163.97	NA	82900.1	6460.85	17688.1	6911.42	66873.7	11126.1	46613	29026.3	31840.8	3768.88	32261.4	2128.62	4521.73	7347.8	4535.77	8413.62	11430.8	18758.5	NA	45086.4	52081.5	32593.7	56548.1	NA	318295
ID_9214795_106	278	K02482	Desulfarculaceae	NA	NA	24665.4	566545	19218.4	8210.52	16612.8	1600.2	NA	31869.3	NA	2889.29	858.289	55523.8	4401.1	88801.3	107150	NA	NA	8163.97	NA	82900.1	6460.85	17688.1	6911.42	66873.7	11126.1	46613	29026.3	31840.8	3768.88	32261.4	2128.62	4521.73	7347.8	4535.77	8413.62	11430.8	18758.5	NA	45086.4	52081.5	32593.7	56548.1	NA	318295
ID_13236974_1	278		Geobacteraceae	NA	NA	24665.4	566545	19218.4	8210.52	16612.8	1600.2	NA	31869.3	NA	2889.29	858.289	55523.8	4401.1	88801.3	107150	NA	NA	8163.97	NA	82900.1	6460.85	17688.1	6911.42	66873.7	11126.1	46613	29026.3	31840.8	3768.88	32261.4	2128.62	4521.73	7347.8	4535.77	8413.62	11430.8	18758.5	NA	45086.4	52081.5	32593.7	56548.1	NA	318295
ID_9646633_24	278	K02482	Desulfobulbaceae	NA	NA	24665.4	566545	19218.4	8210.52	16612.8	1600.2	NA	31869.3	NA	2889.29	858.289	55523.8	4401.1	88801.3	107150	NA	NA	8163.97	NA	82900.1	6460.85	17688.1	6911.42	66873.7	11126.1	46613	29026.3	31840.8	3768.88	32261.4	2128.62	4521.73	7347.8	4535.77	8413.62	11430.8	18758.5	NA	45086.4	52081.5	32593.7	56548.1	NA	318295
ID_14801214_42	278		Geobacteraceae	NA	NA	24665.4	566545	19218.4	8210.52	16612.8	1600.2	NA	31869.3	NA	2889.29	858.289	55523.8	4401.1	88801.3	107150	NA	NA	8163.97	NA	82900.1	6460.85	17688.1	6911.42	66873.7	11126.1	46613	29026.3	31840.8	3768.88	32261.4	2128.62	4521.73	7347.8	4535.77	8413.62	11430.8	18758.5	NA	45086.4	52081.5	32593.7	56548.1	NA	318295
ID_10985615_1	278	K13587	Nostocaceae	NA	NA	24665.4	566545	19218.4	8210.52	16612.8	1600.2	NA	31869.3	NA	2889.29	858.289	55523.8	4401.1	88801.3	107150	NA	NA	8163.97	NA	82900.1	6460.85	17688.1	6911.42	66873.7	11126.1	46613	29026.3	31840.8	3768.88	32261.4	2128.62	4521.73	7347.8	4535.77	8413.62	11430.8	18758.5	NA	45086.4	52081.5	32593.7	56548.1	NA	318295
ID_9241578_1	278		Opitutaceae	NA	NA	24665.4	566545	19218.4	8210.52	16612.8	1600.2	NA	31869.3	NA	2889.29	858.289	55523.8	4401.1	88801.3	107150	NA	NA	8163.97	NA	82900.1	6460.85	17688.1	6911.42	66873.7	11126.1	46613	29026.3	31840.8	3768.88	32261.4	2128.62	4521.73	7347.8	4535.77	8413.62	11430.8	18758.5	NA	45086.4	52081.5	32593.7	56548.1	NA	318295
ID_14811602_113	278		Calditrichaceae	NA	NA	24665.4	566545	19218.4	8210.52	16612.8	1600.2	NA	31869.3	NA	2889.29	858.289	55523.8	4401.1	88801.3	107150	NA	NA	8163.97	NA	82900.1	6460.85	17688.1	6911.42	66873.7	11126.1	46613	29026.3	31840.8	3768.88	32261.4	2128.62	4521.73	7347.8	4535.77	8413.62	11430.8	18758.5	NA	45086.4	52081.5	32593.7	56548.1	NA	318295
ID_12809234_168	278	K07710	Candidatus Brocadiaceae	NA	NA	24665.4	566545	19218.4	8210.52	16612.8	1600.2	NA	31869.3	NA	2889.29	858.289	55523.8	4401.1	88801.3	107150	NA	NA	8163.97	NA	82900.1	6460.85	17688.1	6911.42	66873.7	11126.1	46613	29026.3	31840.8	3768.88	32261.4	2128.62	4521.73	7347.8	4535.77	8413.62	11430.8	18758.5	NA	45086.4	52081.5	32593.7	56548.1	NA	318295
ID_13243476_18	278	K07710	Enterobacteriaceae	NA	NA	24665.4	566545	19218.4	8210.52	16612.8	1600.2	NA	31869.3	NA	2889.29	858.289	55523.8	4401.1	88801.3	107150	NA	NA	8163.97	NA	82900.1	6460.85	17688.1	6911.42	66873.7	11126.1	46613	29026.3	31840.8	3768.88	32261.4	2128.62	4521.73	7347.8	4535.77	8413.62	11430.8	18758.5	NA	45086.4	52081.5	32593.7	56548.1	NA	318295
ID_14829118_1	278		Geobacteraceae	NA	NA	24665.4	566545	19218.4	8210.52	16612.8	1600.2	NA	31869.3	NA	2889.29	858.289	55523.8	4401.1	88801.3	107150	NA	NA	8163.97	NA	82900.1	6460.85	17688.1	6911.42	66873.7	11126.1	46613	29026.3	31840.8	3768.88	32261.4	2128.62	4521.73	7347.8	4535.77	8413.62	11430.8	18758.5	NA	45086.4	52081.5	32593.7	56548.1	NA	318295
ID_9683323_50	278	K02482	Nostocaceae	NA	NA	24665.4	566545	19218.4	8210.52	16612.8	1600.2	NA	31869.3	NA	2889.29	858.289	55523.8	4401.1	88801.3	107150	NA	NA	8163.97	NA	82900.1	6460.85	17688.1	6911.42	66873.7	11126.1	46613	29026.3	31840.8	3768.88	32261.4	2128.62	4521.73	7347.8	4535.77	8413.62	11430.8	18758.5	NA	45086.4	52081.5	32593.7	56548.1	NA	318295
ID_9690205_1	278		Syntrophaceae	NA	NA	24665.4	566545	19218.4	8210.52	16612.8	1600.2	NA	31869.3	NA	2889.29	858.289	55523.8	4401.1	88801.3	107150	NA	NA	8163.97	NA	82900.1	6460.85	17688.1	6911.42	66873.7	11126.1	46613	29026.3	31840.8	3768.88	32261.4	2128.62	4521.73	7347.8	4535.77	8413.62	11430.8	18758.5	NA	45086.4	52081.5	32593.7	56548.1	NA	318295
ID_9715882_1	278	K13587	Microcoleaceae	NA	NA	24665.4	566545	19218.4	8210.52	16612.8	1600.2	NA	31869.3	NA	2889.29	858.289	55523.8	4401.1	88801.3	107150	NA	NA	8163.97	NA	82900.1	6460.85	17688.1	6911.42	66873.7	11126.1	46613	29026.3	31840.8	3768.88	32261.4	2128.62	4521.73	7347.8	4535.77	8413.62	11430.8	18758.5	NA	45086.4	52081.5	32593.7	56548.1	NA	318295
ID_11021113_1	278		Candidatus Brocadiaceae	NA	NA	24665.4	566545	19218.4	8210.52	16612.8	1600.2	NA	31869.3	NA	2889.29	858.289	55523.8	4401.1	88801.3	107150	NA	NA	8163.97	NA	82900.1	6460.85	17688.1	6911.42	66873.7	11126.1	46613	29026.3	31840.8	3768.88	32261.4	2128.62	4521.73	7347.8	4535.77	8413.62	11430.8	18758.5	NA	45086.4	52081.5	32593.7	56548.1	NA	318295
ID_11029315_1	278	K02482	Gemmatimonadaceae	NA	NA	24665.4	566545	19218.4	8210.52	16612.8	1600.2	NA	31869.3	NA	2889.29	858.289	55523.8	4401.1	88801.3	107150	NA	NA	8163.97	NA	82900.1	6460.85	17688.1	6911.42	66873.7	11126.1	46613	29026.3	31840.8	3768.88	32261.4	2128.62	4521.73	7347.8	4535.77	8413.62	11430.8	18758.5	NA	45086.4	52081.5	32593.7	56548.1	NA	318295
ID_13246558_247	278	K13587	Geobacteraceae	NA	NA	24665.4	566545	19218.4	8210.52	16612.8	1600.2	NA	31869.3	NA	2889.29	858.289	55523.8	4401.1	88801.3	107150	NA	NA	8163.97	NA	82900.1	6460.85	17688.1	6911.42	66873.7	11126.1	46613	29026.3	31840.8	3768.88	32261.4	2128.62	4521.73	7347.8	4535.77	8413.62	11430.8	18758.5	NA	45086.4	52081.5	32593.7	56548.1	NA	318295
ID_9735280_1	278	K13587	Planctomycetaceae	NA	NA	24665.4	566545	19218.4	8210.52	16612.8	1600.2	NA	31869.3	NA	2889.29	858.289	55523.8	4401.1	88801.3	107150	NA	NA	8163.97	NA	82900.1	6460.85	17688.1	6911.42	66873.7	11126.1	46613	29026.3	31840.8	3768.88	32261.4	2128.62	4521.73	7347.8	4535.77	8413.62	11430.8	18758.5	NA	45086.4	52081.5	32593.7	56548.1	NA	318295
ID_9247706_1	278	K13587	Unknown	NA	NA	24665.4	566545	19218.4	8210.52	16612.8	1600.2	NA	31869.3	NA	2889.29	858.289	55523.8	4401.1	88801.3	107150	NA	NA	8163.97	NA	82900.1	6460.85	17688.1	6911.42	66873.7	11126.1	46613	29026.3	31840.8	3768.88	32261.4	2128.62	4521.73	7347.8	4535.77	8413.62	11430.8	18758.5	NA	45086.4	52081.5	32593.7	56548.1	NA	318295
ID_14323616_1203	278	K02482	Geobacteraceae	NA	NA	24665.4	566545	19218.4	8210.52	16612.8	1600.2	NA	31869.3	NA	2889.29	858.289	55523.8	4401.1	88801.3	107150	NA	NA	8163.97	NA	82900.1	6460.85	17688.1	6911.42	66873.7	11126.1	46613	29026.3	31840.8	3768.88	32261.4	2128.62	4521.73	7347.8	4535.77	8413.62	11430.8	18758.5	NA	45086.4	52081.5	32593.7	56548.1	NA	318295
ID_9725847_42	278		Candidatus Brocadiaceae	NA	NA	24665.4	566545	19218.4	8210.52	16612.8	1600.2	NA	31869.3	NA	2889.29	858.289	55523.8	4401.1	88801.3	107150	NA	NA	8163.97	NA	82900.1	6460.85	17688.1	6911.42	66873.7	11126.1	46613	29026.3	31840.8	3768.88	32261.4	2128.62	4521.73	7347.8	4535.77	8413.62	11430.8	18758.5	NA	45086.4	52081.5	32593.7	56548.1	NA	318295
ID_9754132_1	278	K02482	Nitrospiraceae	NA	NA	24665.4	566545	19218.4	8210.52	16612.8	1600.2	NA	31869.3	NA	2889.29	858.289	55523.8	4401.1	88801.3	107150	NA	NA	8163.97	NA	82900.1	6460.85	17688.1	6911.42	66873.7	11126.1	46613	29026.3	31840.8	3768.88	32261.4	2128.62	4521.73	7347.8	4535.77	8413.62	11430.8	18758.5	NA	45086.4	52081.5	32593.7	56548.1	NA	318295
ID_9198098_396	278	K02482	Unknown	NA	NA	24665.4	566545	19218.4	8210.52	16612.8	1600.2	NA	31869.3	NA	2889.29	858.289	55523.8	4401.1	88801.3	107150	NA	NA	8163.97	NA	82900.1	6460.85	17688.1	6911.42	66873.7	11126.1	46613	29026.3	31840.8	3768.88	32261.4	2128.62	4521.73	7347.8	4535.77	8413.62	11430.8	18758.5	NA	45086.4	52081.5	32593.7	56548.1	NA	318295
ID_9738617_1	278	K02482	Rhodobacteraceae	NA	NA	24665.4	566545	19218.4	8210.52	16612.8	1600.2	NA	31869.3	NA	2889.29	858.289	55523.8	4401.1	88801.3	107150	NA	NA	8163.97	NA	82900.1	6460.85	17688.1	6911.42	66873.7	11126.1	46613	29026.3	31840.8	3768.88	32261.4	2128.62	4521.73	7347.8	4535.77	8413.62	11430.8	18758.5	NA	45086.4	52081.5	32593.7	56548.1	NA	318295
ID_13769326_1	278	K02482	Geobacteraceae	NA	NA	24665.4	566545	19218.4	8210.52	16612.8	1600.2	NA	31869.3	NA	2889.29	858.289	55523.8	4401.1	88801.3	107150	NA	NA	8163.97	NA	82900.1	6460.85	17688.1	6911.42	66873.7	11126.1	46613	29026.3	31840.8	3768.88	32261.4	2128.62	4521.73	7347.8	4535.77	8413.62	11430.8	18758.5	NA	45086.4	52081.5	32593.7	56548.1	NA	318295
ID_9173383_146	278	K02482	Unknown	NA	NA	24665.4	566545	19218.4	8210.52	16612.8	1600.2	NA	31869.3	NA	2889.29	858.289	55523.8	4401.1	88801.3	107150	NA	NA	8163.97	NA	82900.1	6460.85	17688.1	6911.42	66873.7	11126.1	46613	29026.3	31840.8	3768.88	32261.4	2128.62	4521.73	7347.8	4535.77	8413.62	11430.8	18758.5	NA	45086.4	52081.5	32593.7	56548.1	NA	318295
ID_9784308_131	278	K07698	Thermoactinomycetaceae	NA	NA	24665.4	566545	19218.4	8210.52	16612.8	1600.2	NA	31869.3	NA	2889.29	858.289	55523.8	4401.1	88801.3	107150	NA	NA	8163.97	NA	82900.1	6460.85	17688.1	6911.42	66873.7	11126.1	46613	29026.3	31840.8	3768.88	32261.4	2128.62	4521.73	7347.8	4535.77	8413.62	11430.8	18758.5	NA	45086.4	52081.5	32593.7	56548.1	NA	318295
ID_14914648_50	278	K02482	Calditrichaceae	NA	NA	24665.4	566545	19218.4	8210.52	16612.8	1600.2	NA	31869.3	NA	2889.29	858.289	55523.8	4401.1	88801.3	107150	NA	NA	8163.97	NA	82900.1	6460.85	17688.1	6911.42	66873.7	11126.1	46613	29026.3	31840.8	3768.88	32261.4	2128.62	4521.73	7347.8	4535.77	8413.62	11430.8	18758.5	NA	45086.4	52081.5	32593.7	56548.1	NA	318295
ID_13790158_24	278		Unknown	NA	NA	24665.4	566545	19218.4	8210.52	16612.8	1600.2	NA	31869.3	NA	2889.29	858.289	55523.8	4401.1	88801.3	107150	NA	NA	8163.97	NA	82900.1	6460.85	17688.1	6911.42	66873.7	11126.1	46613	29026.3	31840.8	3768.88	32261.4	2128.62	4521.73	7347.8	4535.77	8413.62	11430.8	18758.5	NA	45086.4	52081.5	32593.7	56548.1	NA	318295
ID_9766389_44	278		Archangiaceae	NA	NA	24665.4	566545	19218.4	8210.52	16612.8	1600.2	NA	31869.3	NA	2889.29	858.289	55523.8	4401.1	88801.3	107150	NA	NA	8163.97	NA	82900.1	6460.85	17688.1	6911.42	66873.7	11126.1	46613	29026.3	31840.8	3768.88	32261.4	2128.62	4521.73	7347.8	4535.77	8413.62	11430.8	18758.5	NA	45086.4	52081.5	32593.7	56548.1	NA	318295
ID_14918536_1	278	K02482	Thermodesulfobacteriaceae	NA	NA	24665.4	566545	19218.4	8210.52	16612.8	1600.2	NA	31869.3	NA	2889.29	858.289	55523.8	4401.1	88801.3	107150	NA	NA	8163.97	NA	82900.1	6460.85	17688.1	6911.42	66873.7	11126.1	46613	29026.3	31840.8	3768.88	32261.4	2128.62	4521.73	7347.8	4535.77	8413.62	11430.8	18758.5	NA	45086.4	52081.5	32593.7	56548.1	NA	318295
ID_12765610_312	278	K02482	Ignavibacteriaceae	NA	NA	24665.4	566545	19218.4	8210.52	16612.8	1600.2	NA	31869.3	NA	2889.29	858.289	55523.8	4401.1	88801.3	107150	NA	NA	8163.97	NA	82900.1	6460.85	17688.1	6911.42	66873.7	11126.1	46613	29026.3	31840.8	3768.88	32261.4	2128.62	4521.73	7347.8	4535.77	8413.62	11430.8	18758.5	NA	45086.4	52081.5	32593.7	56548.1	NA	318295
ID_9252676_37	278	K02482	Anaeromyxobacteraceae	NA	NA	24665.4	566545	19218.4	8210.52	16612.8	1600.2	NA	31869.3	NA	2889.29	858.289	55523.8	4401.1	88801.3	107150	NA	NA	8163.97	NA	82900.1	6460.85	17688.1	6911.42	66873.7	11126.1	46613	29026.3	31840.8	3768.88	32261.4	2128.62	4521.73	7347.8	4535.77	8413.62	11430.8	18758.5	NA	45086.4	52081.5	32593.7	56548.1	NA	318295
ID_13365746_1	278	K13587	Chamaesiphonaceae	NA	NA	24665.4	566545	19218.4	8210.52	16612.8	1600.2	NA	31869.3	NA	2889.29	858.289	55523.8	4401.1	88801.3	107150	NA	NA	8163.97	NA	82900.1	6460.85	17688.1	6911.42	66873.7	11126.1	46613	29026.3	31840.8	3768.88	32261.4	2128.62	4521.73	7347.8	4535.77	8413.62	11430.8	18758.5	NA	45086.4	52081.5	32593.7	56548.1	NA	318295
ID_11110727_1	278	K02482	Thermodesulfobacteriaceae	NA	NA	24665.4	566545	19218.4	8210.52	16612.8	1600.2	NA	31869.3	NA	2889.29	858.289	55523.8	4401.1	88801.3	107150	NA	NA	8163.97	NA	82900.1	6460.85	17688.1	6911.42	66873.7	11126.1	46613	29026.3	31840.8	3768.88	32261.4	2128.62	4521.73	7347.8	4535.77	8413.62	11430.8	18758.5	NA	45086.4	52081.5	32593.7	56548.1	NA	318295
ID_9782403_1	278		Syntrophaceae	NA	NA	24665.4	566545	19218.4	8210.52	16612.8	1600.2	NA	31869.3	NA	2889.29	858.289	55523.8	4401.1	88801.3	107150	NA	NA	8163.97	NA	82900.1	6460.85	17688.1	6911.42	66873.7	11126.1	46613	29026.3	31840.8	3768.88	32261.4	2128.62	4521.73	7347.8	4535.77	8413.62	11430.8	18758.5	NA	45086.4	52081.5	32593.7	56548.1	NA	318295
ID_13379720_1	278		Acidiferrobacteraceae	NA	NA	24665.4	566545	19218.4	8210.52	16612.8	1600.2	NA	31869.3	NA	2889.29	858.289	55523.8	4401.1	88801.3	107150	NA	NA	8163.97	NA	82900.1	6460.85	17688.1	6911.42	66873.7	11126.1	46613	29026.3	31840.8	3768.88	32261.4	2128.62	4521.73	7347.8	4535.77	8413.62	11430.8	18758.5	NA	45086.4	52081.5	32593.7	56548.1	NA	318295
ID_12822654_39	278		Myxococcaceae	NA	NA	24665.4	566545	19218.4	8210.52	16612.8	1600.2	NA	31869.3	NA	2889.29	858.289	55523.8	4401.1	88801.3	107150	NA	NA	8163.97	NA	82900.1	6460.85	17688.1	6911.42	66873.7	11126.1	46613	29026.3	31840.8	3768.88	32261.4	2128.62	4521.73	7347.8	4535.77	8413.62	11430.8	18758.5	NA	45086.4	52081.5	32593.7	56548.1	NA	318295
ID_9810901_1	278	K02482	Desulfarculaceae	NA	NA	24665.4	566545	19218.4	8210.52	16612.8	1600.2	NA	31869.3	NA	2889.29	858.289	55523.8	4401.1	88801.3	107150	NA	NA	8163.97	NA	82900.1	6460.85	17688.1	6911.42	66873.7	11126.1	46613	29026.3	31840.8	3768.88	32261.4	2128.62	4521.73	7347.8	4535.77	8413.62	11430.8	18758.5	NA	45086.4	52081.5	32593.7	56548.1	NA	318295
ID_13258302_329	278	K02482	Planctomycetaceae	NA	NA	24665.4	566545	19218.4	8210.52	16612.8	1600.2	NA	31869.3	NA	2889.29	858.289	55523.8	4401.1	88801.3	107150	NA	NA	8163.97	NA	82900.1	6460.85	17688.1	6911.42	66873.7	11126.1	46613	29026.3	31840.8	3768.88	32261.4	2128.62	4521.73	7347.8	4535.77	8413.62	11430.8	18758.5	NA	45086.4	52081.5	32593.7	56548.1	NA	318295
ID_9856244_1	278		Solibacteraceae	NA	NA	24665.4	566545	19218.4	8210.52	16612.8	1600.2	NA	31869.3	NA	2889.29	858.289	55523.8	4401.1	88801.3	107150	NA	NA	8163.97	NA	82900.1	6460.85	17688.1	6911.42	66873.7	11126.1	46613	29026.3	31840.8	3768.88	32261.4	2128.62	4521.73	7347.8	4535.77	8413.62	11430.8	18758.5	NA	45086.4	52081.5	32593.7	56548.1	NA	318295
ID_9855491_1	278		Mesoaciditogaceae	NA	NA	24665.4	566545	19218.4	8210.52	16612.8	1600.2	NA	31869.3	NA	2889.29	858.289	55523.8	4401.1	88801.3	107150	NA	NA	8163.97	NA	82900.1	6460.85	17688.1	6911.42	66873.7	11126.1	46613	29026.3	31840.8	3768.88	32261.4	2128.62	4521.73	7347.8	4535.77	8413.62	11430.8	18758.5	NA	45086.4	52081.5	32593.7	56548.1	NA	318295
ID_12832796_1	278		Unknown	NA	NA	24665.4	566545	19218.4	8210.52	16612.8	1600.2	NA	31869.3	NA	2889.29	858.289	55523.8	4401.1	88801.3	107150	NA	NA	8163.97	NA	82900.1	6460.85	17688.1	6911.42	66873.7	11126.1	46613	29026.3	31840.8	3768.88	32261.4	2128.62	4521.73	7347.8	4535.77	8413.62	11430.8	18758.5	NA	45086.4	52081.5	32593.7	56548.1	NA	318295
ID_14325616_1169	278	K13587	Unknown	NA	NA	24665.4	566545	19218.4	8210.52	16612.8	1600.2	NA	31869.3	NA	2889.29	858.289	55523.8	4401.1	88801.3	107150	NA	NA	8163.97	NA	82900.1	6460.85	17688.1	6911.42	66873.7	11126.1	46613	29026.3	31840.8	3768.88	32261.4	2128.62	4521.73	7347.8	4535.77	8413.62	11430.8	18758.5	NA	45086.4	52081.5	32593.7	56548.1	NA	318295
ID_10573733_40	278	K07710	Candidatus Brocadiaceae	NA	NA	24665.4	566545	19218.4	8210.52	16612.8	1600.2	NA	31869.3	NA	2889.29	858.289	55523.8	4401.1	88801.3	107150	NA	NA	8163.97	NA	82900.1	6460.85	17688.1	6911.42	66873.7	11126.1	46613	29026.3	31840.8	3768.88	32261.4	2128.62	4521.73	7347.8	4535.77	8413.62	11430.8	18758.5	NA	45086.4	52081.5	32593.7	56548.1	NA	318295
ID_14318810_5143	278	K19661	Unknown	NA	NA	24665.4	566545	19218.4	8210.52	16612.8	1600.2	NA	31869.3	NA	2889.29	858.289	55523.8	4401.1	88801.3	107150	NA	NA	8163.97	NA	82900.1	6460.85	17688.1	6911.42	66873.7	11126.1	46613	29026.3	31840.8	3768.88	32261.4	2128.62	4521.73	7347.8	4535.77	8413.62	11430.8	18758.5	NA	45086.4	52081.5	32593.7	56548.1	NA	318295
ID_9269596_47	278	K07709	Heliobacteriaceae	NA	NA	24665.4	566545	19218.4	8210.52	16612.8	1600.2	NA	31869.3	NA	2889.29	858.289	55523.8	4401.1	88801.3	107150	NA	NA	8163.97	NA	82900.1	6460.85	17688.1	6911.42	66873.7	11126.1	46613	29026.3	31840.8	3768.88	32261.4	2128.62	4521.73	7347.8	4535.77	8413.62	11430.8	18758.5	NA	45086.4	52081.5	32593.7	56548.1	NA	318295
ID_14325894_531	278	K13587	Geobacteraceae	NA	NA	24665.4	566545	19218.4	8210.52	16612.8	1600.2	NA	31869.3	NA	2889.29	858.289	55523.8	4401.1	88801.3	107150	NA	NA	8163.97	NA	82900.1	6460.85	17688.1	6911.42	66873.7	11126.1	46613	29026.3	31840.8	3768.88	32261.4	2128.62	4521.73	7347.8	4535.77	8413.62	11430.8	18758.5	NA	45086.4	52081.5	32593.7	56548.1	NA	318295
ID_12838598_1	278	K13587	Planctomycetaceae	NA	NA	24665.4	566545	19218.4	8210.52	16612.8	1600.2	NA	31869.3	NA	2889.29	858.289	55523.8	4401.1	88801.3	107150	NA	NA	8163.97	NA	82900.1	6460.85	17688.1	6911.42	66873.7	11126.1	46613	29026.3	31840.8	3768.88	32261.4	2128.62	4521.73	7347.8	4535.77	8413.62	11430.8	18758.5	NA	45086.4	52081.5	32593.7	56548.1	NA	318295
ID_9175635_45	278		Unknown	NA	NA	24665.4	566545	19218.4	8210.52	16612.8	1600.2	NA	31869.3	NA	2889.29	858.289	55523.8	4401.1	88801.3	107150	NA	NA	8163.97	NA	82900.1	6460.85	17688.1	6911.42	66873.7	11126.1	46613	29026.3	31840.8	3768.88	32261.4	2128.62	4521.73	7347.8	4535.77	8413.62	11430.8	18758.5	NA	45086.4	52081.5	32593.7	56548.1	NA	318295
ID_14398822_310	278	K07710	Candidatus Brocadiaceae	NA	NA	24665.4	566545	19218.4	8210.52	16612.8	1600.2	NA	31869.3	NA	2889.29	858.289	55523.8	4401.1	88801.3	107150	NA	NA	8163.97	NA	82900.1	6460.85	17688.1	6911.42	66873.7	11126.1	46613	29026.3	31840.8	3768.88	32261.4	2128.62	4521.73	7347.8	4535.77	8413.62	11430.8	18758.5	NA	45086.4	52081.5	32593.7	56548.1	NA	318295
ID_10002675_1	278		Methylococcaceae	NA	NA	24665.4	566545	19218.4	8210.52	16612.8	1600.2	NA	31869.3	NA	2889.29	858.289	55523.8	4401.1	88801.3	107150	NA	NA	8163.97	NA	82900.1	6460.85	17688.1	6911.42	66873.7	11126.1	46613	29026.3	31840.8	3768.88	32261.4	2128.62	4521.73	7347.8	4535.77	8413.62	11430.8	18758.5	NA	45086.4	52081.5	32593.7	56548.1	NA	318295
ID_10006569_1	278	K02482	Desulfobacteraceae	NA	NA	24665.4	566545	19218.4	8210.52	16612.8	1600.2	NA	31869.3	NA	2889.29	858.289	55523.8	4401.1	88801.3	107150	NA	NA	8163.97	NA	82900.1	6460.85	17688.1	6911.42	66873.7	11126.1	46613	29026.3	31840.8	3768.88	32261.4	2128.62	4521.73	7347.8	4535.77	8413.62	11430.8	18758.5	NA	45086.4	52081.5	32593.7	56548.1	NA	318295
ID_9200878_65	278	K02482	Syntrophaceae	NA	NA	24665.4	566545	19218.4	8210.52	16612.8	1600.2	NA	31869.3	NA	2889.29	858.289	55523.8	4401.1	88801.3	107150	NA	NA	8163.97	NA	82900.1	6460.85	17688.1	6911.42	66873.7	11126.1	46613	29026.3	31840.8	3768.88	32261.4	2128.62	4521.73	7347.8	4535.77	8413.62	11430.8	18758.5	NA	45086.4	52081.5	32593.7	56548.1	NA	318295
ID_9253715_1	278		Acidobacteriaceae	NA	NA	24665.4	566545	19218.4	8210.52	16612.8	1600.2	NA	31869.3	NA	2889.29	858.289	55523.8	4401.1	88801.3	107150	NA	NA	8163.97	NA	82900.1	6460.85	17688.1	6911.42	66873.7	11126.1	46613	29026.3	31840.8	3768.88	32261.4	2128.62	4521.73	7347.8	4535.77	8413.62	11430.8	18758.5	NA	45086.4	52081.5	32593.7	56548.1	NA	318295
ID_10584525_1	278		Geobacteraceae	NA	NA	24665.4	566545	19218.4	8210.52	16612.8	1600.2	NA	31869.3	NA	2889.29	858.289	55523.8	4401.1	88801.3	107150	NA	NA	8163.97	NA	82900.1	6460.85	17688.1	6911.42	66873.7	11126.1	46613	29026.3	31840.8	3768.88	32261.4	2128.62	4521.73	7347.8	4535.77	8413.62	11430.8	18758.5	NA	45086.4	52081.5	32593.7	56548.1	NA	318295
ID_12760504_2197	278		Unknown	NA	NA	24665.4	566545	19218.4	8210.52	16612.8	1600.2	NA	31869.3	NA	2889.29	858.289	55523.8	4401.1	88801.3	107150	NA	NA	8163.97	NA	82900.1	6460.85	17688.1	6911.42	66873.7	11126.1	46613	29026.3	31840.8	3768.88	32261.4	2128.62	4521.73	7347.8	4535.77	8413.62	11430.8	18758.5	NA	45086.4	52081.5	32593.7	56548.1	NA	318295
ID_9283262_53	278	K02482	Desulfobacteraceae	NA	NA	24665.4	566545	19218.4	8210.52	16612.8	1600.2	NA	31869.3	NA	2889.29	858.289	55523.8	4401.1	88801.3	107150	NA	NA	8163.97	NA	82900.1	6460.85	17688.1	6911.42	66873.7	11126.1	46613	29026.3	31840.8	3768.88	32261.4	2128.62	4521.73	7347.8	4535.77	8413.62	11430.8	18758.5	NA	45086.4	52081.5	32593.7	56548.1	NA	318295
ID_14413922_18	278		Candidatus Brocadiaceae	NA	NA	24665.4	566545	19218.4	8210.52	16612.8	1600.2	NA	31869.3	NA	2889.29	858.289	55523.8	4401.1	88801.3	107150	NA	NA	8163.97	NA	82900.1	6460.85	17688.1	6911.42	66873.7	11126.1	46613	29026.3	31840.8	3768.88	32261.4	2128.62	4521.73	7347.8	4535.77	8413.62	11430.8	18758.5	NA	45086.4	52081.5	32593.7	56548.1	NA	318295
ID_10595001_1	278		Syntrophaceae	NA	NA	24665.4	566545	19218.4	8210.52	16612.8	1600.2	NA	31869.3	NA	2889.29	858.289	55523.8	4401.1	88801.3	107150	NA	NA	8163.97	NA	82900.1	6460.85	17688.1	6911.42	66873.7	11126.1	46613	29026.3	31840.8	3768.88	32261.4	2128.62	4521.73	7347.8	4535.77	8413.62	11430.8	18758.5	NA	45086.4	52081.5	32593.7	56548.1	NA	318295
ID_13291632_204	278		Unknown	NA	NA	24665.4	566545	19218.4	8210.52	16612.8	1600.2	NA	31869.3	NA	2889.29	858.289	55523.8	4401.1	88801.3	107150	NA	NA	8163.97	NA	82900.1	6460.85	17688.1	6911.42	66873.7	11126.1	46613	29026.3	31840.8	3768.88	32261.4	2128.62	4521.73	7347.8	4535.77	8413.62	11430.8	18758.5	NA	45086.4	52081.5	32593.7	56548.1	NA	318295
ID_12860492_116	278	K02482	Unknown	NA	NA	24665.4	566545	19218.4	8210.52	16612.8	1600.2	NA	31869.3	NA	2889.29	858.289	55523.8	4401.1	88801.3	107150	NA	NA	8163.97	NA	82900.1	6460.85	17688.1	6911.42	66873.7	11126.1	46613	29026.3	31840.8	3768.88	32261.4	2128.62	4521.73	7347.8	4535.77	8413.62	11430.8	18758.5	NA	45086.4	52081.5	32593.7	56548.1	NA	318295
ID_10498415_18	278		Unknown	NA	NA	24665.4	566545	19218.4	8210.52	16612.8	1600.2	NA	31869.3	NA	2889.29	858.289	55523.8	4401.1	88801.3	107150	NA	NA	8163.97	NA	82900.1	6460.85	17688.1	6911.42	66873.7	11126.1	46613	29026.3	31840.8	3768.88	32261.4	2128.62	4521.73	7347.8	4535.77	8413.62	11430.8	18758.5	NA	45086.4	52081.5	32593.7	56548.1	NA	318295
ID_12864482_275	278		Unknown	NA	NA	24665.4	566545	19218.4	8210.52	16612.8	1600.2	NA	31869.3	NA	2889.29	858.289	55523.8	4401.1	88801.3	107150	NA	NA	8163.97	NA	82900.1	6460.85	17688.1	6911.42	66873.7	11126.1	46613	29026.3	31840.8	3768.88	32261.4	2128.62	4521.73	7347.8	4535.77	8413.62	11430.8	18758.5	NA	45086.4	52081.5	32593.7	56548.1	NA	318295
ID_14425808_1	278	K13587	Geobacteraceae	NA	NA	24665.4	566545	19218.4	8210.52	16612.8	1600.2	NA	31869.3	NA	2889.29	858.289	55523.8	4401.1	88801.3	107150	NA	NA	8163.97	NA	82900.1	6460.85	17688.1	6911.42	66873.7	11126.1	46613	29026.3	31840.8	3768.88	32261.4	2128.62	4521.73	7347.8	4535.77	8413.62	11430.8	18758.5	NA	45086.4	52081.5	32593.7	56548.1	NA	318295
ID_12760682_518	278		Candidatus Brocadiaceae	NA	NA	24665.4	566545	19218.4	8210.52	16612.8	1600.2	NA	31869.3	NA	2889.29	858.289	55523.8	4401.1	88801.3	107150	NA	NA	8163.97	NA	82900.1	6460.85	17688.1	6911.42	66873.7	11126.1	46613	29026.3	31840.8	3768.88	32261.4	2128.62	4521.73	7347.8	4535.77	8413.62	11430.8	18758.5	NA	45086.4	52081.5	32593.7	56548.1	NA	318295
ID_9300790_54	278	K02482	Gallionellaceae	NA	NA	24665.4	566545	19218.4	8210.52	16612.8	1600.2	NA	31869.3	NA	2889.29	858.289	55523.8	4401.1	88801.3	107150	NA	NA	8163.97	NA	82900.1	6460.85	17688.1	6911.42	66873.7	11126.1	46613	29026.3	31840.8	3768.88	32261.4	2128.62	4521.73	7347.8	4535.77	8413.62	11430.8	18758.5	NA	45086.4	52081.5	32593.7	56548.1	NA	318295
ID_10508365_95	278	K13587	Syntrophobacteraceae	NA	NA	24665.4	566545	19218.4	8210.52	16612.8	1600.2	NA	31869.3	NA	2889.29	858.289	55523.8	4401.1	88801.3	107150	NA	NA	8163.97	NA	82900.1	6460.85	17688.1	6911.42	66873.7	11126.1	46613	29026.3	31840.8	3768.88	32261.4	2128.62	4521.73	7347.8	4535.77	8413.62	11430.8	18758.5	NA	45086.4	52081.5	32593.7	56548.1	NA	318295
ID_9305710_1	278	K13587	Geobacteraceae	NA	NA	24665.4	566545	19218.4	8210.52	16612.8	1600.2	NA	31869.3	NA	2889.29	858.289	55523.8	4401.1	88801.3	107150	NA	NA	8163.97	NA	82900.1	6460.85	17688.1	6911.42	66873.7	11126.1	46613	29026.3	31840.8	3768.88	32261.4	2128.62	4521.73	7347.8	4535.77	8413.62	11430.8	18758.5	NA	45086.4	52081.5	32593.7	56548.1	NA	318295
ID_12879046_260	278	K02482	Desulfobacteraceae	NA	NA	24665.4	566545	19218.4	8210.52	16612.8	1600.2	NA	31869.3	NA	2889.29	858.289	55523.8	4401.1	88801.3	107150	NA	NA	8163.97	NA	82900.1	6460.85	17688.1	6911.42	66873.7	11126.1	46613	29026.3	31840.8	3768.88	32261.4	2128.62	4521.73	7347.8	4535.77	8413.62	11430.8	18758.5	NA	45086.4	52081.5	32593.7	56548.1	NA	318295
ID_9312094_52	278		Unknown	NA	NA	24665.4	566545	19218.4	8210.52	16612.8	1600.2	NA	31869.3	NA	2889.29	858.289	55523.8	4401.1	88801.3	107150	NA	NA	8163.97	NA	82900.1	6460.85	17688.1	6911.42	66873.7	11126.1	46613	29026.3	31840.8	3768.88	32261.4	2128.62	4521.73	7347.8	4535.77	8413.62	11430.8	18758.5	NA	45086.4	52081.5	32593.7	56548.1	NA	318295
ID_9288365_1	278		Syntrophobacteraceae	NA	NA	24665.4	566545	19218.4	8210.52	16612.8	1600.2	NA	31869.3	NA	2889.29	858.289	55523.8	4401.1	88801.3	107150	NA	NA	8163.97	NA	82900.1	6460.85	17688.1	6911.42	66873.7	11126.1	46613	29026.3	31840.8	3768.88	32261.4	2128.62	4521.73	7347.8	4535.77	8413.62	11430.8	18758.5	NA	45086.4	52081.5	32593.7	56548.1	NA	318295
ID_9314478_1	278	K13587	Hapalosiphonaceae	NA	NA	24665.4	566545	19218.4	8210.52	16612.8	1600.2	NA	31869.3	NA	2889.29	858.289	55523.8	4401.1	88801.3	107150	NA	NA	8163.97	NA	82900.1	6460.85	17688.1	6911.42	66873.7	11126.1	46613	29026.3	31840.8	3768.88	32261.4	2128.62	4521.73	7347.8	4535.77	8413.62	11430.8	18758.5	NA	45086.4	52081.5	32593.7	56548.1	NA	318295
ID_13205074_728	278	K02482	Unknown	NA	NA	24665.4	566545	19218.4	8210.52	16612.8	1600.2	NA	31869.3	NA	2889.29	858.289	55523.8	4401.1	88801.3	107150	NA	NA	8163.97	NA	82900.1	6460.85	17688.1	6911.42	66873.7	11126.1	46613	29026.3	31840.8	3768.88	32261.4	2128.62	4521.73	7347.8	4535.77	8413.62	11430.8	18758.5	NA	45086.4	52081.5	32593.7	56548.1	NA	318295
ID_9318044_4	278	K02482	Nostocaceae	NA	NA	24665.4	566545	19218.4	8210.52	16612.8	1600.2	NA	31869.3	NA	2889.29	858.289	55523.8	4401.1	88801.3	107150	NA	NA	8163.97	NA	82900.1	6460.85	17688.1	6911.42	66873.7	11126.1	46613	29026.3	31840.8	3768.88	32261.4	2128.62	4521.73	7347.8	4535.77	8413.62	11430.8	18758.5	NA	45086.4	52081.5	32593.7	56548.1	NA	318295
ID_14445158_1	278		Chloroflexaceae	NA	NA	24665.4	566545	19218.4	8210.52	16612.8	1600.2	NA	31869.3	NA	2889.29	858.289	55523.8	4401.1	88801.3	107150	NA	NA	8163.97	NA	82900.1	6460.85	17688.1	6911.42	66873.7	11126.1	46613	29026.3	31840.8	3768.88	32261.4	2128.62	4521.73	7347.8	4535.77	8413.62	11430.8	18758.5	NA	45086.4	52081.5	32593.7	56548.1	NA	318295
ID_10625893_1	278	K02482	Gallionellaceae	NA	NA	24665.4	566545	19218.4	8210.52	16612.8	1600.2	NA	31869.3	NA	2889.29	858.289	55523.8	4401.1	88801.3	107150	NA	NA	8163.97	NA	82900.1	6460.85	17688.1	6911.42	66873.7	11126.1	46613	29026.3	31840.8	3768.88	32261.4	2128.62	4521.73	7347.8	4535.77	8413.62	11430.8	18758.5	NA	45086.4	52081.5	32593.7	56548.1	NA	318295
ID_12759728_4622	278		Unknown	NA	NA	24665.4	566545	19218.4	8210.52	16612.8	1600.2	NA	31869.3	NA	2889.29	858.289	55523.8	4401.1	88801.3	107150	NA	NA	8163.97	NA	82900.1	6460.85	17688.1	6911.42	66873.7	11126.1	46613	29026.3	31840.8	3768.88	32261.4	2128.62	4521.73	7347.8	4535.77	8413.62	11430.8	18758.5	NA	45086.4	52081.5	32593.7	56548.1	NA	318295
ID_9300981_1	278		Dehalococcoidaceae	NA	NA	24665.4	566545	19218.4	8210.52	16612.8	1600.2	NA	31869.3	NA	2889.29	858.289	55523.8	4401.1	88801.3	107150	NA	NA	8163.97	NA	82900.1	6460.85	17688.1	6911.42	66873.7	11126.1	46613	29026.3	31840.8	3768.88	32261.4	2128.62	4521.73	7347.8	4535.77	8413.62	11430.8	18758.5	NA	45086.4	52081.5	32593.7	56548.1	NA	318295
ID_9206174_187	278	K07710	Candidatus Brocadiaceae	NA	NA	24665.4	566545	19218.4	8210.52	16612.8	1600.2	NA	31869.3	NA	2889.29	858.289	55523.8	4401.1	88801.3	107150	NA	NA	8163.97	NA	82900.1	6460.85	17688.1	6911.42	66873.7	11126.1	46613	29026.3	31840.8	3768.88	32261.4	2128.62	4521.73	7347.8	4535.77	8413.62	11430.8	18758.5	NA	45086.4	52081.5	32593.7	56548.1	NA	318295
ID_13206752_316	278		Unknown	NA	NA	24665.4	566545	19218.4	8210.52	16612.8	1600.2	NA	31869.3	NA	2889.29	858.289	55523.8	4401.1	88801.3	107150	NA	NA	8163.97	NA	82900.1	6460.85	17688.1	6911.42	66873.7	11126.1	46613	29026.3	31840.8	3768.88	32261.4	2128.62	4521.73	7347.8	4535.77	8413.62	11430.8	18758.5	NA	45086.4	52081.5	32593.7	56548.1	NA	318295
ID_10637097_36	278	K02482	Desulfobulbaceae	NA	NA	24665.4	566545	19218.4	8210.52	16612.8	1600.2	NA	31869.3	NA	2889.29	858.289	55523.8	4401.1	88801.3	107150	NA	NA	8163.97	NA	82900.1	6460.85	17688.1	6911.42	66873.7	11126.1	46613	29026.3	31840.8	3768.88	32261.4	2128.62	4521.73	7347.8	4535.77	8413.62	11430.8	18758.5	NA	45086.4	52081.5	32593.7	56548.1	NA	318295
ID_10497509_8418	278	K02482	Desulfobulbaceae	NA	NA	24665.4	566545	19218.4	8210.52	16612.8	1600.2	NA	31869.3	NA	2889.29	858.289	55523.8	4401.1	88801.3	107150	NA	NA	8163.97	NA	82900.1	6460.85	17688.1	6911.42	66873.7	11126.1	46613	29026.3	31840.8	3768.88	32261.4	2128.62	4521.73	7347.8	4535.77	8413.62	11430.8	18758.5	NA	45086.4	52081.5	32593.7	56548.1	NA	318295
ID_14462158_1	278	K02482	Thermodesulfobacteriaceae	NA	NA	24665.4	566545	19218.4	8210.52	16612.8	1600.2	NA	31869.3	NA	2889.29	858.289	55523.8	4401.1	88801.3	107150	NA	NA	8163.97	NA	82900.1	6460.85	17688.1	6911.42	66873.7	11126.1	46613	29026.3	31840.8	3768.88	32261.4	2128.62	4521.73	7347.8	4535.77	8413.62	11430.8	18758.5	NA	45086.4	52081.5	32593.7	56548.1	NA	318295
ID_14463662_1	278	K02482	Acidobacteriaceae	NA	NA	24665.4	566545	19218.4	8210.52	16612.8	1600.2	NA	31869.3	NA	2889.29	858.289	55523.8	4401.1	88801.3	107150	NA	NA	8163.97	NA	82900.1	6460.85	17688.1	6911.42	66873.7	11126.1	46613	29026.3	31840.8	3768.88	32261.4	2128.62	4521.73	7347.8	4535.77	8413.62	11430.8	18758.5	NA	45086.4	52081.5	32593.7	56548.1	NA	318295
ID_10512027_1	278	K02482	Archangiaceae	NA	NA	24665.4	566545	19218.4	8210.52	16612.8	1600.2	NA	31869.3	NA	2889.29	858.289	55523.8	4401.1	88801.3	107150	NA	NA	8163.97	NA	82900.1	6460.85	17688.1	6911.42	66873.7	11126.1	46613	29026.3	31840.8	3768.88	32261.4	2128.62	4521.73	7347.8	4535.77	8413.62	11430.8	18758.5	NA	45086.4	52081.5	32593.7	56548.1	NA	318295
ID_9207302_103	278	K13587	Syntrophaceae	NA	NA	24665.4	566545	19218.4	8210.52	16612.8	1600.2	NA	31869.3	NA	2889.29	858.289	55523.8	4401.1	88801.3	107150	NA	NA	8163.97	NA	82900.1	6460.85	17688.1	6911.42	66873.7	11126.1	46613	29026.3	31840.8	3768.88	32261.4	2128.62	4521.73	7347.8	4535.77	8413.62	11430.8	18758.5	NA	45086.4	52081.5	32593.7	56548.1	NA	318295
ID_9182441_305	278		Geobacteraceae	NA	NA	24665.4	566545	19218.4	8210.52	16612.8	1600.2	NA	31869.3	NA	2889.29	858.289	55523.8	4401.1	88801.3	107150	NA	NA	8163.97	NA	82900.1	6460.85	17688.1	6911.42	66873.7	11126.1	46613	29026.3	31840.8	3768.88	32261.4	2128.62	4521.73	7347.8	4535.77	8413.62	11430.8	18758.5	NA	45086.4	52081.5	32593.7	56548.1	NA	318295
ID_14467366_1	278	K02482	Unknown	NA	NA	24665.4	566545	19218.4	8210.52	16612.8	1600.2	NA	31869.3	NA	2889.29	858.289	55523.8	4401.1	88801.3	107150	NA	NA	8163.97	NA	82900.1	6460.85	17688.1	6911.42	66873.7	11126.1	46613	29026.3	31840.8	3768.88	32261.4	2128.62	4521.73	7347.8	4535.77	8413.62	11430.8	18758.5	NA	45086.4	52081.5	32593.7	56548.1	NA	318295
ID_12774882_97	278	K07710	Candidatus Brocadiaceae	NA	NA	24665.4	566545	19218.4	8210.52	16612.8	1600.2	NA	31869.3	NA	2889.29	858.289	55523.8	4401.1	88801.3	107150	NA	NA	8163.97	NA	82900.1	6460.85	17688.1	6911.42	66873.7	11126.1	46613	29026.3	31840.8	3768.88	32261.4	2128.62	4521.73	7347.8	4535.77	8413.62	11430.8	18758.5	NA	45086.4	52081.5	32593.7	56548.1	NA	318295
ID_9192610_9986	278		Chromobacteriaceae	NA	NA	24665.4	566545	19218.4	8210.52	16612.8	1600.2	NA	31869.3	NA	2889.29	858.289	55523.8	4401.1	88801.3	107150	NA	NA	8163.97	NA	82900.1	6460.85	17688.1	6911.42	66873.7	11126.1	46613	29026.3	31840.8	3768.88	32261.4	2128.62	4521.73	7347.8	4535.77	8413.62	11430.8	18758.5	NA	45086.4	52081.5	32593.7	56548.1	NA	318295
ID_13194368_21	278		Unknown	NA	NA	24665.4	566545	19218.4	8210.52	16612.8	1600.2	NA	31869.3	NA	2889.29	858.289	55523.8	4401.1	88801.3	107150	NA	NA	8163.97	NA	82900.1	6460.85	17688.1	6911.42	66873.7	11126.1	46613	29026.3	31840.8	3768.88	32261.4	2128.62	4521.73	7347.8	4535.77	8413.62	11430.8	18758.5	NA	45086.4	52081.5	32593.7	56548.1	NA	318295
ID_9351838_1	278	K13587	Syntrophobacteraceae	NA	NA	24665.4	566545	19218.4	8210.52	16612.8	1600.2	NA	31869.3	NA	2889.29	858.289	55523.8	4401.1	88801.3	107150	NA	NA	8163.97	NA	82900.1	6460.85	17688.1	6911.42	66873.7	11126.1	46613	29026.3	31840.8	3768.88	32261.4	2128.62	4521.73	7347.8	4535.77	8413.62	11430.8	18758.5	NA	45086.4	52081.5	32593.7	56548.1	NA	318295
ID_10662327_206	278	K07710	Candidatus Brocadiaceae	NA	NA	24665.4	566545	19218.4	8210.52	16612.8	1600.2	NA	31869.3	NA	2889.29	858.289	55523.8	4401.1	88801.3	107150	NA	NA	8163.97	NA	82900.1	6460.85	17688.1	6911.42	66873.7	11126.1	46613	29026.3	31840.8	3768.88	32261.4	2128.62	4521.73	7347.8	4535.77	8413.62	11430.8	18758.5	NA	45086.4	52081.5	32593.7	56548.1	NA	318295
ID_9359010_209	278		Geobacteraceae	NA	NA	24665.4	566545	19218.4	8210.52	16612.8	1600.2	NA	31869.3	NA	2889.29	858.289	55523.8	4401.1	88801.3	107150	NA	NA	8163.97	NA	82900.1	6460.85	17688.1	6911.42	66873.7	11126.1	46613	29026.3	31840.8	3768.88	32261.4	2128.62	4521.73	7347.8	4535.77	8413.62	11430.8	18758.5	NA	45086.4	52081.5	32593.7	56548.1	NA	318295
ID_10666831_200	278	K19661	Comamonadaceae	NA	NA	24665.4	566545	19218.4	8210.52	16612.8	1600.2	NA	31869.3	NA	2889.29	858.289	55523.8	4401.1	88801.3	107150	NA	NA	8163.97	NA	82900.1	6460.85	17688.1	6911.42	66873.7	11126.1	46613	29026.3	31840.8	3768.88	32261.4	2128.62	4521.73	7347.8	4535.77	8413.62	11430.8	18758.5	NA	45086.4	52081.5	32593.7	56548.1	NA	318295
ID_13210138_182	278	K02491	Unknown	NA	NA	24665.4	566545	19218.4	8210.52	16612.8	1600.2	NA	31869.3	NA	2889.29	858.289	55523.8	4401.1	88801.3	107150	NA	NA	8163.97	NA	82900.1	6460.85	17688.1	6911.42	66873.7	11126.1	46613	29026.3	31840.8	3768.88	32261.4	2128.62	4521.73	7347.8	4535.77	8413.62	11430.8	18758.5	NA	45086.4	52081.5	32593.7	56548.1	NA	318295
ID_13194562_1058	278		Unknown	NA	NA	24665.4	566545	19218.4	8210.52	16612.8	1600.2	NA	31869.3	NA	2889.29	858.289	55523.8	4401.1	88801.3	107150	NA	NA	8163.97	NA	82900.1	6460.85	17688.1	6911.42	66873.7	11126.1	46613	29026.3	31840.8	3768.88	32261.4	2128.62	4521.73	7347.8	4535.77	8413.62	11430.8	18758.5	NA	45086.4	52081.5	32593.7	56548.1	NA	318295
ID_14335934_83	278	K13587	Gemmatimonadaceae	NA	NA	24665.4	566545	19218.4	8210.52	16612.8	1600.2	NA	31869.3	NA	2889.29	858.289	55523.8	4401.1	88801.3	107150	NA	NA	8163.97	NA	82900.1	6460.85	17688.1	6911.42	66873.7	11126.1	46613	29026.3	31840.8	3768.88	32261.4	2128.62	4521.73	7347.8	4535.77	8413.62	11430.8	18758.5	NA	45086.4	52081.5	32593.7	56548.1	NA	318295
ID_12777600_16	278	K02482	Unknown	NA	NA	24665.4	566545	19218.4	8210.52	16612.8	1600.2	NA	31869.3	NA	2889.29	858.289	55523.8	4401.1	88801.3	107150	NA	NA	8163.97	NA	82900.1	6460.85	17688.1	6911.42	66873.7	11126.1	46613	29026.3	31840.8	3768.88	32261.4	2128.62	4521.73	7347.8	4535.77	8413.62	11430.8	18758.5	NA	45086.4	52081.5	32593.7	56548.1	NA	318295
ID_14499368_201	278		Candidatus Brocadiaceae	NA	NA	24665.4	566545	19218.4	8210.52	16612.8	1600.2	NA	31869.3	NA	2889.29	858.289	55523.8	4401.1	88801.3	107150	NA	NA	8163.97	NA	82900.1	6460.85	17688.1	6911.42	66873.7	11126.1	46613	29026.3	31840.8	3768.88	32261.4	2128.62	4521.73	7347.8	4535.77	8413.62	11430.8	18758.5	NA	45086.4	52081.5	32593.7	56548.1	NA	318295
ID_13374638_24	278		Unknown	NA	NA	24665.4	566545	19218.4	8210.52	16612.8	1600.2	NA	31869.3	NA	2889.29	858.289	55523.8	4401.1	88801.3	107150	NA	NA	8163.97	NA	82900.1	6460.85	17688.1	6911.42	66873.7	11126.1	46613	29026.3	31840.8	3768.88	32261.4	2128.62	4521.73	7347.8	4535.77	8413.62	11430.8	18758.5	NA	45086.4	52081.5	32593.7	56548.1	NA	318295
ID_10499199_727	278	K02482	Unknown	NA	NA	24665.4	566545	19218.4	8210.52	16612.8	1600.2	NA	31869.3	NA	2889.29	858.289	55523.8	4401.1	88801.3	107150	NA	NA	8163.97	NA	82900.1	6460.85	17688.1	6911.42	66873.7	11126.1	46613	29026.3	31840.8	3768.88	32261.4	2128.62	4521.73	7347.8	4535.77	8413.62	11430.8	18758.5	NA	45086.4	52081.5	32593.7	56548.1	NA	318295
ID_12950558_1	278	K13587	Unknown	NA	NA	24665.4	566545	19218.4	8210.52	16612.8	1600.2	NA	31869.3	NA	2889.29	858.289	55523.8	4401.1	88801.3	107150	NA	NA	8163.97	NA	82900.1	6460.85	17688.1	6911.42	66873.7	11126.1	46613	29026.3	31840.8	3768.88	32261.4	2128.62	4521.73	7347.8	4535.77	8413.62	11430.8	18758.5	NA	45086.4	52081.5	32593.7	56548.1	NA	318295
ID_12950916_91	278	K10942	Unknown	NA	NA	24665.4	566545	19218.4	8210.52	16612.8	1600.2	NA	31869.3	NA	2889.29	858.289	55523.8	4401.1	88801.3	107150	NA	NA	8163.97	NA	82900.1	6460.85	17688.1	6911.42	66873.7	11126.1	46613	29026.3	31840.8	3768.88	32261.4	2128.62	4521.73	7347.8	4535.77	8413.62	11430.8	18758.5	NA	45086.4	52081.5	32593.7	56548.1	NA	318295
ID_14511476_1	278	K13587	Desulfuromonadaceae	NA	NA	24665.4	566545	19218.4	8210.52	16612.8	1600.2	NA	31869.3	NA	2889.29	858.289	55523.8	4401.1	88801.3	107150	NA	NA	8163.97	NA	82900.1	6460.85	17688.1	6911.42	66873.7	11126.1	46613	29026.3	31840.8	3768.88	32261.4	2128.62	4521.73	7347.8	4535.77	8413.62	11430.8	18758.5	NA	45086.4	52081.5	32593.7	56548.1	NA	318295
ID_12954638_40	278	K02482	Syntrophobacteraceae	NA	NA	24665.4	566545	19218.4	8210.52	16612.8	1600.2	NA	31869.3	NA	2889.29	858.289	55523.8	4401.1	88801.3	107150	NA	NA	8163.97	NA	82900.1	6460.85	17688.1	6911.42	66873.7	11126.1	46613	29026.3	31840.8	3768.88	32261.4	2128.62	4521.73	7347.8	4535.77	8413.62	11430.8	18758.5	NA	45086.4	52081.5	32593.7	56548.1	NA	318295
ID_9187159_142	278	K13587	Opitutaceae	NA	NA	24665.4	566545	19218.4	8210.52	16612.8	1600.2	NA	31869.3	NA	2889.29	858.289	55523.8	4401.1	88801.3	107150	NA	NA	8163.97	NA	82900.1	6460.85	17688.1	6911.42	66873.7	11126.1	46613	29026.3	31840.8	3768.88	32261.4	2128.62	4521.73	7347.8	4535.77	8413.62	11430.8	18758.5	NA	45086.4	52081.5	32593.7	56548.1	NA	318295
ID_12955150_1	278	K13587	Geobacteraceae	NA	NA	24665.4	566545	19218.4	8210.52	16612.8	1600.2	NA	31869.3	NA	2889.29	858.289	55523.8	4401.1	88801.3	107150	NA	NA	8163.97	NA	82900.1	6460.85	17688.1	6911.42	66873.7	11126.1	46613	29026.3	31840.8	3768.88	32261.4	2128.62	4521.73	7347.8	4535.77	8413.62	11430.8	18758.5	NA	45086.4	52081.5	32593.7	56548.1	NA	318295
ID_14517960_96	278		Unknown	NA	NA	24665.4	566545	19218.4	8210.52	16612.8	1600.2	NA	31869.3	NA	2889.29	858.289	55523.8	4401.1	88801.3	107150	NA	NA	8163.97	NA	82900.1	6460.85	17688.1	6911.42	66873.7	11126.1	46613	29026.3	31840.8	3768.88	32261.4	2128.62	4521.73	7347.8	4535.77	8413.62	11430.8	18758.5	NA	45086.4	52081.5	32593.7	56548.1	NA	318295
ID_14350334_401	279	K01714	Candidatus Brocadiaceae	1.43569e+06	125937	48844.7	NA	47557.2	121529	NA	NA	280622	116140	20356.9	7001.34	12224.7	15804.1	2085.5	711305	432024	13324.7	74675.1	1.38084e+06	1946	8044.86	NA	120821	NA	61605.2	108277	90057.9	NA	NA	1039.24	215950	3166.42	23643.2	83636.9	31970.8	1194.76	23535	262669	NA	2798.47	4910.55	NA	31307.9	NA	114383
ID_9352141_78	279	K01714	Candidatus Brocadiaceae	111804	NA	NA	NA	NA	113108	NA	NA	NA	116140	20356.9	1291.42	NA	NA	NA	NA	NA	NA	861.298	NA	NA	NA	NA	86338.7	NA	NA	30847.7	25712.8	NA	NA	NA	50346.6	3166.42	NA	26246.6	24521.5	1194.76	2952.04	3024.96	NA	NA	NA	NA	20601.3	NA	12844.8
ID_9191565_1	280	K03798	Comamonadaceae	57192.8	NA	25886	NA	NA	NA	23521.8	NA	NA	NA	NA	NA	NA	137021	1574.25	NA	NA	NA	NA	NA	NA	NA	NA	35802.9	8532.83	NA	NA	43102	NA	99552.9	NA	NA	NA	NA	NA	NA	NA	3207.12	74308.2	NA	NA	NA	NA	21891.5	NA	NA
ID_10573153_36	280	K03798	Thermoactinomycetaceae	57192.8	NA	25886	NA	NA	NA	23521.8	NA	NA	NA	NA	NA	NA	137021	1574.25	NA	NA	NA	NA	NA	NA	NA	NA	35802.9	8532.83	NA	NA	43102	NA	99552.9	NA	NA	NA	NA	NA	NA	NA	3207.12	74308.2	NA	NA	NA	NA	21891.5	NA	NA
ID_10731789_1	281		Nitrospiraceae	880618	208897	118510	44817.8	277816	138234	66848.3	64319.2	333553	281864	54420.8	58287.5	17363.8	187621	51086.2	554321	419298	238907	68820.9	470188	112311	69858.8	240380	53174.3	101763	854384	21557.7	96817.2	38549.9	520145	127767	500898	43419.9	189690	121730	34617.8	47871	58679.5	53495	NA	93122.2	70103.5	21645.3	75788	NA	6.31772e+06
ID_13485596_1	281		Nitrospiraceae	859148	208897	118510	44817.8	277816	138234	66848.3	64319.2	333553	281864	44862.7	56735.4	17363.8	187621	47548.5	554321	419298	238907	68820.9	470188	107436	69858.8	240380	53174.3	66753.5	854384	21557.7	96817.2	35594.3	100771	44651.6	500898	40097.1	125837	121730	34617.8	47871	58679.5	53495	NA	93122.2	62809.7	21645.3	67935.5	NA	5.34914e+06
ID_9461230_1	282	K02390	Leptospiraceae	NA	NA	640183	29220.3	11958.4	19791.2	10431.4	10595.7	NA	179045	NA	NA	2868.38	359136	NA	25843.7	178710	NA	NA	NA	NA	9474.51	NA	NA	NA	37491.7	NA	27183.2	14537.5	55421	5662.53	20312	14140.7	NA	NA	52465.2	NA	NA	49811.7	NA	418092	355400	163916	246964	NA	24234.4
ID_9192520_4690	283	K10001	Comamonadaceae	69844	134740	NA	NA	9544.92	27338.9	13585	2008.09	NA	43985.2	3547.98	2012.42	2631.59	8970.36	3993.06	758542	362424	471764	361509	324739	10610.4	391926	686794	33025.5	4996.21	3412.51	NA	7821.06	15583.4	89113.5	821.142	60870.4	NA	8024.18	16182.9	7273.14	4154.66	13017.7	16461.4	NA	4364.4	2983.17	5132.55	12990.3	NA	NA
ID_12911842_55	284	K03773	Thiotrichaceae	NA	264700	55255.6	NA	NA	41644.8	19180.6	2677.62	308077	22775	NA	NA	1784.04	NA	64540.2	NA	70861.8	NA	NA	56140.5	5614.75	19318.8	66638.4	NA	NA	23062.7	NA	6337.97	5286.6	17086.6	NA	23673	1017.45	NA	4215.54	10911.8	8420.35	2021.9	8469.11	NA	NA	11496.6	NA	NA	NA	31461
ID_13506054_1	285	K05592	Heliobacteriaceae	NA	NA	15323	41057.3	10630.3	NA	12905.5	NA	149688	NA	11666.4	1750.96	3055.91	NA	2057.87	NA	NA	18802.3	NA	131541	10183.8	NA	21044.5	3551.69	17940.9	NA	NA	15392.3	4896.75	26488.4	1506.02	NA	1408.54	NA	NA	4423.47	NA	9140.37	NA	NA	23745.1	32759.9	2219.18	21761.8	NA	NA
ID_9273251_1	285	K05592	Heliobacteriaceae	NA	NA	15323	41057.3	10630.3	NA	12905.5	NA	149688	NA	11666.4	1750.96	3055.91	NA	2057.87	NA	NA	18802.3	NA	131541	10183.8	NA	21044.5	3551.69	17940.9	NA	NA	15392.3	4896.75	26488.4	1506.02	NA	1408.54	NA	NA	4423.47	NA	9140.37	NA	NA	23745.1	32759.9	2219.18	21761.8	NA	NA
ID_12979936_1	286	K04077	Unknown	1.37289e+06	5.06465e+06	440269	25059	378163	13549.4	778787	170720	1.11151e+06	3.11813e+06	168180	123894	85700.1	2.64702e+07	12816.4	853550	1.3984e+06	1.12957e+06	3477973	2.99365e+06	NA	901136	146577	389626	136193	219670	906610	913761	159804	698681	7976.93	2.22984e+06	2380.42	156322	149596	149901	29830.6	84242.3	711308	NA	148563	155528	122633	323341	NA	675915
ID_10668915_1	286	K04077	Lachnospiraceae	1.37289e+06	5.06465e+06	440269	25059	378163	13549.4	778787	170720	1.11151e+06	3.11813e+06	168180	123894	85700.1	2.64702e+07	12816.4	853550	1.3984e+06	1.12957e+06	3477973	2.99365e+06	NA	901136	146577	389626	136193	219670	906610	913761	159804	698681	7976.93	2.22984e+06	2380.42	156322	149596	149901	29830.6	84242.3	711308	NA	148563	155528	122633	323341	NA	675915
ID_13270642_1	287	K03406	Zoogloeaceae	1.37239e+06	NA	235514	1.44832e+06	2.19345e+06	113285	1.37713e+06	139123	3.81433e+06	2.00547e+06	1.11695e+06	194922	195191	17874	459409	NA	NA	9746.46	330733	NA	1237.29	NA	NA	NA	53795.9	263149	1.21072e+06	239428	72844.1	738252	NA	1.23345e+06	2721.51	NA	NA	125695	196723	NA	NA	NA	25094.8	NA	13877.2	122243	NA	56790.2
ID_13047144_1	288	K04043	Sterolibacteriaceae	18594.6	92037.3	6186.11	269367	30113.3	53934.2	2656.42	2807.41	512552	9301.04	6529.67	3532.11	5295.14	81847.4	1363.51	114541	308948	40143	NA	95248.7	12310.5	96324.1	286240	1758.68	3852.59	1632.81	10502.6	10242.6	4984.78	NA	2809.4	17487.1	8811.68	NA	19236	12197.6	5857.8	2776.07	5832.68	NA	2190.65	2519.03	9395.79	6644.67	NA	56257.8
ID_9596890_1	289	K04077	Phyllobacteriaceae	712127	929163	33473.1	6673.73	294309	52413.1	197026	70094.7	579027	404896	114049	2244.19	15620.2	1.61763e+06	1949.08	535786	1.76792e+06	713318	960376	1.56055e+06	126268	263691	120429	331683	85487.6	144085	363138	440608	100210	257437	33728.9	665341	104972	82044.6	137422	84802.6	34062	46215.6	774990	NA	116033	217466	72759	187694	NA	1.12629e+06
ID_9197198_1200	289	K04077	Caulobacteraceae	8.681e+06	1.51746e+07	7.14371e+06	1.77599e+06	7.12642e+06	3.21055e+06	4.31679e+06	5.40635e+06	1.68535e+07	6.90555e+06	1.85283e+06	451731	748482	1.51999e+07	443001	9.19557e+06	3.55419e+07	1.21011e+07	3.91469e+07	2.37407e+07	477122	7.76255e+06	1.91476e+06	4.83612e+06	2.6636e+06	2.27614e+06	1.80851e+07	7.28107e+06	2.89347e+06	6.46344e+06	1.80624e+06	1.84358e+07	2.13176e+06	2.64096e+06	1.5568e+06	2.70351e+06	2.0784e+06	1.29405e+06	1.13811e+07	NA	1.2608e+06	4.17417e+06	900815	2.99895e+06	NA	7.92996e+06
ID_12760942_1985	290	K03210	Nitrospiraceae	40055	110606	NA	NA	NA	20951.1	NA	11070.5	1.05672e+06	17830.4	46197.9	7685.71	NA	NA	1972.88	NA	471408	127248	250602	150352	2405.52	63588.8	29411.4	5041.9	14681.4	43098.8	NA	10148.4	11606.5	NA	7424.66	36514.2	23115.1	NA	NA	38593.3	3853.2	17077.8	NA	NA	22104.9	12744.8	7329.67	NA	NA	258674
ID_9588857_1	291	K00799	Unknown	NA	NA	NA	NA	7020.16	NA	NA	4820.74	NA	10798.1	5115.8	1959.39	NA	16305.7	983.796	NA	NA	NA	NA	NA	9292.28	NA	NA	7698.77	NA	8521.89	NA	NA	NA	NA	1086.22	13397.7	1634.96	1504.46	NA	NA	NA	3174.67	NA	NA	NA	6453.65	NA	NA	NA	NA
ID_12985612_15	292	K02961	Candidatus Brocadiaceae	457815	623217	162514	NA	NA	173637	7327.07	NA	1.6208e+06	87571.1	46657.2	3025.12	3811.2	243683	11205.1	113241	78068.9	NA	32910.6	37097.1	NA	18138	2209.56	9679.27	NA	NA	192936	13448.7	NA	NA	16248.8	348786	4258.36	14668.2	NA	8569.58	10583.1	9374.13	19010	NA	20023.5	83161.6	3949.41	NA	NA	438062
ID_9313802_10	292	K02961	Candidatus Brocadiaceae	NA	NA	28977.2	NA	NA	NA	NA	NA	NA	NA	36687.1	NA	NA	NA	4915.12	NA	NA	NA	NA	NA	NA	NA	NA	NA	NA	NA	NA	NA	NA	NA	8681.63	NA	NA	NA	NA	NA	NA	NA	NA	NA	NA	NA	NA	NA	NA	NA
ID_9243377_1	293	K03046	Unknown	NA	NA	14655.3	NA	NA	NA	NA	NA	NA	NA	NA	NA	NA	NA	1327.73	NA	NA	NA	133618	NA	NA	NA	NA	NA	NA	NA	14260	NA	NA	NA	NA	NA	NA	6452.81	NA	NA	NA	NA	NA	NA	NA	NA	NA	NA	NA	NA
ID_14633224_5	294	K02650	Desulfurobacteriaceae	108808	807548	NA	NA	NA	NA	78314.2	7668.06	NA	132312	39816.5	NA	4245.97	NA	NA	NA	NA	NA	221834	NA	49893.7	42144.3	NA	NA	16420.8	NA	NA	53656.9	NA	NA	6588.54	131084	1749.18	4011.12	17260.6	NA	NA	6856.67	10412.8	NA	NA	134305	5514.47	63150.8	NA	134293
ID_13249794_156	294	K02650	Unknown	108808	807548	NA	NA	NA	NA	78314.2	7668.06	NA	132312	39816.5	NA	4245.97	NA	NA	NA	NA	NA	221834	NA	49893.7	42144.3	NA	NA	16420.8	NA	NA	53656.9	NA	NA	6588.54	131084	1749.18	4011.12	17260.6	NA	NA	6856.67	10412.8	NA	NA	134305	5514.47	63150.8	NA	134293
ID_14376972_59	294	K02655	Rhodocyclaceae	108808	807548	NA	NA	NA	NA	78314.2	7668.06	NA	132312	39816.5	NA	4245.97	NA	NA	NA	NA	NA	221834	NA	49893.7	42144.3	NA	NA	16420.8	NA	NA	53656.9	NA	NA	6588.54	131084	1749.18	4011.12	17260.6	NA	NA	6856.67	10412.8	NA	NA	134305	5514.47	63150.8	NA	134293
ID_12850356_1	294	K02650	Dermocarpellaceae	108808	807548	NA	NA	NA	NA	78314.2	7668.06	NA	132312	39816.5	NA	4245.97	NA	NA	NA	NA	NA	221834	NA	49893.7	42144.3	NA	NA	16420.8	NA	NA	53656.9	NA	NA	6588.54	131084	1749.18	4011.12	17260.6	NA	NA	6856.67	10412.8	NA	NA	134305	5514.47	63150.8	NA	134293
ID_14413776_181	294	K02650	Elusimicrobiaceae	108808	807548	NA	NA	NA	NA	78314.2	7668.06	NA	132312	39816.5	NA	4245.97	NA	NA	NA	NA	NA	221834	NA	49893.7	42144.3	NA	NA	16420.8	NA	NA	53656.9	NA	NA	6588.54	131084	1749.18	4011.12	17260.6	NA	NA	6856.67	10412.8	NA	NA	134305	5514.47	63150.8	NA	134293
ID_14318290_3501	295	K02933	Nitrospiraceae	NA	NA	NA	NA	NA	NA	23418.9	NA	1.07728e+06	90103.8	39286.2	10236.5	NA	229221	NA	NA	NA	NA	NA	NA	NA	NA	NA	NA	NA	NA	NA	8491.2	3120.59	NA	NA	NA	3495.32	NA	NA	NA	3462.38	NA	32315.7	NA	NA	NA	8647.69	NA	NA	NA
ID_13201898_499	295	K02933	Nitrospiraceae	NA	NA	NA	NA	NA	NA	23418.9	NA	1.07728e+06	90103.8	39286.2	10236.5	NA	229221	NA	NA	NA	NA	NA	NA	NA	NA	NA	NA	NA	NA	NA	8491.2	3120.59	NA	NA	NA	3495.32	NA	NA	NA	3462.38	NA	32315.7	NA	NA	NA	8647.69	NA	NA	NA
ID_9249962_325	296	K09002	Solibacteraceae	NA	NA	18108.6	NA	NA	NA	NA	NA	NA	NA	NA	4001.16	NA	NA	NA	NA	NA	NA	NA	NA	NA	NA	NA	15162.5	4281.49	NA	NA	12633.5	NA	16670.7	NA	NA	NA	NA	NA	NA	NA	NA	16474.5	NA	NA	NA	NA	NA	NA	NA
ID_14400978_1	297	K02897	Candidatus Brocadiaceae	NA	NA	7570.89	NA	6354.69	NA	NA	NA	466625	NA	NA	NA	NA	NA	1342.89	NA	NA	NA	NA	NA	NA	NA	NA	4283.9	1964.62	NA	NA	9643.99	NA	8897.44	860.601	NA	NA	NA	NA	6327.31	NA	NA	NA	NA	NA	NA	27281.2	NA	NA	NA
ID_12870412_1	298	K02358	Acidiferrobacteraceae	585547	521734	14056	13579.2	199371	8895.66	NA	5220.84	7.79973e+06	144952	149437	4030.99	22647.6	NA	6268.94	NA	NA	109968	184524	63296.4	1982.53	NA	13764.6	NA	18001.2	NA	116851	149337	8699.81	31465.2	18180	167507	1973.55	26826.5	29712.4	NA	12882.5	15416.9	21200.4	NA	23009.6	57279.5	NA	27841.5	NA	232139
ID_9236510_1	299	K00031	Caulobacteraceae	20779	326652	18908.5	NA	NA	NA	5674.7	NA	123135	125858	4245.55	3082.25	NA	134289	NA	NA	NA	7741.27	205847	NA	NA	6212.32	6079.79	NA	22650.7	5697.02	NA	36901.9	13471.1	16037.6	11763.9	14044.9	NA	NA	55468.1	9257.33	NA	21570.8	NA	NA	NA	32024.1	10328.6	21812.5	NA	43886.5
ID_9195658_1100	301	K04078	Unknown	NA	156766	17073.3	52080.1	157322	NA	240826	NA	1.23784e+06	29783.4	NA	2131.25	NA	NA	NA	NA	NA	NA	NA	NA	NA	NA	NA	14161.6	102281	28336.1	NA	20139.7	94543.2	26999.5	66554.8	NA	5357.74	93408	NA	57370.4	NA	80544.3	NA	NA	60439.6	125867	5071.94	250036	NA	407573
ID_12795704_233	301	K04078	Isosphaeraceae	NA	156766	17073.3	52080.1	157322	NA	240826	NA	1.23784e+06	29783.4	NA	2131.25	NA	NA	NA	NA	NA	NA	NA	NA	NA	NA	NA	14161.6	102281	28336.1	NA	20139.7	94543.2	26999.5	66554.8	NA	5357.74	93408	NA	57370.4	NA	80544.3	NA	NA	60439.6	125867	5071.94	250036	NA	407573
ID_9573441_4	301	K04078	Unknown	NA	156766	17073.3	52080.1	157322	NA	240826	NA	1.23784e+06	29783.4	NA	2131.25	NA	NA	NA	NA	NA	NA	NA	NA	NA	NA	NA	14161.6	102281	28336.1	NA	20139.7	94543.2	26999.5	66554.8	NA	5357.74	93408	NA	57370.4	NA	80544.3	NA	NA	60439.6	125867	5071.94	250036	NA	407573
ID_9591985_1	301	K04078	Unknown	NA	156766	17073.3	52080.1	157322	NA	240826	NA	1.23784e+06	29783.4	NA	2131.25	NA	NA	NA	NA	NA	NA	NA	NA	NA	NA	NA	14161.6	102281	28336.1	NA	20139.7	94543.2	26999.5	66554.8	NA	5357.74	93408	NA	57370.4	NA	80544.3	NA	NA	60439.6	125867	5071.94	250036	NA	407573
ID_9192502_5787	301	K04078	Unknown	NA	156766	17073.3	52080.1	157322	NA	240826	NA	1.23784e+06	29783.4	NA	2131.25	NA	NA	NA	NA	NA	NA	NA	NA	NA	NA	NA	14161.6	102281	28336.1	NA	20139.7	94543.2	26999.5	66554.8	NA	5357.74	93408	NA	57370.4	NA	80544.3	NA	NA	60439.6	125867	5071.94	250036	NA	407573
ID_14324822_797	301	K04078	Unknown	26085	244721	274231	69577.8	233156	64111.8	311747	7105.63	1549820	29783.4	10052.6	4678.87	NA	54001.3	17785.7	NA	207857	10144.9	401402	89212.1	7779.08	43749.3	365307	52825.3	125009	42311.6	233923	26910.2	103109	72628.4	76417.4	50816.9	6746.74	118862	21348.2	100359	49134.1	102502	46767.2	NA	94980.7	169982	76885.9	1.42971e+06	NA	1.07364e+06
ID_9238025_345	301	K04078	Syntrophaceae	NA	156766	17073.3	52080.1	157322	NA	240826	NA	1.23784e+06	29783.4	NA	2131.25	NA	NA	NA	NA	NA	NA	NA	NA	NA	NA	NA	14161.6	102281	28336.1	NA	20139.7	94543.2	26999.5	66554.8	NA	5357.74	93408	NA	57370.4	NA	80544.3	NA	NA	60439.6	125867	5071.94	250036	NA	407573
ID_10645751_1	301	K04078	Thermomicrobiaceae	NA	156766	17073.3	52080.1	157322	NA	240826	NA	1.23784e+06	29783.4	NA	2131.25	NA	NA	NA	NA	NA	NA	NA	NA	NA	NA	NA	14161.6	102281	28336.1	NA	20139.7	94543.2	26999.5	66554.8	NA	5357.74	93408	NA	57370.4	NA	80544.3	NA	NA	60439.6	125867	5071.94	250036	NA	407573
ID_9579583_1	302	K04077	Comamonadaceae	1.81066e+06	8.3975e+07	2.68905e+06	1.08668e+07	3.0458e+06	2.33388e+06	4.09331e+06	2.652e+06	4.55891e+06	6.46037e+06	4.11286e+06	417068	794963	5.32609e+07	390112	1.56572e+07	1.37508e+07	1.10973e+07	7.37044e+06	9.88228e+06	6867.26	1.53282e+07	1.57169e+07	2.58301e+06	727882	2.41223e+06	3.11022e+06	2.81907e+06	1.62964e+06	3.84407e+06	570400	3.45108e+07	1.29673e+06	1.02075e+06	690747	3.77834e+06	2.83372e+06	1.17113e+06	2.30853e+06	NA	3.05706e+06	1.7516e+06	286718	1.80281e+06	NA	1.24589e+06
ID_9198902_30	302	K04077	Comamonadaceae	2.15252e+07	174396953	11926385	5.19217e+07	16392028	6.94042e+06	1.53397e+07	1.42165e+07	6.75686e+07	2.07936e+07	7.98753e+06	1.19814e+06	3.66506e+06	7.24254e+07	1.11506e+06	3.71556e+07	4.45678e+07	2.84524e+07	5.53985e+07	4.39692e+07	132409	3.1792e+07	2.08434e+07	9.3032e+06	4.54299e+06	8.95862e+06	2.89083e+07	1.48063e+07	5.94611e+06	1.79271e+07	3.27349e+06	5.67876e+07	1.95234e+06	6.12952e+06	5.77581e+06	1.31693e+07	8.02932e+06	4.41677e+06	1.2615e+07	NA	6.27463e+06	9.38536e+06	2.68551e+06	7.5688e+06	NA	5.15973e+07
ID_9881160_1	302	K04077	Comamonadaceae	665493	1.63481e+06	350487	29031.2	263110	31884.3	249288	391790	1.62687e+06	846828	108255	9962.03	7704.89	393606	45570	1.1189e+06	1395887	237798	NA	2.13976e+06	1112.55	536441	163946	289393	97788.2	234796	887517	787556	134058	1.13111e+06	74692.4	1.28701e+06	32727.5	80095.6	367018	697246	119329	133395	281428	NA	31455.6	294237	8825.5	274896	NA	3.19071e+07
ID_9797971_1	303	K02358	Woeseiaceae	1.29962e+06	2.72237e+06	293944	219014	584746	82286.5	691803	269095	889351	974576	97921.3	15104.1	111158	603236	19413.5	3.1654e+06	3.85029e+06	739278	464581	2.2934e+06	5468.74	456573	293015	536403	114257	303571	105012	478778	229503	1.5139e+06	77564.8	2.52458e+06	13068.8	93083	390877	770666	136975	83964.7	508969	NA	161254	602397	81932.3	489291	NA	371719
ID_9256477_1	303	K02358	Unknown	1.57441e+06	4.64358e+06	293944	237372	632894	171568	691803	522192	889351	1.04163e+06	105309	16820.5	129336	603236	19413.5	3.33661e+06	4.39076e+06	900185	1.14141e+06	2.86707e+06	15697.6	456573	334544	595855	157005	303571	429458	703202	314493	1.58901e+06	93591.9	3.0223e+06	13068.8	114830	390877	864587	142389	91891.7	696639	NA	164048	654374	165837	527641	NA	708958
ID_9190361_1	304	K20276	Paenibacillaceae	23138.4	NA	94827.8	NA	50349.7	12226.5	7126.03	NA	99355.3	248654	34286.7	6394.44	1824.8	275221	1626.77	NA	39512.3	NA	34852.9	NA	14477.8	32918.6	7998.59	19543.9	5263.42	17322.2	NA	NA	3221.18	57135.6	2737.87	129063	1515.97	14290.7	11332.1	10718.7	1755.24	20310.2	15283.9	NA	74634.9	156768	13123.8	75114	NA	22594.9
ID_9199966_1	304	K20276	Paenibacillaceae	456380	NA	115909	NA	64861.8	31597	38551.4	5757.66	99355.3	401919	60314.5	6394.44	11241.4	275221	5260.13	175219	39512.3	NA	34852.9	160353	14477.8	32918.6	7998.59	68080.2	5263.42	50290.5	NA	140552	24771.2	57135.6	11167.8	273815	14670.6	14290.7	11332.1	47927.7	16038.2	20310.2	113640	NA	134787	156768	15757.2	109780	NA	22594.9
ID_13319028_1	305	K01915	Caulobacteraceae	1.64981e+06	4.87616e+06	438205	2.09536e+06	1.01637e+06	109202	1.65974e+06	242020	2.0133e+06	641524	317946	64219.4	407328	395429	119662	1.20958e+06	2.0561e+06	939101	3.33058e+06	1.1041e+06	NA	1.74331e+06	275858	330290	205111	494593	471547	790090	272550	842649	110177	713629	67119.7	127118	353881	295745	874537	286280	455507	NA	47836.5	431423	37794	356837	NA	128381
ID_9379295_1	307		Unknown	313708	9171582	NA	8360.63	NA	NA	6742.6	9783.92	146133	32890.4	NA	17905.7	4400.82	34141.8	1613.95	21738.9	NA	NA	4.81557e+06	39906.5	3939.12	NA	NA	NA	NA	NA	687352	NA	5050.27	NA	NA	285731	4973.47	NA	5640.26	NA	9451.22	NA	6425.37	NA	42110.4	78950.3	NA	53074.1	NA	NA
ID_13192844_46078	307		Unknown	313708	9171582	NA	90903.7	165608	124830	25738.7	9783.92	285246	32890.4	18914.6	17905.7	22156.8	34141.8	6826.87	583260	NA	NA	4.81557e+06	119713	3939.12	NA	NA	220920	7018.15	30177.6	687352	16205.8	9283.07	28910.3	7464.76	285731	6064.21	9942.14	5640.26	NA	21664.6	3697.59	23984.7	NA	85896.7	131871	7624.57	96545.3	NA	NA
ID_9345011_1	308	K07516	Flavobacteriaceae	24088.9	NA	NA	NA	3987.96	NA	NA	NA	NA	NA	NA	NA	NA	12135.2	NA	NA	64204	NA	NA	NA	NA	NA	NA	NA	NA	NA	NA	2834.9	NA	NA	NA	NA	NA	NA	NA	NA	NA	NA	NA	NA	NA	5014.78	NA	NA	NA	NA
ID_14622780_1	309		Candidatus Brocadiaceae	193654	185907	545430	490020	14653.9	38337.8	130366	NA	1.43509e+06	48897.5	29925.5	28731.7	25198.9	59168	14048.5	93871.4	99070.4	65200.2	135929	93999.8	NA	24201.4	NA	NA	17987.5	55324.5	44675.5	22130.6	9668.24	37659.1	1501.99	107449	32640	NA	NA	253154	2843.08	7766.34	30896.4	NA	17192.4	54313.2	60253.2	174886	NA	1.37675e+06
ID_9219885_1	310	K01251	Neisseriaceae	189764	NA	NA	645251	NA	44167.9	NA	NA	NA	89397.4	25200.3	2716.67	24726.5	65136	1210.94	237283	114516	NA	8640.72	14418.7	NA	191827	NA	6994.39	14602	18181.6	NA	53245.7	NA	NA	13801.5	48981.3	NA	4838.27	13097.5	NA	15801.2	3107.9	9264.94	NA	8825.72	10045.7	3258.36	NA	NA	91229.8
ID_9720034_1	311	K04077	Chloroflexaceae	NA	NA	NA	NA	NA	NA	NA	NA	NA	NA	NA	NA	NA	NA	NA	NA	NA	NA	NA	NA	NA	NA	NA	NA	NA	NA	NA	NA	NA	NA	NA	NA	NA	NA	NA	NA	NA	NA	NA	NA	NA	NA	NA	NA	NA	NA
ID_9712925_1	311	K04077	Thermomicrobiaceae	19415.3	3.00806e+06	NA	9019.02	21191.8	54657.7	NA	10934.5	376481	NA	22314.3	3576.33	25799.2	NA	1567.79	36731.1	1.31145e+06	478899	NA	35535.1	59224.5	28813	9752.37	31364.5	11119.7	7014.01	192254	NA	6301.55	107070	5212.47	28666.6	NA	6623.03	21934.1	47530.5	2991.02	11456.1	73120.3	NA	NA	143440	38512.5	129898	NA	556549
ID_9545082_35	312		Gallionellaceae	NA	NA	50996.2	NA	28917.9	NA	5282.5	NA	NA	25172.5	NA	2049.95	1764.61	NA	1484.86	12069.4	NA	NA	NA	NA	NA	NA	NA	5124.32	5650.61	5237.11	NA	NA	NA	NA	NA	NA	NA	NA	NA	2811.53	NA	NA	4387.72	NA	3482.02	NA	5606.49	NA	NA	130909
ID_13753224_1	312		Rhodocyclaceae	NA	NA	50996.2	NA	28917.9	NA	5282.5	NA	NA	25172.5	NA	2049.95	1764.61	NA	1484.86	12069.4	NA	NA	NA	NA	NA	NA	NA	5124.32	5650.61	5237.11	NA	NA	NA	NA	NA	NA	NA	NA	NA	2811.53	NA	NA	4387.72	NA	3482.02	NA	5606.49	NA	NA	130909
ID_14446222_83	312		Gallionellaceae	NA	NA	50996.2	NA	28917.9	NA	5282.5	NA	NA	25172.5	NA	2049.95	1764.61	NA	1484.86	12069.4	NA	NA	NA	NA	NA	NA	NA	5124.32	5650.61	5237.11	NA	NA	NA	NA	NA	NA	NA	NA	NA	2811.53	NA	NA	4387.72	NA	3482.02	NA	5606.49	NA	NA	130909
ID_9493353_1	313	K16899	Anaerolineaceae	150070	NA	6788.74	6926.11	NA	6009.09	88054.3	1023.81	NA	NA	16412.5	710.536	1047.01	26511.4	NA	703187	NA	11112.2	NA	NA	NA	250154	3970.32	4944.15	1223.31	68828.9	6112.34	NA	NA	5908.21	NA	NA	1045.21	1246.38	5887.38	12764.1	NA	5926.02	26133	NA	1517.17	NA	4682.47	1126.15	NA	NA
ID_9336144_96	314	K15580	Anaerolineaceae	NA	2.89791e+06	NA	NA	73192.2	70391.9	27042	5612.4	167219	123240	20035.8	5616.1	NA	478463	NA	127454	16050.8	NA	28295.3	NA	10809	NA	NA	NA	NA	23383.9	40258.4	13539.7	3699.81	15931.3	5507.3	19710.3	8144.25	9941.75	14147.8	8430.57	7313.34	NA	13122.4	NA	17160.5	10408	34716.7	7297.39	NA	2.28982e+06
ID_9390067_1	315	K00024	Flammeovirgaceae	NA	106805	25328.6	NA	1.45884e+06	NA	6238.74	1698.01	271421	NA	12748.2	NA	NA	NA	1116.55	NA	NA	6984.91	NA	NA	NA	NA	NA	NA	NA	4095.69	16536.1	NA	NA	NA	794.64	NA	7302.39	2520.23	NA	NA	1937.77	NA	6920.39	NA	NA	2778.25	2403.03	3126.17	NA	69448.4
ID_13220208_24	316		Candidatus Brocadiaceae	1.2458e+06	3.71411e+07	54552	41402.9	54625.9	374617	73469.2	44590.7	1.41664e+06	58034.2	50672	6979.99	6318.63	766757	27737.9	1.11969e+06	470671	36374	186906	488850	63861.1	NA	68842.3	NA	7329.7	NA	15108.3	36756.1	22224.6	NA	5471.72	67968.9	NA	3693.47	48998.2	72956.8	2387.36	5242.71	64018.2	NA	NA	8277.24	101910	11325.8	NA	593505
ID_12762442_143	316		Candidatus Brocadiaceae	1.32286e+06	3.71411e+07	68686.5	47858.3	54625.9	378606	112991	44590.7	1.41664e+06	58034.2	66001.7	6979.99	9625.79	766757	29133.1	1.11969e+06	470671	36374	200330	488850	82538.5	NA	80430.3	5780.47	13470.8	12791.9	15108.3	87529.5	22224.6	NA	20004.9	347844	1170.85	3693.47	58290.5	86646.2	3485.28	5242.71	64018.2	NA	NA	20889.9	139494	11325.8	NA	757382
ID_13488076_1	316		Candidatus Brocadiaceae	77063.9	NA	14134.4	6455.37	NA	3989.49	39521.4	NA	NA	NA	15329.6	NA	3307.16	NA	1395.15	NA	NA	NA	13424.6	NA	18677.4	NA	11588	5780.47	6141.08	12791.9	NA	50773.4	NA	NA	14533.2	279876	1170.85	NA	9292.28	13689.3	1097.92	NA	NA	NA	NA	12612.7	37583.7	NA	NA	163877
ID_10530573_124	316		Candidatus Brocadiaceae	1.2458e+06	3.71411e+07	54552	41402.9	54625.9	374617	73469.2	44590.7	1.41664e+06	58034.2	50672	6979.99	6318.63	766757	27737.9	1.11969e+06	470671	36374	186906	488850	63861.1	NA	68842.3	NA	7329.7	NA	15108.3	36756.1	22224.6	NA	5471.72	67968.9	NA	3693.47	48998.2	72956.8	2387.36	5242.71	64018.2	NA	NA	8277.24	101910	11325.8	NA	593505
ID_10847323_1	316		Candidatus Brocadiaceae	77063.9	NA	14134.4	6455.37	NA	3989.49	39521.4	NA	NA	NA	15329.6	NA	3307.16	NA	1395.15	NA	NA	NA	13424.6	NA	18677.4	NA	11588	5780.47	6141.08	12791.9	NA	50773.4	NA	NA	14533.2	279876	1170.85	NA	9292.28	13689.3	1097.92	NA	NA	NA	NA	12612.7	37583.7	NA	NA	163877
ID_14328166_1584	316		Candidatus Brocadiaceae	1.32286e+06	3.71411e+07	68686.5	47858.3	54625.9	378606	112991	44590.7	1.41664e+06	58034.2	66001.7	6979.99	9625.79	766757	29133.1	1.11969e+06	470671	36374	200330	488850	82538.5	NA	80430.3	5780.47	13470.8	12791.9	15108.3	87529.5	22224.6	NA	20004.9	347844	1170.85	3693.47	58290.5	86646.2	3485.28	5242.71	64018.2	NA	NA	20889.9	139494	11325.8	NA	757382
ID_9212320_509	316		Candidatus Brocadiaceae	77063.9	NA	14134.4	6455.37	NA	3989.49	39521.4	NA	NA	NA	15329.6	NA	3307.16	NA	1395.15	NA	NA	NA	13424.6	NA	18677.4	NA	11588	5780.47	6141.08	12791.9	NA	50773.4	NA	NA	14533.2	279876	1170.85	NA	9292.28	13689.3	1097.92	NA	NA	NA	NA	12612.7	37583.7	NA	NA	163877
ID_14649920_1	317	K03688	Candidatus Brocadiaceae	26548.6	NA	39524.5	NA	8482.19	6227.22	21466	1913.27	NA	43458.7	3908.04	NA	NA	NA	4060.11	NA	NA	30005.7	NA	NA	NA	12383.6	24241.9	NA	1114.63	13582.7	NA	15065.8	6555.39	NA	NA	NA	NA	NA	NA	14850.1	1682.61	3747.61	28679.8	NA	NA	4200.3	NA	NA	NA	20616.9
ID_14663668_1	317	K03688	Candidatus Brocadiaceae	26548.6	NA	39524.5	NA	8482.19	6227.22	21466	1913.27	NA	43458.7	3908.04	NA	NA	NA	4060.11	NA	NA	30005.7	NA	NA	NA	12383.6	24241.9	NA	1114.63	13582.7	NA	15065.8	6555.39	NA	NA	NA	NA	NA	NA	14850.1	1682.61	3747.61	28679.8	NA	NA	4200.3	NA	NA	NA	20616.9
ID_10543537_1	317	K03688	Candidatus Brocadiaceae	26548.6	NA	39524.5	NA	8482.19	6227.22	21466	1913.27	NA	43458.7	3908.04	NA	NA	NA	4060.11	NA	NA	30005.7	NA	NA	NA	12383.6	24241.9	NA	1114.63	13582.7	NA	15065.8	6555.39	NA	NA	NA	NA	NA	NA	14850.1	1682.61	3747.61	28679.8	NA	NA	4200.3	NA	NA	NA	20616.9
ID_14376596_1	317	K03688	Candidatus Brocadiaceae	26548.6	NA	39524.5	NA	8482.19	6227.22	21466	1913.27	NA	43458.7	3908.04	NA	NA	NA	4060.11	NA	NA	30005.7	NA	NA	NA	12383.6	24241.9	NA	1114.63	13582.7	NA	15065.8	6555.39	NA	NA	NA	NA	NA	NA	14850.1	1682.61	3747.61	28679.8	NA	NA	4200.3	NA	NA	NA	20616.9
ID_14337376_1	317	K03688	Candidatus Brocadiaceae	26548.6	NA	39524.5	NA	8482.19	6227.22	21466	1913.27	NA	43458.7	3908.04	NA	NA	NA	4060.11	NA	NA	30005.7	NA	NA	NA	12383.6	24241.9	NA	1114.63	13582.7	NA	15065.8	6555.39	NA	NA	NA	NA	NA	NA	14850.1	1682.61	3747.61	28679.8	NA	NA	4200.3	NA	NA	NA	20616.9
ID_12824590_1	318	K02051	Syntrophobacteraceae	58677.3	4.60434e+06	17811.9	NA	10954.9	NA	34483.2	NA	125985	NA	21600.7	2138.69	5922.92	NA	NA	131426	NA	NA	6947.29	NA	9397.06	NA	16857.9	NA	7981.77	8269.18	26336.8	5097.97	10560.3	23023.7	1194.63	41524.8	815.407	4427.31	4909.25	28850.6	2482.14	13795.2	24654.6	NA	NA	17746.1	19080.9	5080.18	NA	44747.5
ID_14327044_75	318	K02051	Syntrophobacteraceae	58677.3	4.60434e+06	17811.9	NA	10954.9	NA	34483.2	NA	353006	NA	21600.7	4486.03	5922.92	NA	NA	131426	NA	NA	6947.29	NA	9397.06	NA	16857.9	NA	7981.77	8269.18	26336.8	5097.97	10560.3	23023.7	1194.63	41524.8	815.407	7431.36	4909.25	28850.6	2482.14	13795.2	24654.6	NA	NA	17746.1	19080.9	5080.18	NA	44747.5
ID_14359700_505	319	K00765	Candidatus Brocadiaceae	NA	20660.2	NA	NA	2928.17	8055.47	1223.44	1575.29	5851.39	NA	1853.75	NA	NA	NA	NA	NA	NA	NA	1656.74	NA	NA	NA	NA	3743.26	NA	NA	3350.47	NA	NA	NA	NA	2849.52	NA	1115.79	NA	821.936	NA	NA	1080.35	NA	NA	NA	NA	635.716	NA	5888.74
ID_14407212_471	321	K00860	Candidatus Brocadiaceae	NA	NA	NA	9861.25	NA	9098.09	266837	7080.2	NA	NA	NA	5240.46	17671.1	NA	NA	NA	36645.6	NA	67586.5	206789	8024.72	NA	NA	16483.6	NA	NA	NA	NA	NA	18930.2	NA	13397.7	2719.39	NA	8463.42	NA	NA	NA	NA	NA	9271.02	55151.9	24830.8	51312.4	NA	128806
ID_10539453_116	322		Acidiferrobacteraceae	NA	NA	6095.27	4964.97	3816.32	NA	NA	NA	NA	NA	NA	NA	NA	NA	NA	NA	21224.3	NA	NA	NA	NA	NA	NA	NA	NA	NA	NA	2182.87	NA	NA	NA	NA	NA	NA	NA	NA	NA	NA	2705.16	NA	NA	NA	NA	NA	NA	28632.4
ID_12801132_1	323		Candidatus Brocadiaceae	NA	48505.5	NA	4691.97	NA	NA	5923.27	NA	NA	NA	NA	NA	NA	NA	914.241	8963.34	16309.7	4763.14	NA	NA	NA	NA	9196.01	5622.04	15865.4	NA	NA	NA	NA	NA	NA	31215	NA	NA	3017.4	NA	1850.66	NA	8173.8	NA	NA	11851.4	2303.93	1885.58	NA	NA
ID_10511957_1	324	K05366	Unknown	NA	NA	NA	NA	NA	59440.8	NA	34857.6	250932	NA	9924.82	NA	NA	NA	19939.1	16682.1	NA	54795.6	203426	NA	32860.5	78879.1	NA	NA	NA	13405.1	220017	NA	36299.1	NA	NA	NA	12451.1	NA	4317.26	16459.9	18602	NA	NA	NA	26522.8	NA	NA	NA	NA	111918
ID_9565013_1	325	K06915	Chlorobiaceae	NA	1.47634e+07	NA	24080	68236.7	NA	278664	3676.78	4.62157e+06	82174.2	1.02316e+06	1105.92	3066.78	NA	1506.25	NA	NA	NA	20867.8	18689	7513.59	NA	NA	NA	NA	NA	10982.8	NA	3676.2	7212.07	4536.5	839468	1834.36	19981.6	NA	70659.6	2557.04	6733.38	3501.67	NA	19912	10365	1337.11	6413.81	NA	25043.4
ID_14339392_149	326	K01703	Candidatus Brocadiaceae	NA	405545	24820.5	29126.4	39838.6	293680	9464.44	3927.32	139757	18941.4	NA	NA	1905.16	62013.8	10156.5	NA	53038.8	216801	65474.9	NA	17888.8	13301.6	3458.04	NA	7326.98	4811.03	9186.53	3452.76	2689.64	NA	NA	NA	NA	15987.9	NA	5158.61	2845.44	4427.97	NA	NA	13744.3	3606.32	5688.78	25551.9	NA	245821
ID_9192563_1	326	K01703	Thermoanaerobacteraceae	NA	NA	5836.94	NA	35198.4	283302	NA	3927.32	NA	9666.06	NA	NA	NA	21073.4	7775.73	NA	NA	NA	NA	NA	NA	7434.31	3458.04	NA	4679.16	4811.03	NA	3452.76	NA	NA	NA	NA	NA	NA	NA	5158.61	2845.44	1806.39	NA	NA	NA	NA	5688.78	NA	NA	4733.03
ID_9545617_1	326	K01703	Dehalococcoidaceae	NA	NA	5836.94	NA	35198.4	283302	NA	3927.32	NA	9666.06	NA	NA	NA	21073.4	7775.73	NA	NA	NA	NA	NA	NA	7434.31	3458.04	NA	4679.16	4811.03	NA	3452.76	NA	NA	NA	NA	NA	NA	NA	5158.61	2845.44	1806.39	NA	NA	NA	NA	5688.78	NA	NA	4733.03
ID_13231770_1	326	K01703	Candidatus Brocadiaceae	NA	376467	24820.5	29126.4	35198.4	283302	6705.83	3927.32	120985	9666.06	NA	NA	NA	62013.8	10156.5	NA	53038.8	216801	65474.9	NA	NA	7434.31	3458.04	NA	4679.16	4811.03	9186.53	3452.76	NA	NA	NA	NA	NA	14115	NA	5158.61	2845.44	4427.97	NA	NA	9998.25	NA	5688.78	20146.8	NA	31269.4
ID_13306516_1	326	K01703	Syntrophobacteraceae	NA	NA	5836.94	NA	35198.4	283302	NA	3927.32	NA	9666.06	NA	NA	NA	21073.4	7775.73	NA	NA	NA	NA	NA	NA	7434.31	3458.04	NA	4679.16	4811.03	NA	3452.76	NA	NA	NA	NA	NA	NA	NA	5158.61	2845.44	1806.39	NA	NA	NA	NA	5688.78	NA	NA	4733.03
ID_13250730_534	326	K01703	Candidatus Brocadiaceae	NA	29078.8	NA	NA	4640.2	10378.9	2758.61	NA	18771.7	9275.31	NA	NA	1905.16	NA	NA	NA	NA	NA	NA	NA	17888.8	5867.31	NA	NA	2647.82	NA	NA	NA	2689.64	NA	NA	NA	NA	1872.9	NA	NA	NA	NA	NA	NA	3746.09	3606.32	NA	5405.17	NA	214552
ID_13814346_1	326	K01703	Candidatus Brocadiaceae	NA	376467	18983.6	29126.4	NA	NA	6705.83	NA	120985	NA	NA	NA	NA	40940.5	2380.76	NA	53038.8	216801	65474.9	NA	NA	NA	NA	NA	NA	NA	9186.53	NA	NA	NA	NA	NA	NA	14115	NA	NA	NA	2621.57	NA	NA	9998.25	NA	NA	20146.8	NA	26536.4
ID_9279831_1	326	K01703	Thermoanaerobacteraceae	NA	NA	5836.94	NA	35198.4	283302	NA	3927.32	NA	9666.06	NA	NA	NA	21073.4	7775.73	NA	NA	NA	NA	NA	NA	7434.31	3458.04	NA	4679.16	4811.03	NA	3452.76	NA	NA	NA	NA	NA	NA	NA	5158.61	2845.44	1806.39	NA	NA	NA	NA	5688.78	NA	NA	4733.03
ID_9232137_1	327		Paenibacillaceae	53777.5	549264	145376	16605.8	65705.8	32908.6	55735.9	218130	352971	85019.3	87957.1	51465.1	32268.6	119095	21977.4	107768	123243	84382.2	209908	NA	21155.6	158925	188376	50162.1	19948.1	110654	171429	58532	48707.1	46360.4	52820.1	66934.9	103468	38418.5	58371.1	128257	46829.4	168006	40437.9	NA	170120	88223.1	70133.5	61903.7	NA	1.21851e+06
ID_13196834_259	328	K02939	Nitrosomonadaceae	NA	NA	NA	NA	NA	NA	NA	NA	1.04041e+06	NA	NA	2204.75	NA	NA	3821.55	NA	51517.6	NA	NA	NA	NA	NA	NA	NA	8819.21	9648.29	55846.8	9982.15	6687.38	NA	NA	NA	NA	NA	NA	NA	2712.99	NA	7445.62	NA	5543.89	23501.1	NA	19705.9	NA	NA
ID_9206075_1	329		Paenibacillaceae	NA	NA	40339.2	NA	15715.9	NA	NA	3682.41	NA	NA	NA	4717.73	10171	104943	1277.63	NA	NA	NA	20065.1	NA	18667	NA	6699.17	NA	NA	12706.4	17080.6	4563.68	2172.16	NA	NA	NA	3860.58	11997.5	9592.55	NA	17863.2	5214.66	NA	NA	7869.36	22118.7	59652.9	9034.59	NA	214619
ID_9241827_62	330	K01876	Candidatus Brocadiaceae	NA	NA	27338.5	NA	180449	NA	NA	14460.3	NA	NA	NA	NA	2167.28	41681.5	NA	NA	NA	NA	89900.6	NA	NA	NA	NA	NA	8387.51	NA	46963.4	NA	NA	NA	6957.39	NA	NA	NA	NA	NA	NA	5647.71	8428.53	NA	NA	17416.8	NA	NA	NA	33182.7
ID_14382254_53	331		Chromatiaceae	373517	1.3676e+06	229905	23878.4	70056.9	181233	53698.1	61625.3	6416966	1.95474e+06	6156.14	2670.39	2152.91	NA	16383	NA	31726.7	16426.8	612856	45219.1	4834.34	11074.7	NA	13521.8	23519.1	39806.8	326829	54340.9	23498.9	25918.8	6129.14	NA	19552.1	6414.51	33000.2	44541.6	329177	32113.3	NA	NA	NA	32908.8	3599.22	NA	NA	217517
ID_12972304_1	332	K03781	Desulfobulbaceae	30960.7	NA	NA	NA	NA	NA	NA	NA	13220.1	NA	NA	NA	NA	NA	NA	NA	NA	NA	NA	NA	NA	NA	NA	NA	NA	3164.85	NA	NA	NA	3486.72	NA	NA	NA	NA	NA	1622.54	1674.4	NA	NA	NA	NA	NA	NA	NA	NA	4741.52
ID_13196694_1734	332	K03781	Methylococcaceae	30960.7	NA	NA	NA	NA	NA	NA	NA	13220.1	NA	NA	NA	NA	NA	NA	NA	NA	NA	NA	NA	NA	NA	NA	NA	NA	3164.85	NA	NA	NA	3486.72	NA	NA	NA	NA	NA	1622.54	1674.4	NA	NA	NA	NA	NA	NA	NA	NA	4741.52
ID_12764784_1	332	K03781	Methylococcaceae	30960.7	NA	NA	NA	NA	NA	NA	NA	13220.1	NA	NA	NA	NA	NA	NA	NA	NA	NA	NA	NA	NA	NA	NA	NA	NA	3164.85	NA	NA	NA	3486.72	NA	NA	NA	NA	NA	1622.54	1674.4	NA	NA	NA	NA	NA	NA	NA	NA	4741.52
ID_13774610_1	332	K03781	Vibrionaceae	30960.7	NA	NA	NA	NA	NA	NA	NA	13220.1	NA	NA	NA	NA	NA	NA	NA	NA	NA	NA	NA	NA	NA	NA	NA	NA	3164.85	NA	NA	NA	3486.72	NA	NA	NA	NA	NA	1622.54	1674.4	NA	NA	NA	NA	NA	NA	NA	NA	4741.52
ID_13204330_85	332	K03781	Methylococcaceae	30960.7	NA	NA	NA	NA	NA	NA	NA	13220.1	NA	NA	NA	NA	NA	NA	NA	NA	NA	NA	NA	NA	NA	NA	NA	NA	3164.85	NA	NA	NA	3486.72	NA	NA	NA	NA	NA	1622.54	1674.4	NA	NA	NA	NA	NA	NA	NA	NA	4741.52
ID_9339304_1	332	K03781	Geobacteraceae	30960.7	NA	NA	NA	NA	NA	NA	NA	13220.1	NA	NA	NA	NA	NA	NA	NA	NA	NA	NA	NA	NA	NA	NA	NA	NA	3164.85	NA	NA	NA	3486.72	NA	NA	NA	NA	NA	1622.54	1674.4	NA	NA	NA	NA	NA	NA	NA	NA	4741.52
ID_14529268_1	333	K03043	Unknown	83066.5	251694	NA	NA	50150.9	12248.4	8084.05	22023.6	184617	273079	95259.9	3906.27	1298.84	29892.5	2208.15	23653.5	411524	NA	133340	NA	6066.36	NA	NA	9809.58	NA	18219.3	NA	28649.1	NA	32590.1	1639.72	NA	NA	NA	72044	8882.67	2527.53	NA	17768.3	NA	4645.77	NA	NA	4189.44	NA	NA
ID_13496378_1	333	K03043	Unknown	83066.5	251694	NA	NA	50150.9	12248.4	8084.05	22023.6	184617	273079	95259.9	3906.27	1298.84	29892.5	2208.15	23653.5	411524	NA	133340	NA	6066.36	NA	NA	9809.58	NA	18219.3	NA	28649.1	NA	32590.1	1639.72	NA	NA	NA	72044	8882.67	2527.53	NA	17768.3	NA	4645.77	NA	NA	4189.44	NA	NA
ID_14367370_1	333	K03043	Unknown	83066.5	251694	NA	NA	50150.9	12248.4	8084.05	22023.6	184617	273079	95259.9	3906.27	1298.84	29892.5	2208.15	23653.5	411524	NA	133340	NA	6066.36	NA	NA	9809.58	NA	18219.3	NA	28649.1	NA	32590.1	1639.72	NA	NA	NA	72044	8882.67	2527.53	NA	17768.3	NA	4645.77	NA	NA	4189.44	NA	NA
ID_13284334_292	334	K00315	Xanthobacteraceae	NA	NA	4510.77	4927.95	NA	NA	NA	NA	NA	8476.25	NA	843.987	NA	317225	936.622	NA	23346.2	NA	NA	18796.3	NA	10835.7	NA	NA	NA	NA	NA	2135.68	NA	NA	NA	NA	NA	NA	NA	NA	NA	NA	1575.89	NA	NA	2324.45	NA	1285.15	NA	7465.19
ID_9320835_1	335	K10535	Candidatus Brocadiaceae	215067	NA	126724	41863.5	NA	113349	27089.7	9303.05	151884	241331	NA	13881	3798.14	239738	26330.7	NA	154873	NA	122847	114838	NA	NA	1064.42	33232	42028.3	61026.1	63320	84528.7	NA	19626.9	27053.9	141052	13136.9	NA	120996	82126.5	19860.5	111747	28157.1	NA	20050.3	98549.4	NA	94175.1	NA	232861
ID_9537455_36	336	K02933	Candidatus Brocadiaceae	NA	2.09565e+06	NA	NA	NA	19143.4	NA	2248.96	776786	11800.2	NA	NA	2472.08	NA	2353.7	NA	47351.8	NA	NA	NA	2943.17	NA	NA	8236.95	7667.19	11023.1	NA	7497.19	NA	NA	NA	NA	NA	NA	207698	NA	1219.23	7715.3	NA	NA	5029.76	NA	NA	1801.05	NA	9762.44
ID_14851398_1	337		Unknown	NA	627457	NA	43725.6	31509.3	7866.8	39917.7	NA	165444	175902	82103.7	4364.45	12245.6	428685	2513.94	30752.6	97163.5	NA	NA	29462.1	55385.4	14370.2	NA	5341.6	17620	NA	33072.7	NA	NA	30770.2	2065.67	27556.9	NA	9004.4	12165.1	38429.6	14611.3	11626.2	NA	NA	3778.27	5044.47	2679.32	NA	NA	460157
ID_14342578_477	338		Geobacteraceae	19975.9	NA	NA	24345.7	111594	NA	NA	1982.98	20537.8	NA	4993.28	NA	NA	NA	1638.8	NA	NA	NA	222350	NA	NA	12684.6	NA	NA	NA	NA	NA	NA	NA	NA	1539.95	NA	4308.97	2646.61	NA	1928.01	2230.34	3679.69	NA	NA	NA	4254.44	2658.76	NA	NA	74442
ID_9320475_25	339	K03702	Solibacteraceae	212291	NA	NA	NA	NA	73382.8	NA	NA	NA	NA	NA	NA	26859.3	NA	NA	NA	NA	NA	248807	2811.1	NA	NA	NA	NA	19954.9	NA	NA	NA	NA	99106.9	NA	NA	NA	NA	NA	51388.5	20499.5	24872.9	48504.2	NA	20224.2	66367.4	10560.1	31065.7	NA	NA
ID_10718681_1	340	K01869	Candidatus Brocadiaceae	NA	NA	NA	3231.77	NA	NA	NA	NA	NA	NA	NA	NA	NA	NA	NA	NA	NA	NA	NA	NA	NA	NA	NA	NA	NA	NA	NA	NA	NA	NA	NA	NA	NA	NA	NA	NA	NA	NA	NA	NA	NA	NA	NA	1199.61	NA	NA
ID_9393451_1	340	K01869	Unknown	NA	NA	NA	3231.77	NA	NA	NA	NA	NA	NA	NA	NA	NA	NA	NA	NA	NA	NA	NA	NA	NA	NA	NA	NA	NA	NA	NA	NA	NA	NA	NA	NA	NA	NA	NA	NA	NA	NA	NA	NA	NA	NA	NA	1199.61	NA	NA
ID_14344336_716	340	K01869	Candidatus Brocadiaceae	NA	NA	NA	NA	NA	NA	NA	NA	74237	NA	NA	NA	NA	NA	NA	57400.3	9109.76	12992.6	NA	NA	NA	NA	NA	NA	NA	NA	NA	NA	3353.64	NA	NA	NA	NA	2172.27	NA	2880.23	NA	NA	NA	NA	2089.16	NA	1245.9	NA	NA	10034.6
ID_9533813_1	340	K01869	Candidatus Brocadiaceae	NA	NA	NA	NA	NA	NA	NA	NA	74237	NA	NA	NA	NA	NA	NA	57400.3	9109.76	12992.6	NA	NA	NA	NA	NA	NA	NA	NA	NA	NA	3353.64	NA	NA	NA	NA	2172.27	NA	2880.23	NA	NA	NA	NA	2089.16	NA	1245.9	NA	NA	10034.6
ID_9539755_1	340	K01869	Unknown	NA	NA	NA	3231.77	NA	NA	NA	NA	NA	NA	NA	NA	NA	NA	NA	NA	NA	NA	NA	NA	NA	NA	NA	NA	NA	NA	NA	NA	NA	NA	NA	NA	NA	NA	NA	NA	NA	NA	NA	NA	NA	NA	NA	1199.61	NA	NA
ID_10900163_1	340	K01869	Unknown	NA	NA	NA	3231.77	NA	NA	NA	NA	NA	NA	NA	NA	NA	NA	NA	NA	NA	NA	NA	NA	NA	NA	NA	NA	NA	NA	NA	NA	NA	NA	NA	NA	NA	NA	NA	NA	NA	NA	NA	NA	NA	NA	NA	1199.61	NA	NA
ID_9234170_1	340	K01869	Candidatus Brocadiaceae	NA	NA	NA	NA	NA	NA	NA	NA	74237	NA	NA	NA	NA	NA	NA	57400.3	9109.76	12992.6	NA	NA	NA	NA	NA	NA	NA	NA	NA	NA	3353.64	NA	NA	NA	NA	2172.27	NA	2880.23	NA	NA	NA	NA	2089.16	NA	1245.9	NA	NA	10034.6
ID_9669970_1	340	K01869	Candidatus Brocadiaceae	NA	NA	NA	3231.77	NA	NA	NA	NA	NA	NA	NA	NA	NA	NA	NA	NA	NA	NA	NA	NA	NA	NA	NA	NA	NA	NA	NA	NA	NA	NA	NA	NA	NA	NA	NA	NA	NA	NA	NA	NA	NA	NA	NA	1199.61	NA	NA
ID_12807712_1	340	K01869	Candidatus Brocadiaceae	NA	NA	NA	3231.77	NA	NA	NA	NA	NA	NA	NA	NA	NA	NA	NA	NA	NA	NA	NA	NA	NA	NA	NA	NA	NA	NA	NA	NA	NA	NA	NA	NA	NA	NA	NA	NA	NA	NA	NA	NA	NA	NA	NA	1199.61	NA	NA
ID_14324068_18	340	K01869	Candidatus Brocadiaceae	NA	NA	NA	3231.77	NA	NA	NA	NA	74237	NA	NA	NA	NA	NA	NA	57400.3	9109.76	12992.6	NA	NA	NA	NA	NA	NA	NA	NA	NA	NA	3353.64	NA	NA	NA	NA	2172.27	NA	2880.23	NA	NA	NA	NA	2089.16	NA	1245.9	1199.61	NA	10034.6
ID_9286768_1	340	K01869	Anaerolineaceae	NA	NA	NA	3231.77	NA	NA	NA	NA	NA	NA	NA	NA	NA	NA	NA	NA	NA	NA	NA	NA	NA	NA	NA	NA	NA	NA	NA	NA	NA	NA	NA	NA	NA	NA	NA	NA	NA	NA	NA	NA	NA	NA	NA	1199.61	NA	NA
ID_13203946_1	340	K01869	Candidatus Brocadiaceae	NA	NA	NA	3231.77	NA	NA	NA	NA	74237	NA	NA	NA	NA	NA	NA	57400.3	9109.76	12992.6	NA	NA	NA	NA	NA	NA	NA	NA	NA	NA	3353.64	NA	NA	NA	NA	2172.27	NA	2880.23	NA	NA	NA	NA	2089.16	NA	1245.9	1199.61	NA	10034.6
ID_14680952_1	342	K00370	Candidatus Brocadiaceae	NA	NA	NA	NA	56746.6	NA	NA	NA	5.56589e+06	NA	NA	NA	NA	NA	1542.95	NA	NA	NA	NA	NA	NA	NA	NA	NA	NA	NA	NA	NA	NA	NA	NA	NA	NA	NA	7838.4	NA	1953.7	NA	NA	NA	NA	NA	4045.07	NA	NA	441605
ID_9595793_1	343		Verrucomicrobiaceae	595967	NA	3537.33	596199	3089.7	NA	13638.1	119746	NA	228758	NA	NA	NA	1.02651e+06	75490.4	NA	NA	14890.5	3437.57	NA	1734.35	281340	1.22057e+06	446596	226085	7537.11	NA	NA	208568	347891	NA	596182	NA	NA	3138.63	NA	174033	94850.2	2176.31	NA	NA	NA	NA	1609.03	NA	NA
ID_13655234_1	344	K02014	Flavobacteriaceae	653108	220116	199582	127614	28873.8	9424.63	226461	27877.8	141252	100749	36514.5	23481.2	5606.77	74068.9	3252.92	118603	360198	NA	NA	34610.4	NA	NA	NA	88215.5	NA	171166	174617	124160	NA	10053	14260.9	120409	1708.77	6306.38	NA	360239	NA	14725.3	19002.5	NA	7018.12	NA	3084.21	4408.36	NA	2.08568e+06
ID_9804472_160	344	K02014	Flavobacteriaceae	24679.2	296882	32676.5	22760	39062.1	16434.8	14159.2	NA	64235.1	NA	NA	NA	NA	51514.8	6903.19	47536	NA	NA	NA	NA	7678.69	NA	5092.93	97397.9	15224.9	19951.4	54942.2	NA	NA	NA	35812.8	30139.4	NA	22059.5	5930.38	9253.23	1495.94	7096.36	NA	NA	NA	7777.55	NA	13386.8	NA	858583
ID_14324580_314	344	K02014	Flavobacteriaceae	1.82616e+06	9.28084e+06	799021	1.09042e+06	898199	267804	735337	253144	2.02186e+06	799823	377541	76253.3	398916	1.9698e+06	99336.3	747234	1.43442e+06	1.92605e+06	1.31496e+06	1.5077e+06	31956.2	974629	343721	478684	86238.1	481990	695188	911343	46576.1	411949	115975	1.8513e+06	60359.2	291731	543907	785223	136023	112519	580884	NA	72040.4	209843	138353	174736	NA	1.60096e+07
ID_14342480_322	345		Gemmatimonadaceae	28594.6	NA	NA	14371.7	34271.6	21593.7	NA	NA	43653.2	NA	6143.2	18260.8	18870.6	NA	NA	NA	31574.7	20729.3	107895	NA	NA	75072.7	22400.1	28224.9	NA	60862.9	910718	10593.4	4034.87	NA	NA	66305.6	NA	23263.9	NA	42092.8	19209.3	8576.94	17874.2	NA	42136.3	6373.7	5359.12	3836.03	NA	236649
ID_13203972_1103	345		Gemmatimonadaceae	28594.6	NA	NA	14371.7	34271.6	21593.7	NA	NA	43653.2	NA	6143.2	18260.8	18870.6	NA	NA	NA	31574.7	20729.3	107895	NA	NA	75072.7	22400.1	28224.9	NA	60862.9	910718	10593.4	4034.87	NA	NA	66305.6	NA	23263.9	NA	42092.8	19209.3	8576.94	17874.2	NA	42136.3	6373.7	5359.12	3836.03	NA	236649
ID_9334919_1	346	K14138	Candidatus Brocadiaceae	NA	NA	NA	NA	NA	NA	23447.4	NA	76826.3	NA	NA	NA	9253.21	NA	NA	NA	NA	NA	32094.3	NA	NA	NA	NA	NA	NA	24494.4	NA	NA	NA	NA	NA	NA	12449.7	11813.5	56722.9	50166.6	30274.9	13479.8	NA	NA	18625	24768.9	NA	NA	NA	185706
ID_13370136_1	346	K14138	Candidatus Brocadiaceae	NA	NA	NA	NA	NA	15510.6	27434.7	NA	102019	NA	NA	NA	10435.9	NA	NA	NA	NA	NA	32094.3	NA	1124.19	NA	90413.3	2589.17	NA	27262.7	NA	NA	15573.1	NA	30157.9	30552.7	12449.7	11813.5	56722.9	50166.6	30274.9	14999.6	2400.91	NA	38338.5	41477.2	NA	13655.2	NA	185706
ID_13343622_1	347	K02035	Rhodospirillaceae	NA	144790	6641.92	NA	NA	20489.8	5824.77	NA	NA	42566.8	NA	NA	NA	NA	NA	NA	153361	49813.7	NA	23495.3	NA	NA	NA	NA	NA	NA	NA	NA	NA	4357.51	640.057	NA	NA	NA	4276.18	NA	NA	NA	7863.46	NA	NA	NA	NA	1314.86	NA	121990
ID_9215808_26	348	K03798	Acidaminococcaceae	11240.3	405708	44287.3	153046	1752.97	NA	15724.9	43618.1	113108	11796.4	53740.6	8772.27	NA	53218	3618.33	NA	NA	110376	51289	NA	NA	NA	NA	12405.6	4676.6	NA	46753.3	NA	847.08	NA	NA	40937.7	33820.8	132656	NA	2237.65	1189.09	4219.52	3248.82	NA	NA	933.868	19286.5	NA	NA	13845
ID_14352522_226	348	K03798	Synergistaceae	76413.2	405708	44287.3	160040	1752.97	NA	28019.8	43618.1	190834	69399.3	57208.4	11328.1	1036.66	116033	4463.05	162940	NA	131223	103631	163493	3556.64	9271.57	20604	15678.9	17661	7012.8	46753.3	NA	847.08	NA	NA	72263.7	33820.8	132656	42094.9	2237.65	2879.56	4219.52	31188.4	NA	9971.13	933.868	23549.8	NA	NA	111646
ID_9541284_1	348	K03798	Unknown	76413.2	13548.9	1367.4	9013.42	1752.97	NA	12294.9	NA	28414.8	69399.3	NA	NA	NA	51535.8	NA	162940	NA	NA	44970.6	163493	NA	NA	20604	3273.31	1454.33	NA	NA	NA	847.08	NA	NA	53848.6	3026.55	NA	42094.9	2237.65	1189.09	NA	31188.4	NA	7739.71	933.868	1465.7	NA	NA	98136.3
ID_10539505_1	348	K03798	Synergistaceae	76413.2	405708	44287.3	160040	1752.97	NA	28019.8	43618.1	190834	69399.3	57208.4	11328.1	1036.66	116033	4463.05	162940	NA	131223	103631	163493	3556.64	9271.57	20604	15678.9	17661	7012.8	46753.3	NA	847.08	NA	NA	72263.7	33820.8	132656	42094.9	2237.65	2879.56	4219.52	31188.4	NA	9971.13	933.868	23549.8	NA	NA	111646
ID_14382216_1	348	K03798	Desulfobacteraceae	76413.2	13548.9	1367.4	16006.9	1752.97	NA	12294.9	NA	106141	69399.3	3467.73	2555.79	1036.66	62814.9	844.719	162940	NA	20847.3	52342.1	163493	3556.64	9271.57	20604	3273.31	14438.7	7012.8	NA	NA	847.08	NA	NA	53848.6	3026.55	NA	42094.9	2237.65	2879.56	NA	31188.4	NA	9971.13	933.868	5729.01	NA	NA	111646
ID_12768818_53	348	K03798	Peptococcaceae	76413.2	405708	44287.3	160040	1752.97	NA	28019.8	43618.1	190834	69399.3	57208.4	11328.1	1036.66	116033	4463.05	162940	NA	131223	103631	163493	3556.64	9271.57	20604	15678.9	17661	7012.8	46753.3	NA	847.08	NA	NA	72263.7	33820.8	132656	42094.9	2237.65	2879.56	4219.52	31188.4	NA	9971.13	933.868	23549.8	NA	NA	111646
ID_13207460_388	348	K03798	Peptococcaceae	76413.2	405708	44287.3	160040	1752.97	NA	28019.8	43618.1	190834	69399.3	57208.4	11328.1	1036.66	116033	4463.05	162940	NA	131223	103631	163493	3556.64	9271.57	20604	15678.9	17661	7012.8	46753.3	NA	847.08	NA	NA	72263.7	33820.8	132656	42094.9	2237.65	2879.56	4219.52	31188.4	NA	9971.13	933.868	23549.8	NA	NA	111646
ID_14659220_45	349		Candidatus Brocadiaceae	NA	NA	24688.9	NA	22928.6	NA	NA	NA	NA	204289	6270.21	NA	NA	NA	NA	NA	NA	NA	NA	NA	NA	NA	NA	NA	2496.92	NA	12002.4	NA	NA	NA	1409.97	NA	NA	NA	NA	NA	NA	NA	NA	NA	NA	NA	4446.62	4310.63	NA	13016.1
ID_9216476_1	351	K07164	Candidatus Brocadiaceae	NA	NA	77775.2	NA	NA	7516.54	NA	NA	111331	100167	NA	NA	NA	NA	1036.23	NA	NA	NA	NA	71363.4	NA	NA	NA	15153.7	NA	7004.74	NA	NA	16950.3	NA	NA	NA	NA	NA	NA	NA	NA	NA	NA	NA	NA	NA	NA	86709	NA	NA
ID_13627752_62	351	K07164	Candidatus Brocadiaceae	NA	NA	77775.2	NA	NA	7516.54	NA	NA	111331	100167	NA	NA	NA	NA	1036.23	NA	NA	NA	NA	71363.4	NA	NA	NA	15153.7	NA	7004.74	NA	NA	16950.3	NA	NA	NA	NA	NA	NA	NA	NA	NA	NA	NA	NA	NA	NA	86709	NA	NA
ID_14934580_1	352	K01744	Candidatus Brocadiaceae	NA	NA	51784.6	NA	11854.5	NA	NA	NA	NA	NA	NA	NA	1769.32	NA	NA	NA	NA	34328.5	NA	NA	NA	NA	NA	NA	3376.04	NA	NA	NA	NA	NA	1390.71	NA	1048.32	2286.45	NA	NA	1103.04	NA	16411.9	NA	NA	NA	NA	2108.8	NA	48616.4
ID_14951736_1	352	K01744	Candidatus Brocadiaceae	NA	NA	51784.6	NA	11854.5	NA	NA	NA	NA	NA	NA	NA	1769.32	NA	NA	NA	NA	34328.5	NA	NA	NA	NA	NA	NA	3376.04	NA	NA	NA	NA	NA	1390.71	NA	1048.32	2286.45	NA	NA	1103.04	NA	16411.9	NA	NA	NA	NA	2108.8	NA	48616.4
ID_14958802_1	352	K01744	Candidatus Brocadiaceae	NA	NA	51784.6	NA	11854.5	NA	NA	NA	NA	NA	NA	NA	1769.32	NA	NA	NA	NA	34328.5	NA	NA	NA	NA	NA	NA	3376.04	NA	NA	NA	NA	NA	1390.71	NA	1048.32	2286.45	NA	NA	1103.04	NA	16411.9	NA	NA	NA	NA	2108.8	NA	48616.4
ID_14861742_1	353	K09607	Pseudonocardiaceae	470163	72554.2	NA	NA	NA	203605	14419.1	NA	NA	61460.4	59109.1	1927.91	1065.34	72041.6	NA	102366	NA	18372.3	575906	78580.2	NA	20123.9	NA	3845.03	NA	3330.72	440686	17026.3	25072.9	NA	NA	184208	NA	4975.65	36542.2	NA	NA	9929.6	3916.12	NA	NA	21739.7	4978.32	11482.4	NA	NA
ID_12897090_94	354	K02358	Mariprofundaceae	NA	NA	NA	NA	NA	NA	NA	NA	NA	17131.9	NA	NA	NA	NA	NA	NA	38640.2	29097.1	1495.73	NA	2971.84	NA	NA	NA	13017.4	NA	NA	NA	NA	15736.4	NA	NA	NA	NA	NA	NA	1119.27	NA	NA	NA	26902.2	31621.7	NA	27764.4	NA	NA
ID_9683640_54	355		Gallionellaceae	NA	NA	NA	NA	NA	20909.3	48158.4	4059.06	NA	250687	30223.4	NA	NA	NA	3364.91	NA	NA	NA	NA	NA	NA	16410.4	NA	18545.9	NA	19728.4	NA	84416.8	5400.14	52271.5	NA	NA	1433.4	NA	14209.8	67223.6	6002.2	4445.25	27819.9	NA	NA	NA	5313.47	NA	NA	NA
ID_14320258_3726	356	K00371	Unknown	NA	NA	NA	NA	NA	NA	2875.52	NA	NA	NA	NA	NA	NA	NA	706.939	NA	12174	7548.49	NA	NA	NA	NA	NA	NA	NA	2184.45	3738.77	NA	NA	NA	NA	39193.9	NA	NA	NA	2294.62	NA	NA	3533.23	NA	688.578	1240.58	1094.94	1385.08	NA	52591.1
ID_13349596_1	356	K00371	Geobacteraceae	NA	NA	NA	NA	NA	NA	2875.52	NA	NA	NA	NA	NA	NA	NA	706.939	NA	12174	7548.49	NA	NA	NA	NA	NA	NA	NA	2184.45	3738.77	NA	NA	NA	NA	39193.9	NA	NA	NA	2294.62	NA	NA	3533.23	NA	688.578	1240.58	1094.94	1385.08	NA	52591.1
ID_14481496_29	356	K00371	Anaeromyxobacteraceae	NA	NA	NA	NA	NA	NA	2875.52	NA	NA	NA	NA	NA	NA	NA	706.939	NA	12174	7548.49	NA	NA	NA	NA	NA	NA	NA	2184.45	3738.77	NA	NA	NA	NA	39193.9	NA	NA	NA	2294.62	NA	NA	3533.23	NA	688.578	1240.58	1094.94	1385.08	NA	52591.1
ID_9212910_169	357	K03561	Caulobacteraceae	NA	138247	NA	6695.35	NA	NA	NA	NA	NA	7923.97	NA	5637.74	NA	NA	1642.52	14733.2	NA	NA	NA	79272.7	NA	NA	NA	3413.56	1516.5	9187.35	6415.56	4684.16	2772.79	NA	NA	NA	NA	2540.34	2219.14	NA	NA	5298.01	6483.11	NA	NA	39140.9	NA	25572.4	NA	330084
ID_9368797_78	358	K03043	Peptostreptococcaceae	85779.9	178505	35016.5	67076.8	43360.5	8636.77	106002	5551.88	559074	81248.9	87354.7	9179.92	69036.3	NA	9751.45	158603	188768	155754	608715	126820	1056.5	81978.6	27733.8	61834.9	38368.2	42424.4	195672	71697.8	38421.6	34182.5	3240.02	229572	6957.44	25021.4	44305.7	75573.9	7000.11	46602.5	70742.5	NA	31445.4	66133.9	13901	26743.3	NA	41910.9
ID_13430226_1	358	K03043	Unknown	85779.9	178505	35016.5	67076.8	43360.5	8636.77	106002	5551.88	559074	81248.9	87354.7	9179.92	69036.3	NA	9751.45	158603	188768	155754	608715	126820	1056.5	81978.6	27733.8	61834.9	38368.2	42424.4	195672	71697.8	38421.6	34182.5	3240.02	229572	6957.44	25021.4	44305.7	75573.9	7000.11	46602.5	70742.5	NA	31445.4	66133.9	13901	26743.3	NA	41910.9
ID_10760803_1	358	K03043	Methylocystaceae	85779.9	178505	35016.5	67076.8	43360.5	8636.77	106002	5551.88	559074	81248.9	87354.7	9179.92	69036.3	NA	9751.45	158603	188768	155754	608715	126820	1056.5	81978.6	27733.8	61834.9	38368.2	42424.4	195672	71697.8	38421.6	34182.5	3240.02	229572	6957.44	25021.4	44305.7	75573.9	7000.11	46602.5	70742.5	NA	31445.4	66133.9	13901	26743.3	NA	41910.9
ID_9494860_1	358	K03043	Porphyromonadaceae	85779.9	178505	35016.5	67076.8	43360.5	8636.77	106002	5551.88	559074	81248.9	87354.7	9179.92	69036.3	NA	9751.45	158603	188768	155754	608715	126820	1056.5	81978.6	27733.8	61834.9	38368.2	42424.4	195672	71697.8	38421.6	34182.5	3240.02	229572	6957.44	25021.4	44305.7	75573.9	7000.11	46602.5	70742.5	NA	31445.4	66133.9	13901	26743.3	NA	41910.9
ID_10533761_187	358	K03043	Unknown	85779.9	178505	35016.5	67076.8	43360.5	8636.77	106002	5551.88	559074	81248.9	87354.7	9179.92	69036.3	NA	9751.45	158603	188768	155754	608715	126820	1056.5	81978.6	27733.8	61834.9	38368.2	42424.4	195672	71697.8	38421.6	34182.5	3240.02	229572	6957.44	25021.4	44305.7	75573.9	7000.11	46602.5	70742.5	NA	31445.4	66133.9	13901	26743.3	NA	41910.9
ID_10994369_1	358	K03043	Melioribacteraceae	85779.9	178505	35016.5	67076.8	43360.5	8636.77	106002	5551.88	559074	81248.9	87354.7	9179.92	69036.3	NA	9751.45	158603	188768	155754	608715	126820	1056.5	81978.6	27733.8	61834.9	38368.2	42424.4	195672	71697.8	38421.6	34182.5	3240.02	229572	6957.44	25021.4	44305.7	75573.9	7000.11	46602.5	70742.5	NA	31445.4	66133.9	13901	26743.3	NA	41910.9
ID_10502661_92	358	K03043	Unknown	85779.9	178505	35016.5	67076.8	43360.5	8636.77	106002	5551.88	559074	81248.9	87354.7	9179.92	69036.3	NA	9751.45	158603	188768	155754	608715	126820	1056.5	81978.6	27733.8	61834.9	38368.2	42424.4	195672	71697.8	38421.6	34182.5	3240.02	229572	6957.44	25021.4	44305.7	75573.9	7000.11	46602.5	70742.5	NA	31445.4	66133.9	13901	26743.3	NA	41910.9
ID_14371250_1	358	K03043	Chitinophagaceae	85779.9	178505	35016.5	67076.8	43360.5	8636.77	106002	5551.88	559074	81248.9	87354.7	9179.92	69036.3	NA	9751.45	158603	188768	155754	608715	126820	1056.5	81978.6	27733.8	61834.9	38368.2	42424.4	195672	71697.8	38421.6	34182.5	3240.02	229572	6957.44	25021.4	44305.7	75573.9	7000.11	46602.5	70742.5	NA	31445.4	66133.9	13901	26743.3	NA	41910.9
ID_11049127_1	358	K03043	Unknown	85779.9	178505	35016.5	67076.8	43360.5	8636.77	106002	5551.88	559074	81248.9	87354.7	9179.92	69036.3	NA	9751.45	158603	188768	155754	608715	126820	1056.5	81978.6	27733.8	61834.9	38368.2	42424.4	195672	71697.8	38421.6	34182.5	3240.02	229572	6957.44	25021.4	44305.7	75573.9	7000.11	46602.5	70742.5	NA	31445.4	66133.9	13901	26743.3	NA	41910.9
ID_14324006_21	358	K03043	Unknown	85779.9	178505	35016.5	67076.8	43360.5	8636.77	106002	5551.88	559074	81248.9	87354.7	9179.92	69036.3	NA	9751.45	158603	188768	155754	608715	126820	1056.5	81978.6	27733.8	61834.9	38368.2	42424.4	195672	71697.8	38421.6	34182.5	3240.02	229572	6957.44	25021.4	44305.7	75573.9	7000.11	46602.5	70742.5	NA	31445.4	66133.9	13901	26743.3	NA	41910.9
ID_10563643_125	358	K03043	Unknown	85779.9	178505	35016.5	67076.8	43360.5	8636.77	106002	5551.88	559074	81248.9	87354.7	9179.92	69036.3	NA	9751.45	158603	188768	155754	608715	126820	1056.5	81978.6	27733.8	61834.9	38368.2	42424.4	195672	71697.8	38421.6	34182.5	3240.02	229572	6957.44	25021.4	44305.7	75573.9	7000.11	46602.5	70742.5	NA	31445.4	66133.9	13901	26743.3	NA	41910.9
ID_10504051_872	358	K03043	Unknown	85779.9	178505	35016.5	67076.8	43360.5	8636.77	106002	5551.88	559074	81248.9	87354.7	9179.92	69036.3	NA	9751.45	158603	188768	155754	608715	126820	1056.5	81978.6	27733.8	61834.9	38368.2	42424.4	195672	71697.8	38421.6	34182.5	3240.02	229572	6957.44	25021.4	44305.7	75573.9	7000.11	46602.5	70742.5	NA	31445.4	66133.9	13901	26743.3	NA	41910.9
ID_9859179_1	358	K03043	Unknown	85779.9	178505	35016.5	67076.8	43360.5	8636.77	106002	5551.88	559074	81248.9	87354.7	9179.92	69036.3	NA	9751.45	158603	188768	155754	608715	126820	1056.5	81978.6	27733.8	61834.9	38368.2	42424.4	195672	71697.8	38421.6	34182.5	3240.02	229572	6957.44	25021.4	44305.7	75573.9	7000.11	46602.5	70742.5	NA	31445.4	66133.9	13901	26743.3	NA	41910.9
ID_9898387_1	358	K03043	Sphingobacteriaceae	85779.9	178505	35016.5	67076.8	43360.5	8636.77	106002	5551.88	559074	81248.9	87354.7	9179.92	69036.3	NA	9751.45	158603	188768	155754	608715	126820	1056.5	81978.6	27733.8	61834.9	38368.2	42424.4	195672	71697.8	38421.6	34182.5	3240.02	229572	6957.44	25021.4	44305.7	75573.9	7000.11	46602.5	70742.5	NA	31445.4	66133.9	13901	26743.3	NA	41910.9
ID_10574349_1	358	K03043	Thermoanaerobacterales Family IV. Incertae Sedis	85779.9	178505	35016.5	67076.8	43360.5	8636.77	106002	5551.88	559074	81248.9	87354.7	9179.92	69036.3	NA	9751.45	158603	188768	155754	608715	126820	1056.5	81978.6	27733.8	61834.9	38368.2	42424.4	195672	71697.8	38421.6	34182.5	3240.02	229572	6957.44	25021.4	44305.7	75573.9	7000.11	46602.5	70742.5	NA	31445.4	66133.9	13901	26743.3	NA	41910.9
ID_12860014_18	358	K03043	Unknown	85779.9	178505	35016.5	67076.8	43360.5	8636.77	106002	5551.88	559074	81248.9	87354.7	9179.92	69036.3	NA	9751.45	158603	188768	155754	608715	126820	1056.5	81978.6	27733.8	61834.9	38368.2	42424.4	195672	71697.8	38421.6	34182.5	3240.02	229572	6957.44	25021.4	44305.7	75573.9	7000.11	46602.5	70742.5	NA	31445.4	66133.9	13901	26743.3	NA	41910.9
ID_12770496_110	358	K03043	Ignavibacteriaceae	85779.9	178505	35016.5	67076.8	43360.5	8636.77	106002	5551.88	559074	81248.9	87354.7	9179.92	69036.3	NA	9751.45	158603	188768	155754	608715	126820	1056.5	81978.6	27733.8	61834.9	38368.2	42424.4	195672	71697.8	38421.6	34182.5	3240.02	229572	6957.44	25021.4	44305.7	75573.9	7000.11	46602.5	70742.5	NA	31445.4	66133.9	13901	26743.3	NA	41910.9
ID_9315006_32	358	K03043	Unknown	85779.9	178505	35016.5	67076.8	43360.5	8636.77	106002	5551.88	559074	81248.9	87354.7	9179.92	69036.3	NA	9751.45	158603	188768	155754	608715	126820	1056.5	81978.6	27733.8	61834.9	38368.2	42424.4	195672	71697.8	38421.6	34182.5	3240.02	229572	6957.44	25021.4	44305.7	75573.9	7000.11	46602.5	70742.5	NA	31445.4	66133.9	13901	26743.3	NA	41910.9
ID_14448842_185	358	K03043	Unknown	85779.9	178505	35016.5	67076.8	43360.5	8636.77	106002	5551.88	559074	81248.9	87354.7	9179.92	69036.3	NA	9751.45	158603	188768	155754	608715	126820	1056.5	81978.6	27733.8	61834.9	38368.2	42424.4	195672	71697.8	38421.6	34182.5	3240.02	229572	6957.44	25021.4	44305.7	75573.9	7000.11	46602.5	70742.5	NA	31445.4	66133.9	13901	26743.3	NA	41910.9
ID_9332838_9	358	K03043	Porphyromonadaceae	85779.9	178505	35016.5	67076.8	43360.5	8636.77	106002	5551.88	559074	81248.9	87354.7	9179.92	69036.3	NA	9751.45	158603	188768	155754	608715	126820	1056.5	81978.6	27733.8	61834.9	38368.2	42424.4	195672	71697.8	38421.6	34182.5	3240.02	229572	6957.44	25021.4	44305.7	75573.9	7000.11	46602.5	70742.5	NA	31445.4	66133.9	13901	26743.3	NA	41910.9
ID_12906734_1	358	K03043	Unknown	85779.9	178505	35016.5	67076.8	43360.5	8636.77	106002	5551.88	559074	81248.9	87354.7	9179.92	69036.3	NA	9751.45	158603	188768	155754	608715	126820	1056.5	81978.6	27733.8	61834.9	38368.2	42424.4	195672	71697.8	38421.6	34182.5	3240.02	229572	6957.44	25021.4	44305.7	75573.9	7000.11	46602.5	70742.5	NA	31445.4	66133.9	13901	26743.3	NA	41910.9
ID_9332517_16	358	K03043	Peptostreptococcaceae	85779.9	178505	35016.5	67076.8	43360.5	8636.77	106002	5551.88	559074	81248.9	87354.7	9179.92	69036.3	NA	9751.45	158603	188768	155754	608715	126820	1056.5	81978.6	27733.8	61834.9	38368.2	42424.4	195672	71697.8	38421.6	34182.5	3240.02	229572	6957.44	25021.4	44305.7	75573.9	7000.11	46602.5	70742.5	NA	31445.4	66133.9	13901	26743.3	NA	41910.9
ID_14337244_275	358	K03043	Unknown	85779.9	178505	35016.5	67076.8	43360.5	8636.77	106002	5551.88	559074	81248.9	87354.7	9179.92	69036.3	NA	9751.45	158603	188768	155754	608715	126820	1056.5	81978.6	27733.8	61834.9	38368.2	42424.4	195672	71697.8	38421.6	34182.5	3240.02	229572	6957.44	25021.4	44305.7	75573.9	7000.11	46602.5	70742.5	NA	31445.4	66133.9	13901	26743.3	NA	41910.9
ID_11075423_1	359	K00525	Unknown	NA	NA	NA	NA	NA	NA	NA	16154.1	NA	NA	NA	NA	NA	NA	NA	NA	NA	NA	NA	NA	NA	NA	NA	NA	NA	NA	NA	NA	3956.16	NA	NA	NA	NA	NA	2383.62	3104.28	NA	NA	NA	NA	NA	NA	NA	NA	NA	NA
ID_13203510_1	360	K02406	Sterolibacteriaceae	1.59122e+06	2.41098e+06	2.04673e+06	8.33942e+06	586881	353148	598420	690157	5.35411e+06	1.35466e+06	387401	915602	770602	2.54994e+06	599846	1.98511e+06	3.76584e+06	849341	1.53973e+06	2.88863e+06	228120	1.82787e+06	190815	483689	420778	1.48926e+06	1.30882e+06	416017	497522	871042	187736	2.75145e+06	202948	144877	335611	373523	203981	241848	238791	NA	223078	237799	154064	39884.2	NA	393297
ID_9222212_1	361	K03072	Comamonadaceae	27624.7	NA	NA	81481.8	NA	11327.1	17587.1	NA	NA	21874	3662.41	NA	1170.92	53145.8	NA	NA	NA	NA	NA	NA	3122.13	NA	NA	NA	NA	NA	NA	NA	NA	NA	NA	35100.1	NA	3177.92	NA	3770.55	NA	9962.08	NA	NA	NA	1976.99	NA	2000.63	NA	NA
ID_9466553_1	361	K03072	Comamonadaceae	27624.7	NA	4721.55	81481.8	6746.01	13118.3	17587.1	NA	17975.9	21874	3662.41	NA	1170.92	53145.8	NA	NA	NA	NA	NA	NA	3122.13	NA	NA	NA	NA	NA	8445.3	NA	NA	NA	NA	35100.1	NA	3177.92	NA	3770.55	NA	9962.08	NA	NA	4414.51	7453.25	NA	10836.4	NA	14269
ID_9511176_1	361	K03072	Rhodocyclaceae	27624.7	NA	NA	81481.8	NA	11327.1	17587.1	NA	NA	21874	3662.41	NA	1170.92	53145.8	NA	NA	NA	NA	NA	NA	3122.13	NA	NA	NA	NA	NA	NA	NA	NA	NA	NA	35100.1	NA	3177.92	NA	3770.55	NA	9962.08	NA	NA	NA	1976.99	NA	2000.63	NA	NA
ID_14651638_1	361	K03072	Zoogloeaceae	27624.7	NA	NA	81481.8	NA	11327.1	17587.1	NA	NA	21874	3662.41	NA	1170.92	53145.8	NA	NA	NA	NA	NA	NA	3122.13	NA	NA	NA	NA	NA	NA	NA	NA	NA	NA	35100.1	NA	3177.92	NA	3770.55	NA	9962.08	NA	NA	NA	1976.99	NA	2000.63	NA	NA
ID_9197936_34	361	K03072	Comamonadaceae	27624.7	NA	NA	81481.8	NA	11327.1	17587.1	NA	NA	21874	3662.41	NA	1170.92	53145.8	NA	NA	NA	NA	NA	NA	3122.13	NA	NA	NA	NA	NA	NA	NA	NA	NA	NA	35100.1	NA	3177.92	NA	3770.55	NA	9962.08	NA	NA	NA	1976.99	NA	2000.63	NA	NA
ID_13349140_1	361	K03072	Rhodocyclaceae	27624.7	NA	NA	81481.8	NA	11327.1	17587.1	NA	NA	21874	3662.41	NA	1170.92	53145.8	NA	NA	NA	NA	NA	NA	3122.13	NA	NA	NA	NA	NA	NA	NA	NA	NA	NA	35100.1	NA	3177.92	NA	3770.55	NA	9962.08	NA	NA	NA	1976.99	NA	2000.63	NA	NA
ID_9882361_1	361	K03072	Sterolibacteriaceae	27624.7	NA	NA	81481.8	NA	11327.1	17587.1	NA	NA	21874	3662.41	NA	1170.92	53145.8	NA	NA	NA	NA	NA	NA	3122.13	NA	NA	NA	NA	NA	NA	NA	NA	NA	NA	35100.1	NA	3177.92	NA	3770.55	NA	9962.08	NA	NA	NA	1976.99	NA	2000.63	NA	NA
ID_14479594_1	361	K03072	Sterolibacteriaceae	27624.7	NA	NA	81481.8	NA	11327.1	17587.1	NA	NA	21874	3662.41	NA	1170.92	53145.8	NA	NA	NA	NA	NA	NA	3122.13	NA	NA	NA	NA	NA	NA	NA	NA	NA	NA	35100.1	NA	3177.92	NA	3770.55	NA	9962.08	NA	NA	NA	1976.99	NA	2000.63	NA	NA
ID_10987031_1	362	K04044	Acidiferrobacteraceae	64083.9	NA	NA	NA	NA	NA	9001.21	NA	4660103	15141.2	2746.92	1320.37	894.625	NA	19498	30680.5	14268.3	NA	NA	32868.1	3143.05	NA	13793.8	16560.2	7803.53	8772.59	482703	NA	4466.5	NA	1054.97	13977.8	NA	NA	27863.9	13850.1	NA	10215.9	16308.1	NA	2626.42	6262.85	1589.81	1677.5	NA	11418.3
ID_9324097_1	363	K19231	Melioribacteraceae	92218	713652	NA	NA	NA	NA	NA	NA	NA	NA	NA	2717.33	NA	NA	2552.23	NA	NA	NA	NA	NA	NA	NA	NA	NA	NA	38102.6	NA	NA	NA	NA	1780.27	NA	NA	NA	NA	NA	14992.1	NA	NA	NA	NA	NA	NA	42962	NA	NA
ID_9198126_251	364	K02337	Peptococcaceae	NA	80235.4	13556	64895.1	74053.8	20907.5	5321.04	NA	52930.8	NA	NA	1704.32	1585.31	NA	NA	34668	345612	83920.3	NA	84504.8	NA	NA	NA	7210.89	NA	NA	NA	12210.7	NA	14865.6	NA	16931.3	2522.79	NA	NA	8578.68	NA	1960.17	25201.8	NA	5324.81	16453.4	2540.72	4970.34	NA	105970
ID_13442488_1	365	K00031	Planctomycetaceae	NA	NA	38106.7	87355.6	34383.8	NA	51537	NA	149084	94474.4	31659	12046.1	20736	101761	2417.31	NA	NA	102114	1.80259e+06	298700	NA	NA	NA	29539.3	23917.5	18613.4	187439	118073	NA	208645	NA	83896	7911.26	23065.8	5655.09	29111.9	10978.1	16616.4	84879	NA	26080	119321	34013.4	86338.5	NA	912173
ID_14569594_1	365	K00031	Oxalobacteraceae	NA	NA	38106.7	87355.6	34383.8	NA	51537	NA	149084	94474.4	31659	12046.1	20736	101761	2417.31	NA	NA	102114	1.80259e+06	298700	NA	NA	NA	29539.3	23917.5	18613.4	187439	118073	NA	208645	NA	83896	7911.26	23065.8	5655.09	29111.9	10978.1	16616.4	84879	NA	26080	119321	34013.4	86338.5	NA	912173
ID_14615210_1	365	K00031	Isosphaeraceae	NA	NA	38106.7	87355.6	34383.8	NA	51537	NA	149084	94474.4	31659	12046.1	20736	101761	2417.31	NA	NA	102114	1.80259e+06	298700	NA	NA	NA	29539.3	23917.5	18613.4	187439	118073	NA	208645	NA	83896	7911.26	23065.8	5655.09	29111.9	10978.1	16616.4	84879	NA	26080	119321	34013.4	86338.5	NA	912173
ID_13231240_1	365	K00031	Polyangiaceae	NA	NA	38106.7	87355.6	34383.8	NA	51537	NA	149084	94474.4	31659	12046.1	20736	101761	2417.31	NA	NA	102114	1.80259e+06	298700	NA	NA	NA	29539.3	23917.5	18613.4	187439	118073	NA	208645	NA	83896	7911.26	23065.8	5655.09	29111.9	10978.1	16616.4	84879	NA	26080	119321	34013.4	86338.5	NA	912173
ID_9231670_1	365	K00031	Acidobacteriaceae	NA	NA	38106.7	87355.6	34383.8	NA	51537	NA	149084	94474.4	31659	12046.1	20736	101761	2417.31	NA	NA	102114	1.80259e+06	298700	NA	NA	NA	29539.3	23917.5	18613.4	187439	118073	NA	208645	NA	83896	7911.26	23065.8	5655.09	29111.9	10978.1	16616.4	84879	NA	26080	119321	34013.4	86338.5	NA	912173
ID_9622104_1	365	K00031	Polyangiaceae	NA	NA	38106.7	87355.6	34383.8	NA	51537	NA	149084	94474.4	31659	12046.1	20736	101761	2417.31	NA	NA	102114	1.80259e+06	298700	NA	NA	NA	29539.3	23917.5	18613.4	187439	118073	NA	208645	NA	83896	7911.26	23065.8	5655.09	29111.9	10978.1	16616.4	84879	NA	26080	119321	34013.4	86338.5	NA	912173
ID_13641254_1	365	K00031	Roseiflexaceae	NA	NA	38106.7	87355.6	34383.8	NA	51537	NA	149084	94474.4	31659	12046.1	20736	101761	2417.31	NA	NA	102114	1.80259e+06	298700	NA	NA	NA	29539.3	23917.5	18613.4	187439	118073	NA	208645	NA	83896	7911.26	23065.8	5655.09	29111.9	10978.1	16616.4	84879	NA	26080	119321	34013.4	86338.5	NA	912173
ID_9649191_1	365	K00031	Sandaracinaceae	NA	NA	38106.7	87355.6	34383.8	NA	51537	NA	149084	94474.4	31659	12046.1	20736	101761	2417.31	NA	NA	102114	1.80259e+06	298700	NA	NA	NA	29539.3	23917.5	18613.4	187439	118073	NA	208645	NA	83896	7911.26	23065.8	5655.09	29111.9	10978.1	16616.4	84879	NA	26080	119321	34013.4	86338.5	NA	912173
ID_9684021_1	365	K00031	Thermoactinomycetaceae	NA	NA	38106.7	87355.6	34383.8	NA	51537	NA	149084	94474.4	31659	12046.1	20736	101761	2417.31	NA	NA	102114	1.80259e+06	298700	NA	NA	NA	29539.3	23917.5	18613.4	187439	118073	NA	208645	NA	83896	7911.26	23065.8	5655.09	29111.9	10978.1	16616.4	84879	NA	26080	119321	34013.4	86338.5	NA	912173
ID_14838118_1	365	K00031	Isosphaeraceae	NA	NA	38106.7	87355.6	34383.8	NA	51537	NA	149084	94474.4	31659	12046.1	20736	101761	2417.31	NA	NA	102114	1.80259e+06	298700	NA	NA	NA	29539.3	23917.5	18613.4	187439	118073	NA	208645	NA	83896	7911.26	23065.8	5655.09	29111.9	10978.1	16616.4	84879	NA	26080	119321	34013.4	86338.5	NA	912173
ID_9788370_1	365	K00031	Archangiaceae	NA	NA	38106.7	87355.6	34383.8	NA	51537	NA	149084	94474.4	31659	12046.1	20736	101761	2417.31	NA	NA	102114	1.80259e+06	298700	NA	NA	NA	29539.3	23917.5	18613.4	187439	118073	NA	208645	NA	83896	7911.26	23065.8	5655.09	29111.9	10978.1	16616.4	84879	NA	26080	119321	34013.4	86338.5	NA	912173
ID_13357650_1	365	K00031	Archangiaceae	NA	NA	38106.7	87355.6	34383.8	NA	51537	NA	149084	94474.4	31659	12046.1	20736	101761	2417.31	NA	NA	102114	1.80259e+06	298700	NA	NA	NA	29539.3	23917.5	18613.4	187439	118073	NA	208645	NA	83896	7911.26	23065.8	5655.09	29111.9	10978.1	16616.4	84879	NA	26080	119321	34013.4	86338.5	NA	912173
ID_13210624_7	365	K00031	Nitrosomonadaceae	NA	NA	38106.7	87355.6	34383.8	NA	51537	NA	149084	94474.4	31659	12046.1	20736	101761	2417.31	NA	NA	102114	1.80259e+06	298700	NA	NA	NA	29539.3	23917.5	18613.4	187439	118073	NA	208645	NA	83896	7911.26	23065.8	5655.09	29111.9	10978.1	16616.4	84879	NA	26080	119321	34013.4	86338.5	NA	912173
ID_12760748_330	366	K06282	Chitinophagaceae	291016	NA	148966	20579.1	69200.5	17840.6	NA	63384	1.28315e+06	516621	20774.8	1649.82	1769.88	419581	3342.76	12674	167303	111401	195352	75319.2	36253.8	358962	306335	23576.1	15813.9	3592.82	8047.86	35406.7	16946.8	7930.12	1341.67	91578.4	1191.57	11797.5	9968.91	19862.7	NA	4901.49	26786.6	NA	NA	223985	41850.7	146861	NA	820725
ID_14739042_14	367	K02935	Candidatus Brocadiaceae	744374	69486.9	39934.8	206702	190081	28441.5	249639	14803.8	3.21941e+06	3.59023e+06	240313	121560	69907.4	270967	3297.66	438074	251064	89322.6	NA	109691	18930.9	44365.2	NA	89661.4	19031.8	60065.9	149397	162914	NA	139261	1218.38	1.23967e+06	703.621	5011.92	53261.4	111447	801.28	15230.1	157133	NA	92246.6	30249.9	57935.2	72507.8	NA	712510
ID_9409249_1	368	K01711	Rhizobiaceae	520670	NA	198398	128584	176167	204258	69646.8	NA	772869	154926	30739.6	NA	NA	294211	9763.54	415991	624979	181040	776312	230911	139378	45713.5	26922.1	34689	51711.3	36462.7	484246	107692	21007.7	608024	2793.11	NA	4570.64	NA	57055.9	37206.8	6374.31	12524.8	53554.3	NA	15376.1	25658.4	6686.82	4002.83	NA	37239.4
ID_9503430_1	368	K01711	Ignavibacteriaceae	520670	NA	198398	128584	176167	204258	69646.8	NA	772869	154926	30739.6	NA	NA	294211	9763.54	415991	624979	181040	776312	230911	139378	45713.5	26922.1	34689	51711.3	36462.7	484246	107692	21007.7	608024	2793.11	NA	4570.64	NA	57055.9	37206.8	6374.31	12524.8	53554.3	NA	15376.1	25658.4	6686.82	4002.83	NA	37239.4
ID_10822199_1	368	K01711	Aurantimonadaceae	520670	NA	198398	128584	176167	204258	69646.8	NA	772869	154926	30739.6	NA	NA	294211	9763.54	415991	624979	181040	776312	230911	139378	45713.5	26922.1	34689	51711.3	36462.7	484246	107692	21007.7	608024	2793.11	NA	4570.64	NA	57055.9	37206.8	6374.31	12524.8	53554.3	NA	15376.1	25658.4	6686.82	4002.83	NA	37239.4
ID_10546343_1	368	K01711	Acidiferrobacteraceae	520670	NA	198398	128584	176167	204258	69646.8	NA	772869	154926	30739.6	NA	NA	294211	9763.54	415991	624979	181040	776312	230911	139378	45713.5	26922.1	34689	51711.3	36462.7	484246	107692	21007.7	608024	2793.11	NA	4570.64	NA	57055.9	37206.8	6374.31	12524.8	53554.3	NA	15376.1	25658.4	6686.82	4002.83	NA	37239.4
ID_9994525_1	368	K01711	Rhodobacteraceae	520670	NA	198398	128584	176167	204258	69646.8	NA	772869	154926	30739.6	NA	NA	294211	9763.54	415991	624979	181040	776312	230911	139378	45713.5	26922.1	34689	51711.3	36462.7	484246	107692	21007.7	608024	2793.11	NA	4570.64	NA	57055.9	37206.8	6374.31	12524.8	53554.3	NA	15376.1	25658.4	6686.82	4002.83	NA	37239.4
ID_12759818_7024	369	K02992	Unknown	NA	164792	NA	NA	NA	NA	NA	NA	NA	NA	NA	NA	NA	NA	NA	NA	NA	NA	NA	37248.9	NA	NA	NA	NA	NA	NA	12210.9	NA	NA	NA	NA	60881.7	NA	NA	12622.7	NA	3661.66	NA	NA	NA	NA	NA	NA	NA	NA	51567.2
ID_13193072_12519	369	K02992	Unknown	NA	164792	NA	NA	NA	NA	NA	NA	NA	NA	NA	NA	NA	NA	NA	NA	NA	NA	NA	37248.9	NA	NA	NA	NA	NA	NA	12210.9	NA	NA	NA	NA	60881.7	NA	NA	12622.7	NA	3661.66	NA	NA	NA	NA	NA	NA	NA	NA	51567.2
ID_9498997_65	369	K02992	Unknown	NA	164792	NA	NA	NA	NA	NA	NA	NA	NA	NA	NA	NA	NA	NA	NA	NA	NA	NA	37248.9	NA	NA	NA	NA	NA	NA	12210.9	NA	NA	NA	NA	60881.7	NA	NA	12622.7	NA	3661.66	NA	NA	NA	NA	NA	NA	NA	NA	51567.2
ID_12804680_341	369	K02992	Unknown	NA	164792	NA	NA	NA	NA	NA	NA	NA	NA	NA	NA	NA	NA	NA	NA	NA	NA	NA	37248.9	NA	NA	NA	NA	NA	NA	12210.9	NA	NA	NA	NA	60881.7	NA	NA	12622.7	NA	3661.66	NA	NA	NA	NA	NA	NA	NA	NA	51567.2
ID_12760730_2338	369	K02992	Unknown	NA	164792	NA	NA	NA	NA	NA	NA	NA	NA	NA	NA	NA	NA	NA	NA	NA	NA	NA	37248.9	NA	NA	NA	NA	NA	NA	12210.9	NA	NA	NA	NA	60881.7	NA	NA	12622.7	NA	3661.66	NA	NA	NA	NA	NA	NA	NA	NA	51567.2
ID_9229126_266	370	K02939	Rhodobacteraceae	NA	NA	NA	NA	NA	17664.7	NA	NA	NA	NA	NA	NA	NA	NA	3848.36	NA	NA	NA	NA	NA	1988.07	NA	NA	NA	5507.66	NA	NA	NA	NA	NA	NA	NA	NA	NA	NA	NA	NA	NA	NA	NA	NA	39723.7	NA	26178.1	NA	NA
ID_11035915_1	371	K00029	Burkholderiaceae	88963.1	375303	NA	NA	165843	54167.9	128415	NA	263100	NA	NA	NA	41302.9	NA	20324.2	NA	NA	NA	400373	NA	11925	129585	42083.5	NA	10089.4	31354.8	129273	38466.1	NA	NA	14417.9	NA	12499.9	46746.1	222287	NA	33711.7	NA	25075.6	NA	NA	39885	NA	9626.9	NA	NA
ID_13188992_1	372		Unknown	47936.7	160010	43288.8	109741	15849.7	2979.83	NA	NA	NA	NA	4259.62	NA	NA	NA	2701.68	31603.8	NA	NA	NA	15891.7	5767.58	5895.79	NA	NA	1273.69	5178.24	NA	NA	2349.7	NA	871.833	NA	NA	1455.93	NA	31411.3	NA	NA	NA	NA	1590.32	NA	4150.35	6428.17	NA	149328
ID_14525298_1	373	K01885	Gallionellaceae	NA	NA	15821.4	NA	18145.4	NA	NA	30054.8	NA	NA	NA	NA	10184.2	NA	1666.45	NA	59438.6	17354.9	NA	NA	26381.5	NA	NA	NA	NA	4906.95	21302.8	46975	5031.11	10961.6	NA	NA	NA	NA	11192.6	NA	1612.45	NA	8925.67	NA	NA	6165.56	2819.74	26329.8	NA	86346.2
ID_12761904_972	373	K01885	Candidatus Brocadiaceae	NA	NA	15821.4	NA	18145.4	NA	NA	30054.8	NA	NA	NA	NA	10184.2	NA	1666.45	NA	59438.6	17354.9	NA	NA	26381.5	NA	NA	NA	NA	4906.95	26287.7	46975	5031.11	10961.6	NA	NA	NA	NA	11192.6	NA	1612.45	NA	10075.6	NA	NA	6165.56	2819.74	26329.8	NA	86346.2
ID_12782736_1	373	K01885	Dehalococcoidaceae	NA	NA	NA	NA	NA	NA	NA	NA	NA	NA	NA	NA	NA	NA	NA	NA	NA	NA	NA	NA	NA	NA	NA	NA	NA	NA	4984.9	NA	NA	NA	NA	NA	NA	NA	NA	NA	NA	NA	1149.95	NA	NA	NA	NA	NA	NA	NA
ID_12762092_898	373	K01885	Unknown	NA	NA	NA	NA	NA	NA	NA	NA	NA	NA	NA	NA	NA	NA	NA	NA	NA	NA	NA	NA	NA	NA	NA	NA	NA	NA	4984.9	NA	NA	NA	NA	NA	NA	NA	NA	NA	NA	NA	1149.95	NA	NA	NA	NA	NA	NA	NA
ID_13219700_1	373	K01885	Gemmatimonadaceae	NA	NA	NA	NA	NA	NA	NA	NA	NA	NA	NA	NA	NA	NA	NA	NA	NA	NA	NA	NA	NA	NA	NA	NA	NA	NA	4984.9	NA	NA	NA	NA	NA	NA	NA	NA	NA	NA	NA	1149.95	NA	NA	NA	NA	NA	NA	NA
ID_14318314_4910	373	K01885	Deferribacteraceae	NA	NA	15821.4	NA	18145.4	NA	NA	30054.8	NA	NA	NA	NA	10184.2	NA	1666.45	NA	59438.6	17354.9	NA	NA	26381.5	NA	NA	NA	NA	4906.95	21302.8	46975	5031.11	10961.6	NA	NA	NA	NA	11192.6	NA	1612.45	NA	8925.67	NA	NA	6165.56	2819.74	26329.8	NA	86346.2
ID_12790652_1	373	K01885	Unknown	NA	NA	NA	NA	NA	NA	NA	NA	NA	NA	NA	NA	NA	NA	NA	NA	NA	NA	NA	NA	NA	NA	NA	NA	NA	NA	4984.9	NA	NA	NA	NA	NA	NA	NA	NA	NA	NA	NA	1149.95	NA	NA	NA	NA	NA	NA	NA
ID_13516068_1	373	K01885	Chelatococcaceae	NA	NA	15821.4	NA	18145.4	NA	NA	30054.8	NA	NA	NA	NA	10184.2	NA	1666.45	NA	59438.6	17354.9	NA	NA	26381.5	NA	NA	NA	NA	4906.95	26287.7	46975	5031.11	10961.6	NA	NA	NA	NA	11192.6	NA	1612.45	NA	10075.6	NA	NA	6165.56	2819.74	26329.8	NA	86346.2
ID_10828985_1	373	K01885	Unknown	NA	NA	NA	NA	NA	NA	NA	NA	NA	NA	NA	NA	NA	NA	NA	NA	NA	NA	NA	NA	NA	NA	NA	NA	NA	NA	4984.9	NA	NA	NA	NA	NA	NA	NA	NA	NA	NA	NA	1149.95	NA	NA	NA	NA	NA	NA	NA
ID_14321382_1359	373	K01885	Geobacteraceae	NA	NA	NA	NA	NA	NA	NA	NA	NA	NA	NA	NA	NA	NA	NA	NA	NA	NA	NA	NA	NA	NA	NA	NA	NA	NA	4984.9	NA	NA	NA	NA	NA	NA	NA	NA	NA	NA	NA	1149.95	NA	NA	NA	NA	NA	NA	NA
ID_9531746_1	373	K01885	Gallionellaceae	NA	NA	15821.4	NA	18145.4	NA	NA	30054.8	NA	NA	NA	NA	10184.2	NA	1666.45	NA	59438.6	17354.9	NA	NA	26381.5	NA	NA	NA	NA	4906.95	21302.8	46975	5031.11	10961.6	NA	NA	NA	NA	11192.6	NA	1612.45	NA	8925.67	NA	NA	6165.56	2819.74	26329.8	NA	86346.2
ID_14352646_1	373	K01885	Candidatus Brocadiaceae	NA	NA	15821.4	NA	18145.4	NA	NA	30054.8	NA	NA	NA	NA	10184.2	NA	1666.45	NA	59438.6	17354.9	NA	NA	26381.5	NA	NA	NA	NA	4906.95	26287.7	46975	5031.11	10961.6	NA	NA	NA	NA	11192.6	NA	1612.45	NA	10075.6	NA	NA	6165.56	2819.74	26329.8	NA	86346.2
ID_13196312_714	373	K01885	Nitrosomonadaceae	NA	NA	15821.4	NA	18145.4	NA	NA	30054.8	NA	NA	NA	NA	10184.2	NA	1666.45	NA	59438.6	17354.9	NA	NA	26381.5	NA	NA	NA	NA	4906.95	21302.8	46975	5031.11	10961.6	NA	NA	NA	NA	11192.6	NA	1612.45	NA	8925.67	NA	NA	6165.56	2819.74	26329.8	NA	86346.2
ID_9550128_1	373	K01885	Planctomycetaceae	NA	NA	15821.4	NA	18145.4	NA	NA	30054.8	NA	NA	NA	NA	10184.2	NA	1666.45	NA	59438.6	17354.9	NA	NA	26381.5	NA	NA	NA	NA	4906.95	21302.8	46975	5031.11	10961.6	NA	NA	NA	NA	11192.6	NA	1612.45	NA	8925.67	NA	NA	6165.56	2819.74	26329.8	NA	86346.2
ID_14687324_112	373	K01885	Thermoanaerobacteraceae	NA	NA	15821.4	NA	18145.4	NA	NA	30054.8	NA	NA	NA	NA	10184.2	NA	1666.45	NA	59438.6	17354.9	NA	NA	26381.5	NA	NA	NA	NA	4906.95	21302.8	46975	5031.11	10961.6	NA	NA	NA	NA	11192.6	NA	1612.45	NA	8925.67	NA	NA	6165.56	2819.74	26329.8	NA	86346.2
ID_13163468_1	373	K01885	Anaeromyxobacteraceae	NA	NA	NA	NA	NA	NA	NA	NA	NA	NA	NA	NA	NA	NA	NA	NA	NA	NA	NA	NA	NA	NA	NA	NA	NA	NA	4984.9	NA	NA	NA	NA	NA	NA	NA	NA	NA	NA	NA	1149.95	NA	NA	NA	NA	NA	NA	NA
ID_14359342_1	373	K01885	Unknown	NA	NA	NA	NA	NA	NA	NA	NA	NA	NA	NA	NA	NA	NA	NA	NA	NA	NA	NA	NA	NA	NA	NA	NA	NA	NA	4984.9	NA	NA	NA	NA	NA	NA	NA	NA	NA	NA	NA	1149.95	NA	NA	NA	NA	NA	NA	NA
ID_13207486_1	373	K01885	Unknown	NA	NA	NA	NA	NA	NA	NA	NA	NA	NA	NA	NA	NA	NA	NA	NA	NA	NA	NA	NA	NA	NA	NA	NA	NA	NA	4984.9	NA	NA	NA	NA	NA	NA	NA	NA	NA	NA	NA	1149.95	NA	NA	NA	NA	NA	NA	NA
ID_10947383_1	373	K09698	Kosmotogaceae	NA	NA	NA	NA	NA	NA	NA	NA	NA	NA	NA	NA	NA	NA	NA	NA	NA	NA	NA	NA	NA	NA	NA	NA	NA	NA	4984.9	NA	NA	NA	NA	NA	NA	NA	NA	NA	NA	NA	1149.95	NA	NA	NA	NA	NA	NA	NA
ID_10965649_1	373	K01885	Nitrospiraceae	NA	NA	NA	NA	NA	NA	NA	NA	NA	NA	NA	NA	NA	NA	NA	NA	NA	NA	NA	NA	NA	NA	NA	NA	NA	NA	4984.9	NA	NA	NA	NA	NA	NA	NA	NA	NA	NA	NA	1149.95	NA	NA	NA	NA	NA	NA	NA
ID_13264778_1	373	K01885	Unknown	NA	NA	NA	NA	NA	NA	NA	NA	NA	NA	NA	NA	NA	NA	NA	NA	NA	NA	NA	NA	NA	NA	NA	NA	NA	NA	4984.9	NA	NA	NA	NA	NA	NA	NA	NA	NA	NA	NA	1149.95	NA	NA	NA	NA	NA	NA	NA
ID_13279736_1	373	K09698	Methylacidiphilaceae	NA	NA	15821.4	NA	18145.4	NA	NA	30054.8	NA	NA	NA	NA	10184.2	NA	1666.45	NA	59438.6	17354.9	NA	NA	26381.5	NA	NA	NA	NA	4906.95	21302.8	46975	5031.11	10961.6	NA	NA	NA	NA	11192.6	NA	1612.45	NA	8925.67	NA	NA	6165.56	2819.74	26329.8	NA	86346.2
ID_13244906_1	373	K01885	Unknown	NA	NA	NA	NA	NA	NA	NA	NA	NA	NA	NA	NA	NA	NA	NA	NA	NA	NA	NA	NA	NA	NA	NA	NA	NA	NA	4984.9	NA	NA	NA	NA	NA	NA	NA	NA	NA	NA	NA	1149.95	NA	NA	NA	NA	NA	NA	NA
ID_10554921_1	373	K01885	Dehalococcoidaceae	NA	NA	NA	NA	NA	NA	NA	NA	NA	NA	NA	NA	NA	NA	NA	NA	NA	NA	NA	NA	NA	NA	NA	NA	NA	NA	4984.9	NA	NA	NA	NA	NA	NA	NA	NA	NA	NA	NA	1149.95	NA	NA	NA	NA	NA	NA	NA
ID_13790358_1	373	K01885	Unknown	NA	NA	NA	NA	NA	NA	NA	NA	NA	NA	NA	NA	NA	NA	NA	NA	NA	NA	NA	NA	NA	NA	NA	NA	NA	NA	4984.9	NA	NA	NA	NA	NA	NA	NA	NA	NA	NA	NA	1149.95	NA	NA	NA	NA	NA	NA	NA
ID_11112941_1	373	K01885	Unknown	NA	NA	NA	NA	NA	NA	NA	NA	NA	NA	NA	NA	NA	NA	NA	NA	NA	NA	NA	NA	NA	NA	NA	NA	NA	NA	4984.9	NA	NA	NA	NA	NA	NA	NA	NA	NA	NA	NA	1149.95	NA	NA	NA	NA	NA	NA	NA
ID_11122959_1	373	K01885	Unknown	NA	NA	NA	NA	NA	NA	NA	NA	NA	NA	NA	NA	NA	NA	NA	NA	NA	NA	NA	NA	NA	NA	NA	NA	NA	NA	4984.9	NA	NA	NA	NA	NA	NA	NA	NA	NA	NA	NA	1149.95	NA	NA	NA	NA	NA	NA	NA
ID_13199296_890	373	K01885	Unknown	NA	NA	NA	NA	NA	NA	NA	NA	NA	NA	NA	NA	NA	NA	NA	NA	NA	NA	NA	NA	NA	NA	NA	NA	NA	NA	4984.9	NA	NA	NA	NA	NA	NA	NA	NA	NA	NA	NA	1149.95	NA	NA	NA	NA	NA	NA	NA
ID_13257624_1	373	K01885	Unknown	NA	NA	NA	NA	NA	NA	NA	NA	NA	NA	NA	NA	NA	NA	NA	NA	NA	NA	NA	NA	NA	NA	NA	NA	NA	NA	4984.9	NA	NA	NA	NA	NA	NA	NA	NA	NA	NA	NA	1149.95	NA	NA	NA	NA	NA	NA	NA
ID_14384576_1	373	K01885	Candidatus Brocadiaceae	NA	NA	15821.4	NA	18145.4	NA	NA	30054.8	NA	NA	NA	NA	10184.2	NA	1666.45	NA	59438.6	17354.9	NA	NA	26381.5	NA	NA	NA	NA	4906.95	26287.7	46975	5031.11	10961.6	NA	NA	NA	NA	11192.6	NA	1612.45	NA	10075.6	NA	NA	6165.56	2819.74	26329.8	NA	86346.2
ID_9834247_1	373	K01885	Unknown	NA	NA	15821.4	NA	18145.4	NA	NA	30054.8	NA	NA	NA	NA	10184.2	NA	1666.45	NA	59438.6	17354.9	NA	NA	26381.5	NA	NA	NA	NA	4906.95	21302.8	46975	5031.11	10961.6	NA	NA	NA	NA	11192.6	NA	1612.45	NA	8925.67	NA	NA	6165.56	2819.74	26329.8	NA	86346.2
ID_14386370_1	373	K01885	Candidatus Brocadiaceae	NA	NA	15821.4	NA	18145.4	NA	NA	30054.8	NA	NA	NA	NA	10184.2	NA	1666.45	NA	59438.6	17354.9	NA	NA	26381.5	NA	NA	NA	NA	4906.95	26287.7	46975	5031.11	10961.6	NA	NA	NA	NA	11192.6	NA	1612.45	NA	10075.6	NA	NA	6165.56	2819.74	26329.8	NA	86346.2
ID_13199922_136	373	K01885	Nitrosomonadaceae	NA	NA	15821.4	NA	18145.4	NA	NA	30054.8	NA	NA	NA	NA	10184.2	NA	1666.45	NA	59438.6	17354.9	NA	NA	26381.5	NA	NA	NA	NA	4906.95	21302.8	46975	5031.11	10961.6	NA	NA	NA	NA	11192.6	NA	1612.45	NA	8925.67	NA	NA	6165.56	2819.74	26329.8	NA	86346.2
ID_9895267_1	373	K01885	Nitrosomonadaceae	NA	NA	15821.4	NA	18145.4	NA	NA	30054.8	NA	NA	NA	NA	10184.2	NA	1666.45	NA	59438.6	17354.9	NA	NA	26381.5	NA	NA	NA	NA	4906.95	21302.8	46975	5031.11	10961.6	NA	NA	NA	NA	11192.6	NA	1612.45	NA	8925.67	NA	NA	6165.56	2819.74	26329.8	NA	86346.2
ID_13200424_88	373	K01885	Unknown	NA	NA	NA	NA	NA	NA	NA	NA	NA	NA	NA	NA	NA	NA	NA	NA	NA	NA	NA	NA	NA	NA	NA	NA	NA	NA	4984.9	NA	NA	NA	NA	NA	NA	NA	NA	NA	NA	NA	1149.95	NA	NA	NA	NA	NA	NA	NA
ID_12769058_94	373	K01885	Anaerolineaceae	NA	NA	15821.4	NA	18145.4	NA	NA	30054.8	NA	NA	NA	NA	10184.2	NA	1666.45	NA	59438.6	17354.9	NA	NA	26381.5	NA	NA	NA	NA	4906.95	21302.8	46975	5031.11	10961.6	NA	NA	NA	NA	11192.6	NA	1612.45	NA	8925.67	NA	NA	6165.56	2819.74	26329.8	NA	86346.2
ID_9178373_1	373	K01885	Unknown	NA	NA	NA	NA	NA	NA	NA	NA	NA	NA	NA	NA	NA	NA	NA	NA	NA	NA	NA	NA	NA	NA	NA	NA	NA	NA	4984.9	NA	NA	NA	NA	NA	NA	NA	NA	NA	NA	NA	1149.95	NA	NA	NA	NA	NA	NA	NA
ID_10609963_1	373	K09698	Hydrogenothermaceae	NA	NA	NA	NA	NA	NA	NA	NA	NA	NA	NA	NA	NA	NA	NA	NA	NA	NA	NA	NA	NA	NA	NA	NA	NA	NA	4984.9	NA	NA	NA	NA	NA	NA	NA	NA	NA	NA	NA	1149.95	NA	NA	NA	NA	NA	NA	NA
ID_13317646_1	373	K01885	Nitrosomonadaceae	NA	NA	15821.4	NA	18145.4	NA	NA	30054.8	NA	NA	NA	NA	10184.2	NA	1666.45	NA	59438.6	17354.9	NA	NA	26381.5	NA	NA	NA	NA	4906.95	21302.8	46975	5031.11	10961.6	NA	NA	NA	NA	11192.6	NA	1612.45	NA	8925.67	NA	NA	6165.56	2819.74	26329.8	NA	86346.2
ID_14454818_1	373	K01885	Gemmatimonadaceae	NA	NA	NA	NA	NA	NA	NA	NA	NA	NA	NA	NA	NA	NA	NA	NA	NA	NA	NA	NA	NA	NA	NA	NA	NA	NA	4984.9	NA	NA	NA	NA	NA	NA	NA	NA	NA	NA	NA	1149.95	NA	NA	NA	NA	NA	NA	NA
ID_9331114_1	373	K01885	Unknown	NA	NA	NA	NA	NA	NA	NA	NA	NA	NA	NA	NA	NA	NA	NA	NA	NA	NA	NA	NA	NA	NA	NA	NA	NA	NA	4984.9	NA	NA	NA	NA	NA	NA	NA	NA	NA	NA	NA	1149.95	NA	NA	NA	NA	NA	NA	NA
ID_10671685_1	373	K01885	Acetobacteraceae	NA	NA	15821.4	NA	18145.4	NA	NA	30054.8	NA	NA	NA	NA	10184.2	NA	1666.45	NA	59438.6	17354.9	NA	NA	26381.5	NA	NA	NA	NA	4906.95	21302.8	46975	5031.11	10961.6	NA	NA	NA	NA	11192.6	NA	1612.45	NA	8925.67	NA	NA	6165.56	2819.74	26329.8	NA	86346.2
ID_10674741_1	373	K01885	Nitrospiraceae	NA	NA	NA	NA	NA	NA	NA	NA	NA	NA	NA	NA	NA	NA	NA	NA	NA	NA	NA	NA	NA	NA	NA	NA	NA	NA	4984.9	NA	NA	NA	NA	NA	NA	NA	NA	NA	NA	NA	1149.95	NA	NA	NA	NA	NA	NA	NA
ID_12947584_1	373	K01885	Nitrosomonadaceae	NA	NA	15821.4	NA	18145.4	NA	NA	30054.8	NA	NA	NA	NA	10184.2	NA	1666.45	NA	59438.6	17354.9	NA	NA	26381.5	NA	NA	NA	NA	4906.95	21302.8	46975	5031.11	10961.6	NA	NA	NA	NA	11192.6	NA	1612.45	NA	8925.67	NA	NA	6165.56	2819.74	26329.8	NA	86346.2
ID_14516660_1	373	K01885	Candidatus Brocadiaceae	NA	NA	15821.4	NA	18145.4	NA	NA	30054.8	NA	NA	NA	NA	10184.2	NA	1666.45	NA	59438.6	17354.9	NA	NA	26381.5	NA	NA	NA	NA	4906.95	26287.7	46975	5031.11	10961.6	NA	NA	NA	NA	11192.6	NA	1612.45	NA	10075.6	NA	NA	6165.56	2819.74	26329.8	NA	86346.2
ID_14383846_1	374		Elusimicrobiaceae	NA	194455	NA	NA	NA	NA	5785.7	NA	138507	9758.21	16755.3	5766.43	NA	NA	737.795	NA	NA	NA	NA	NA	NA	12358.3	NA	3960.77	3072.24	6136.95	NA	8213.42	NA	11822.9	1177.89	NA	2463.82	NA	NA	2035.75	1054.01	2438.39	5719.53	NA	12371.4	NA	6419.72	1919.6	NA	63704.4
ID_13194654_4018	375	K09983	Nitrosomonadaceae	NA	821071	182259	1.65771e+06	NA	6446.15	NA	5795.45	737449	NA	NA	NA	3902.21	NA	NA	NA	NA	NA	49964.8	NA	1712.13	30629	96929.5	NA	NA	19259.4	NA	NA	79267.2	NA	NA	NA	NA	49915.6	NA	7298.28	NA	NA	NA	NA	NA	15683.6	NA	18075.2	NA	NA
ID_10518415_1	376		Flammeovirgaceae	254053	1.26826e+06	219981	17212.8	71840.9	471175	3477.38	1679.64	113177	1.33256e+06	4035.26	8717.46	7203.39	35991.8	23125.4	314681	83532.7	40691.8	471806	535209	26711.6	366050	71120	67340.1	32887.9	79409.1	46965	22430	NA	99397.9	12879.7	76544.5	9432.28	26861.7	724121	22143.6	19518.5	13087.2	16550.5	NA	3869.73	36696	6892.26	21873.5	NA	1.73051e+06
ID_12764116_1	376		Hymenobacteraceae	646719	1.38797e+06	1.3188e+06	17212.8	86291.2	494973	5719.91	1679.64	507484	1.33256e+06	4035.26	11698.5	18335.2	65635	27124.3	502190	134231	76155.2	535402	591287	31139.6	374319	71120	67340.1	45246.8	94953.6	60332.1	32291.9	NA	103588	13989.7	206317	10992.1	29907.3	845389	29058.2	22027.2	16800.8	18547.5	NA	9368.74	42479.7	11364.8	30892.4	NA	1.85217e+06
ID_14416540_1	376		Unknown	254053	1.26826e+06	219981	17212.8	71840.9	471175	3477.38	1679.64	113177	1.33256e+06	4035.26	8717.46	7203.39	35991.8	23125.4	314681	83532.7	40691.8	471806	535209	26711.6	366050	71120	67340.1	32887.9	79409.1	46965	22430	NA	99397.9	12879.7	76544.5	9432.28	26861.7	724121	22143.6	19518.5	13087.2	16550.5	NA	3869.73	36696	6892.26	21873.5	NA	1.73051e+06
ID_9255110_1	377	K02058	Rhizobiaceae	NA	5.03916e+06	138201	130236	1.30897e+06	2.46967e+06	6865.44	1.29638e+06	972726	455235	NA	20627.6	15908.2	59024.4	382535	109976	23133.8	136163	803481	363519	5349.81	NA	65410.6	NA	663902	17154.3	349877	49756.8	947861	101189	471683	50986.6	572415	990618	254345	8756.48	1.56501e+06	934522	217163	NA	2.22926e+06	905337	2962.41	135703	NA	NA
ID_12784812_187	378	K03798	Nitrospiraceae	104946	NA	9452.66	NA	NA	NA	NA	3566.07	501371	93807.5	NA	7546.04	9273.95	136437	1622.42	NA	NA	154080	NA	132808	NA	70574.8	42766.9	NA	4263.79	NA	NA	NA	NA	13061.9	NA	NA	972.779	4338.62	10054.5	14503.2	3058.1	NA	34228.5	NA	NA	NA	NA	NA	NA	NA
ID_14320590_2369	378	K03798	Nitrospiraceae	104946	NA	9452.66	NA	NA	NA	NA	3566.07	501371	93807.5	NA	7546.04	9273.95	136437	1622.42	NA	NA	154080	NA	132808	NA	70574.8	42766.9	NA	4263.79	NA	NA	NA	NA	13061.9	NA	NA	972.779	4338.62	10054.5	14503.2	3058.1	NA	34228.5	NA	NA	NA	NA	NA	NA	NA
ID_10814793_15	378	K03798	Nitrospiraceae	104946	NA	9452.66	NA	NA	NA	NA	3566.07	501371	93807.5	NA	7546.04	9273.95	136437	1622.42	NA	NA	154080	NA	132808	NA	70574.8	42766.9	NA	4263.79	NA	NA	NA	NA	13061.9	NA	NA	972.779	4338.62	10054.5	14503.2	3058.1	NA	34228.5	NA	NA	NA	NA	NA	NA	NA
ID_13522326_100	378	K03798	Nitrospiraceae	104946	NA	9452.66	NA	NA	NA	NA	3566.07	501371	93807.5	NA	7546.04	9273.95	136437	1622.42	NA	NA	154080	NA	132808	NA	70574.8	42766.9	NA	4263.79	NA	NA	NA	NA	13061.9	NA	NA	972.779	4338.62	10054.5	14503.2	3058.1	NA	34228.5	NA	NA	NA	NA	NA	NA	NA
ID_10531955_84	378	K03798	Nitrospiraceae	104946	NA	9452.66	NA	NA	NA	NA	3566.07	501371	93807.5	NA	7546.04	9273.95	136437	1622.42	NA	NA	154080	NA	132808	NA	70574.8	42766.9	NA	4263.79	NA	NA	NA	NA	13061.9	NA	NA	972.779	4338.62	10054.5	14503.2	3058.1	NA	34228.5	NA	NA	NA	NA	NA	NA	NA
ID_13742176_1	378	K03798	Syntrophaceae	104946	NA	9452.66	NA	NA	NA	NA	3566.07	501371	93807.5	NA	7546.04	9273.95	136437	1622.42	NA	NA	154080	NA	132808	NA	70574.8	42766.9	NA	4263.79	NA	NA	NA	NA	13061.9	NA	NA	972.779	4338.62	10054.5	14503.2	3058.1	NA	34228.5	NA	NA	NA	NA	NA	NA	NA
ID_14910132_1	378	K03798	Nitrospiraceae	104946	NA	9452.66	NA	NA	NA	NA	3566.07	501371	93807.5	NA	7546.04	9273.95	136437	1622.42	NA	NA	154080	NA	132808	NA	70574.8	42766.9	NA	4263.79	NA	NA	NA	NA	13061.9	NA	NA	972.779	4338.62	10054.5	14503.2	3058.1	NA	34228.5	NA	NA	NA	NA	NA	NA	NA
ID_10497487_5866	378	K03798	Nitrospiraceae	104946	NA	9452.66	NA	NA	NA	NA	3566.07	501371	93807.5	NA	7546.04	9273.95	136437	1622.42	NA	NA	154080	NA	132808	NA	70574.8	42766.9	NA	4263.79	NA	NA	NA	NA	13061.9	NA	NA	972.779	4338.62	10054.5	14503.2	3058.1	NA	34228.5	NA	NA	NA	NA	NA	NA	NA
ID_13205908_177	378	K03798	Nitrospiraceae	104946	NA	9452.66	NA	NA	NA	NA	3566.07	501371	93807.5	NA	7546.04	9273.95	136437	1622.42	NA	NA	154080	NA	132808	NA	70574.8	42766.9	NA	4263.79	NA	NA	NA	NA	13061.9	NA	NA	972.779	4338.62	10054.5	14503.2	3058.1	NA	34228.5	NA	NA	NA	NA	NA	NA	NA
ID_13419192_1	379	K01740	Oxalobacteraceae	NA	NA	NA	25662	8606.91	10459.2	NA	NA	NA	NA	NA	NA	NA	NA	NA	NA	NA	17944.4	NA	NA	46119.4	NA	NA	NA	7642.29	NA	64250.8	NA	NA	17851.7	NA	NA	NA	3395.02	NA	NA	1504.21	NA	25380.8	NA	5106.97	NA	NA	NA	NA	42944.2
ID_9196348_1529	379	K01740	Oxalobacteraceae	NA	NA	NA	25662	8606.91	10459.2	NA	NA	NA	NA	NA	NA	NA	NA	NA	NA	NA	17944.4	NA	NA	46119.4	NA	NA	NA	7642.29	NA	64250.8	NA	NA	17851.7	NA	NA	NA	3395.02	NA	NA	1504.21	NA	25380.8	NA	5106.97	NA	NA	NA	NA	42944.2
ID_9168431_1008	379	K01740	Oxalobacteraceae	NA	NA	NA	25662	8606.91	10459.2	NA	NA	NA	NA	NA	NA	NA	NA	NA	NA	NA	17944.4	NA	NA	46119.4	NA	NA	NA	7642.29	NA	64250.8	NA	NA	17851.7	NA	NA	NA	3395.02	NA	NA	1504.21	NA	25380.8	NA	5106.97	NA	NA	NA	NA	42944.2
ID_9446060_1	380	K02030	Ardenticatenaceae	NA	30897.2	NA	8711.52	4734.67	2903.38	9965.06	NA	22216.2	NA	NA	NA	NA	61685.3	NA	24475.5	NA	NA	NA	NA	NA	NA	29818.2	NA	NA	NA	NA	2533.69	NA	NA	NA	NA	8873.33	NA	NA	2714.25	NA	NA	NA	NA	NA	7853.36	NA	1844.69	NA	51281.2
ID_12764108_355	381	K00057	Unknown	225970	2.75119e+06	1607.93	28848.4	35905.1	32774.1	4545.33	14200	6.65698e+06	1.10144e+06	101155	15736.2	2441.37	52221.3	811.405	47822.3	NA	22795.7	NA	NA	NA	NA	3993.64	6184.6	NA	3160.15	174878	14617.2	5302.16	16969	NA	220518	NA	2401.54	120956	3727.58	3512.3	20896.7	12438.3	NA	NA	808.402	830.553	4935.17	NA	3378.66
ID_14956460_1	382	K01840	Candidatus Brocadiaceae	NA	23265	NA	NA	38672.2	NA	NA	NA	NA	NA	NA	8309.23	824.549	NA	777.984	NA	NA	NA	NA	NA	NA	NA	NA	1836.84	NA	2783.03	4583.35	NA	2677.87	NA	NA	NA	NA	1226.84	NA	3256.72	2542.12	2169.2	NA	NA	1056.61	NA	879.421	1225.84	NA	NA
ID_14957052_1	382	K01840	Candidatus Brocadiaceae	NA	23265	NA	NA	38672.2	NA	NA	NA	NA	NA	NA	8309.23	824.549	NA	777.984	NA	NA	NA	NA	NA	NA	NA	NA	1836.84	NA	2783.03	4583.35	NA	2677.87	NA	NA	NA	NA	1226.84	NA	3256.72	2542.12	2169.2	NA	NA	1056.61	NA	879.421	1225.84	NA	NA
ID_10542275_23	384	K01495	Candidatus Brocadiaceae	233736	26830588	16825.1	3451.05	65294.7	9123.1	53144.2	2742.97	88047.3	NA	211893	23097.7	2524.48	142227	2927.08	11225.5	153730	4870.65	84437.4	207824	9780.77	19091	NA	202188	7012.65	NA	64283.3	48468.5	4411.1	21037.9	NA	468891	1828.01	2318.52	3902.02	10208	65235.3	8159.17	49161.2	NA	22379.1	NA	140661	4830.37	NA	112017
ID_14329852_199	384	K01495	Candidatus Brocadiaceae	233736	26830588	16825.1	3451.05	65294.7	9123.1	53144.2	2742.97	88047.3	NA	211893	23097.7	2524.48	142227	2927.08	11225.5	153730	4870.65	84437.4	207824	9780.77	19091	NA	202188	7012.65	NA	64283.3	48468.5	4411.1	21037.9	NA	468891	1828.01	2318.52	3902.02	10208	65235.3	8159.17	49161.2	NA	22379.1	NA	140661	4830.37	NA	112017
ID_12800116_6	385	K02275	Aquificaceae	731828	NA	203255	674988	18412.8	19936.4	87975.9	NA	NA	83950.8	57386.2	40229.8	23850.9	49007.4	NA	556616	789968	86045.2	153574	NA	NA	NA	NA	NA	12893.6	184354	268796	111862	12775.2	NA	4548.44	NA	NA	77015.6	NA	182361	NA	NA	44292.9	NA	NA	17859.3	34800.6	28949.9	NA	148842
ID_9689391_117	386	K09136	Streptomycetaceae	312977	601254	NA	NA	40521.9	NA	32157	NA	NA	58318.9	NA	6633.68	NA	NA	6458.75	NA	NA	NA	NA	NA	NA	NA	NA	107773	NA	35610.5	68207.6	110660	NA	200420	NA	350026	12761.2	NA	NA	49689.1	13397.5	NA	35358.9	NA	NA	NA	NA	18748.3	NA	49171.7
ID_14638520_1	387	K02358	Unknown	793195	828051	745308	1.4459e+06	141239	48408.2	8156.21	72257.2	1.99701e+06	661746	200710	26356	288821	98929.2	21742.9	518342	356419	350720	847122	775525	54884.2	303162	63030.4	25691.3	54973	117247	148300	218887	26057.5	197192	30334	333051	1406.75	111756	122256	127508	58983.7	15684	60295.4	NA	30759.6	189964	20454.2	183641	NA	191452
ID_9594784_1	388	K03043	Comamonadaceae	NA	NA	NA	NA	51253.9	NA	NA	NA	135789	NA	NA	21001.2	NA	NA	NA	NA	NA	NA	NA	NA	NA	NA	NA	NA	NA	48958.6	NA	53427.4	NA	NA	50589.5	286764	NA	NA	130370	183082	NA	NA	NA	NA	303548	51795.6	19850.1	NA	NA	NA
ID_11041307_1	388	K03043	Comamonadaceae	924618	2.82554e+06	312900	1.8609e+06	932495	1.23928e+06	752736	213837	4.85514e+06	790825	194427	90834.4	79653.6	534469	30302.5	1.4418e+06	1.15081e+06	893726	5.23126e+06	1.18353e+06	25958.8	821727	204179	485481	209055	262089	732395	560415	177860	687425	67592.2	2.26485e+06	39292.4	285944	404187	766986	195662	437793	663313	NA	115598	342207	47224.8	285120	NA	1.67739e+06
ID_9193078_605	388	K03043	Comamonadaceae	5.66189e+06	1.03816e+07	1.6568e+06	5.68422e+06	2.76202e+06	1.85243e+06	3.43344e+06	1.20463e+06	1.29871e+07	1.05638e+07	2.54828e+06	321988	304317	3.05866e+06	164815	6.77852e+06	1.24271e+07	2.3723e+06	1.33448e+07	4.85103e+06	585592	2.28125e+06	733691	1.91663e+06	676462	1.32935e+06	4.21781e+06	2.46923e+06	521831	4.00735e+06	347299	1.0511e+07	230270	676823	1.73415e+06	3.6103e+06	856558	720631	2.10683e+06	NA	733763	1.01624e+06	167752	732533	NA	2.8308e+06
ID_9303574_1	388	K03043	Unknown	2.56064e+06	2.18643e+06	734063	2.07614e+06	890405	404999	1.46144e+06	746701	3.228e+06	8.15489e+06	1.08413e+06	162822	165170	1.54417e+06	68287.3	1.99153e+06	6.97652e+06	819641	4.05761e+06	1.48313e+06	116783	411724	172743	644185	361863	593934	996211	896880	195037	1.44866e+06	115314	4.30049e+06	112644	279118	527141	1.13915e+06	280537	197388	716081	NA	46059.6	352322	45856.9	152213	NA	295857
ID_9639420_1	389	K03086	Oxalobacteraceae	NA	NA	NA	33695.6	22709.5	NA	4992.43	3416.35	NA	NA	NA	NA	NA	NA	1756.6	NA	24603.3	NA	37059.4	NA	NA	7122.49	28639.1	NA	NA	NA	NA	NA	NA	NA	NA	21451.9	NA	13468.1	NA	NA	NA	NA	NA	NA	NA	NA	NA	NA	NA	NA
ID_12793170_198	390		Candidatus Brocadiaceae	373808	NA	27690.6	23296.8	84594.8	56424.1	22786.8	NA	775279	45338.1	21964.4	34189.2	11140.3	94184.2	7297.96	NA	NA	27361.7	NA	347668	12241.7	NA	19659.2	NA	11396.2	28271.7	57134.3	NA	NA	NA	2494.81	189330	NA	18187.7	26143.9	12172.8	5049.58	9668.84	NA	NA	3756.53	34819.3	9658.02	16135.8	NA	187708
ID_13229654_140	390		Candidatus Brocadiaceae	373808	63736.7	27690.6	35314.4	96393.6	56424.1	30447.3	109323	775279	45338.1	35010.9	36577	11140.3	94184.2	10462.1	NA	NA	27361.7	132055	399141	24193.2	9356.21	19659.2	NA	174903	32602.4	57134.3	8363.53	6436.87	22095	4396.59	189330	NA	18187.7	26143.9	12172.8	6054.67	14033.7	15820.9	NA	8425.6	43244.9	11654.1	18271.9	NA	667575
ID_14318504_7935	391	K00198	Thermoanaerobacteraceae	NA	NA	NA	NA	NA	NA	NA	NA	NA	NA	NA	NA	NA	NA	NA	NA	NA	NA	NA	NA	NA	NA	NA	NA	NA	NA	NA	NA	NA	NA	NA	NA	NA	NA	NA	NA	NA	NA	NA	NA	NA	NA	NA	NA	NA	NA
ID_9195584_1771	392	K05837	Caulobacteraceae	11569	NA	NA	15755.4	1423.99	1822.77	13364	22531.6	NA	106445	1712.35	1111.81	NA	NA	NA	20631.7	NA	NA	NA	NA	NA	NA	NA	7962.07	NA	13143.5	NA	64577.6	NA	20817.5	NA	161295	NA	3706.59	244817	NA	NA	NA	17739.7	NA	NA	2296.52	NA	NA	NA	NA
ID_9267776_1	393	K02014	Gemmatimonadaceae	14927.7	NA	6021.89	156518	19301.7	16100.1	NA	15689.3	64203.7	NA	NA	NA	1930.91	NA	9046.3	NA	53880.4	NA	NA	33785.7	12408.7	NA	NA	NA	3955.15	12517.1	18333.3	NA	NA	NA	1436.98	186919	6195.12	NA	NA	NA	NA	NA	NA	NA	NA	NA	2874.87	3567.84	NA	237752
ID_14737812_1	394	K00019	Phyllobacteriaceae	32703.9	NA	NA	208106	NA	NA	48615.8	NA	35846.2	NA	51574.2	1478.65	NA	NA	NA	NA	18101.4	NA	18493.7	52113.8	NA	NA	NA	NA	1459.32	5695.51	NA	NA	1910.57	NA	NA	70655.5	NA	NA	48737	NA	NA	NA	NA	NA	5197.19	6951.83	NA	NA	NA	NA
ID_10881765_1	395		Nocardiaceae	NA	271360	191800	169943	23042.8	NA	81630.9	45490.3	546687	NA	NA	14075.8	7645.78	NA	7372.96	NA	NA	107777	NA	NA	NA	NA	22858.9	NA	NA	51299	196997	22146.9	60237.5	NA	18055.1	NA	63802.4	7800.28	151449	87013.5	NA	74352.9	10037.8	NA	49780.7	30807.7	9095.36	NA	NA	NA
ID_14344354_726	396	K01627	Acidiferrobacteraceae	NA	NA	NA	63368.4	NA	NA	NA	NA	174547	NA	NA	NA	1060.45	NA	NA	NA	NA	NA	NA	NA	1665.97	NA	NA	NA	NA	NA	NA	NA	NA	NA	NA	NA	NA	NA	NA	NA	NA	NA	NA	NA	NA	1853.64	NA	NA	NA	NA
ID_14360162_168	396	K01627	Candidatus Brocadiaceae	NA	NA	NA	63368.4	306769	NA	NA	NA	174547	NA	135043	13567.5	30431.9	NA	NA	NA	NA	NA	NA	NA	1665.97	NA	NA	NA	NA	90832.8	NA	NA	NA	NA	12634.4	NA	29234.1	NA	NA	NA	130080	NA	NA	NA	73755.9	43275.5	NA	NA	NA	127466
ID_9669057_1	396	K01627	Gallionellaceae	NA	NA	NA	63368.4	NA	NA	NA	NA	174547	NA	NA	NA	1060.45	NA	NA	NA	NA	NA	NA	NA	1665.97	NA	NA	NA	NA	NA	NA	NA	NA	NA	NA	NA	NA	NA	NA	NA	NA	NA	NA	NA	NA	1853.64	NA	NA	NA	NA
ID_14478802_11	396	K01627	Gallionellaceae	NA	NA	NA	63368.4	NA	NA	NA	NA	174547	NA	NA	NA	1060.45	NA	NA	NA	NA	NA	NA	NA	1665.97	NA	NA	NA	NA	NA	NA	NA	NA	NA	NA	NA	NA	NA	NA	NA	NA	NA	NA	NA	NA	1853.64	NA	NA	NA	NA
ID_9727664_1	397	K01915	Planctomycetaceae	NA	NA	NA	NA	NA	NA	NA	NA	NA	NA	NA	NA	NA	NA	NA	NA	NA	NA	NA	NA	NA	NA	NA	NA	NA	NA	NA	NA	NA	NA	NA	NA	NA	NA	NA	NA	NA	NA	58298.5	NA	NA	NA	NA	NA	NA	NA
ID_9275981_1	398		Halomonadaceae	NA	NA	18822.9	NA	NA	NA	NA	NA	62914.2	NA	NA	NA	1625.75	NA	1305.96	NA	NA	NA	NA	NA	NA	NA	NA	NA	NA	NA	NA	5902.21	NA	NA	NA	NA	NA	NA	3041.52	NA	NA	NA	5275.55	NA	NA	2384.58	1041.45	NA	NA	NA
ID_9415526_1	399	K01673	Thermodesulfobacteriaceae	131431	285771	NA	NA	57496.7	NA	40667.3	14895.9	176789	NA	NA	15691.6	6624.17	NA	NA	NA	NA	NA	135840	NA	NA	NA	18113	NA	NA	219298	49989.5	NA	NA	22467.3	11500.5	25442.2	5038.15	NA	6505.13	NA	8625.45	NA	36307.5	NA	NA	12170	15386.6	19158	NA	1.542e+06
ID_9286227_1	399	K01673	Thermodesulfobacteriaceae	131431	285771	NA	NA	57496.7	NA	40667.3	14895.9	176789	NA	NA	15691.6	6624.17	NA	NA	NA	NA	NA	135840	NA	NA	NA	18113	NA	NA	219298	49989.5	NA	NA	22467.3	11500.5	25442.2	5038.15	NA	6505.13	NA	8625.45	NA	36307.5	NA	NA	12170	15386.6	19158	NA	1.542e+06
ID_10509831_1	399	K01673	Thermodesulfobacteriaceae	131431	285771	NA	NA	57496.7	NA	40667.3	14895.9	176789	NA	NA	15691.6	6624.17	NA	NA	NA	NA	NA	135840	NA	NA	NA	18113	NA	NA	219298	49989.5	NA	NA	22467.3	11500.5	25442.2	5038.15	NA	6505.13	NA	8625.45	NA	36307.5	NA	NA	12170	15386.6	19158	NA	1.542e+06
ID_14330756_1159	399	K01673	Thermodesulfobacteriaceae	578887	1.27229e+06	44137.6	NA	99908.3	295980	57527.7	54870.9	1.03461e+06	1.53268e+06	557037	53866.1	6624.17	155163	64554.8	280439	NA	NA	1.64945e+06	NA	NA	NA	18113	NA	15951.4	219298	447622	63292.5	30021.3	22467.3	21029.8	246781	25884.2	354507	6505.13	57043.6	29226.4	18376.9	69749	NA	44905	37939.5	33855.7	72788.7	NA	1.70029e+06
ID_14453238_12	399	K01673	Chromobacteriaceae	447456	986522	44137.6	NA	42411.7	295980	16860.4	39975	857825	1.53268e+06	557037	38174.5	NA	155163	64554.8	280439	NA	NA	1.51361e+06	NA	NA	NA	NA	NA	15951.4	NA	397632	63292.5	30021.3	NA	9529.38	221339	20846	354507	NA	57043.6	20600.9	18376.9	33441.4	NA	44905	25769.5	18469	53630.7	NA	158283
ID_12761388_9	399	K01673	Thermodesulfobacteriaceae	578887	1.27229e+06	44137.6	NA	99908.3	295980	57527.7	54870.9	1.03461e+06	1.53268e+06	557037	53866.1	6624.17	155163	64554.8	280439	NA	NA	1.64945e+06	NA	NA	NA	18113	NA	15951.4	219298	447622	63292.5	30021.3	22467.3	21029.8	246781	25884.2	354507	6505.13	57043.6	29226.4	18376.9	69749	NA	44905	37939.5	33855.7	72788.7	NA	1.70029e+06
ID_9194472_1700	400	K03427	Gallionellaceae	NA	79039.3	329884	NA	36672.4	NA	NA	2922.26	NA	9309.79	4159.11	NA	1638.86	NA	NA	115210	NA	NA	NA	NA	NA	NA	NA	NA	20040.6	18951.4	51640.2	NA	15225.8	NA	NA	8881.44	1812.78	NA	NA	3969.32	NA	18157.3	NA	NA	NA	NA	NA	12344.7	NA	53083
ID_14680384_1	400	K03427	Gemmatimonadaceae	NA	79039.3	329884	NA	36672.4	NA	NA	2922.26	NA	9309.79	4159.11	NA	1638.86	NA	NA	115210	NA	NA	NA	NA	NA	NA	NA	NA	20040.6	18951.4	51640.2	NA	15225.8	NA	NA	8881.44	1812.78	NA	NA	3969.32	NA	18157.3	NA	NA	NA	NA	NA	12344.7	NA	53083
ID_13240274_1	400	K03427	Gallionellaceae	NA	79039.3	329884	NA	36672.4	NA	NA	2922.26	NA	9309.79	4159.11	NA	1638.86	NA	NA	115210	NA	NA	NA	NA	NA	NA	NA	NA	20040.6	18951.4	51640.2	NA	15225.8	NA	NA	8881.44	1812.78	NA	NA	3969.32	NA	18157.3	NA	NA	NA	NA	NA	12344.7	NA	53083
ID_9644103_1	400	K03427	Peptococcaceae	NA	79039.3	329884	NA	36672.4	NA	NA	2922.26	NA	9309.79	4159.11	NA	1638.86	NA	NA	115210	NA	NA	NA	NA	NA	NA	NA	NA	20040.6	18951.4	51640.2	NA	15225.8	NA	NA	8881.44	1812.78	NA	NA	3969.32	NA	18157.3	NA	NA	NA	NA	NA	12344.7	NA	53083
ID_9282860_70	400	K03427	Unknown	NA	79039.3	329884	NA	36672.4	NA	NA	2922.26	NA	9309.79	4159.11	NA	1638.86	NA	NA	115210	NA	NA	NA	NA	NA	NA	NA	NA	20040.6	18951.4	51640.2	NA	15225.8	NA	NA	8881.44	1812.78	NA	NA	3969.32	NA	18157.3	NA	NA	NA	NA	NA	12344.7	NA	53083
ID_13203268_1	400	K03427	Gallionellaceae	NA	79039.3	329884	NA	36672.4	NA	NA	2922.26	NA	9309.79	4159.11	NA	1638.86	NA	NA	115210	NA	NA	NA	NA	NA	NA	NA	NA	20040.6	18951.4	51640.2	NA	15225.8	NA	NA	8881.44	1812.78	NA	NA	3969.32	NA	18157.3	NA	NA	NA	NA	NA	12344.7	NA	53083
ID_14479882_1	400	K03427	Syntrophomonadaceae	NA	79039.3	329884	NA	36672.4	NA	NA	2922.26	NA	9309.79	4159.11	NA	1638.86	NA	NA	115210	NA	NA	NA	NA	NA	NA	NA	NA	20040.6	18951.4	51640.2	NA	15225.8	NA	NA	8881.44	1812.78	NA	NA	3969.32	NA	18157.3	NA	NA	NA	NA	NA	12344.7	NA	53083
ID_14698984_1	401	K01953	Sphingobacteriaceae	NA	80813.4	61639.1	201264	124963	124919	NA	19860.1	NA	463696	NA	13438.9	NA	NA	21552.2	NA	NA	151657	208168	NA	NA	NA	NA	54829.7	NA	43653	NA	31408.1	42261.6	43182.5	NA	2731335	13937.3	13478.5	24420.6	NA	NA	NA	NA	NA	NA	20306.1	24378.5	87418.4	NA	107462
ID_13316238_55	402	K02112	Bdellovibrionaceae	215321	839859	46553.7	NA	116150	57594.9	7163.12	63504.8	2.77856e+06	584011	48253.8	2805.2	840.265	152415	1567.75	661735	1.60308e+06	145019	1716.67	363928	41002.9	95115.6	603277	55718.4	16443.7	2192.54	361965	65589.4	20385.4	341631	17014.5	173390	787.489	7478.68	138118	21242.5	18767.9	22798.6	51233.7	NA	5931.15	13301	1987.86	6054.46	NA	6479.11
ID_14926076_1	403		Candidatus Brocadiaceae	89744.4	809683	9684.24	15239.4	NA	NA	22441.2	3040.02	NA	49922	NA	13079.4	33884.5	431317	NA	223306	164081	27901.7	NA	116935	2958.06	NA	25248.1	19312.6	23684.4	5373	NA	26172.2	8163.84	NA	NA	52606.3	1880.02	NA	NA	NA	2733.47	NA	NA	NA	13546	14543.3	39806.8	73067.6	NA	599375
ID_12766994_160	403		Candidatus Brocadiaceae	336695	1.78999e+06	510892	642761	148211	449393	110491	64553.2	2.4032e+06	349797	74622.8	38936.9	53646.4	638577	27698.9	365468	317267	135971	708207	171732	13697.6	4762.07	39417.5	68416.4	68043.7	27021.9	325796	86959.3	36807.4	13307.1	243527	1.27432e+06	12511.3	35240	90232.9	90683.6	58355.8	55599.1	65976.6	NA	102151	123457	91243	146405	NA	1.92953e+06
ID_12897954_258	404	K01689	Opitutaceae	77312.7	NA	25145.7	NA	4432.21	5469.26	7984.68	1733.12	82186.2	32151.6	3426.89	NA	1855.97	NA	NA	41948.2	NA	15668.1	NA	52541.6	1869.83	NA	NA	NA	1991.44	NA	NA	4988.63	NA	8085.57	NA	NA	NA	NA	7282.59	NA	2253.86	2260.91	NA	NA	6506.92	2535.77	4305.68	2329.86	NA	NA
ID_14509776_1	405		Hydrogenothermaceae	15159.7	12269.2	4911.68	NA	NA	NA	NA	NA	30723.5	NA	3422.59	NA	NA	7152.36	NA	8399.93	NA	NA	NA	NA	NA	NA	NA	121943	NA	3103.37	5603.62	NA	NA	NA	NA	NA	4153.01	NA	NA	NA	NA	NA	2320.98	NA	NA	NA	922.838	NA	NA	5568.23
ID_12821632_1	406	K02112	Opitutaceae	18766.7	63254.3	8837.95	2130.12	12986.2	40465.1	10166	15174.7	26818.3	15136.6	14095.2	4043.4	NA	380193	2283.28	80549.3	86842	147103	18122.5	362994	9205.3	310900	81655	50462.2	1227.15	3601.52	37475.4	88484.8	37312.3	8261.38	21546.9	21957.4	10931.2	4938.45	13525.1	2898.12	114255	2789.45	11398.6	NA	29778.4	22990.3	986.461	1722.5	NA	27900.9
ID_13214676_6	407	K03043	Unknown	196917	849477	23949.3	50952.8	118088	7451.02	87449.6	39039.5	661779	93736.3	36491.8	20987.8	6464.34	117005	7826.77	166785	308688	231943	870324	158070	2599.38	115325	190013	104516	60238.2	67451.1	297132	192386	69682.4	112414	18913.9	223855	17317.8	51295.6	24474.4	86848.9	23637.4	49604	160776	NA	87781.6	145626	49374.3	99017.2	NA	293579
ID_12761922_199	407	K03043	Nitrospiraceae	1.26427e+06	6.47759e+06	171799	68939.3	921989	326672	594024	508183	3.99482e+06	657617	287395	86675.3	72924.1	2.1828e+06	51785.5	1.2956e+06	2.11916e+06	969149	6.29357e+06	3.59387e+06	14534.1	1.92188e+06	242324	889379	368054	282737	2.44285e+06	1.74015e+06	419343	1.14702e+06	151056	1.50929e+06	88216.8	918066	121652	528685	61803.4	426188	1.44502e+06	NA	603839	813829	198769	467869	NA	1.79216e+06
ID_9442827_1	407	K03043	Unknown	196917	849477	23949.3	50952.8	118088	7451.02	87449.6	39039.5	661779	93736.3	36491.8	20987.8	6464.34	117005	7826.77	166785	308688	231943	870324	158070	2599.38	115325	190013	104516	60238.2	67451.1	297132	192386	69682.4	112414	18913.9	223855	17317.8	51295.6	24474.4	86848.9	23637.4	49604	160776	NA	87781.6	145626	49374.3	99017.2	NA	293579
ID_13487970_1	407	K03043	Unknown	196917	849477	23949.3	50952.8	118088	7451.02	87449.6	39039.5	661779	93736.3	36491.8	20987.8	6464.34	117005	7826.77	166785	308688	231943	870324	158070	2599.38	115325	190013	104516	60238.2	67451.1	297132	192386	69682.4	112414	18913.9	223855	17317.8	51295.6	24474.4	86848.9	23637.4	49604	160776	NA	87781.6	145626	49374.3	99017.2	NA	293579
ID_9170571_2	407	K03043	Unknown	196917	849477	23949.3	50952.8	118088	7451.02	87449.6	39039.5	661779	93736.3	36491.8	20987.8	6464.34	117005	7826.77	166785	308688	231943	870324	158070	2599.38	115325	190013	104516	60238.2	67451.1	297132	192386	69682.4	112414	18913.9	223855	17317.8	51295.6	24474.4	86848.9	23637.4	49604	160776	NA	87781.6	145626	49374.3	99017.2	NA	293579
ID_9196268_24	407	K03043	Unknown	505017	1.43916e+06	104974	50952.8	207867	7451.02	142449	50988.6	852001	121131	36491.8	37793.2	23991.9	227031	11474	166785	847725	358956	870324	496421	2599.38	300329	242324	189657	70416.9	87769.2	490306	275536	69682.4	727714	23587	383731	17317.8	60988.3	34784.5	95125	27199.8	53960.3	253175	NA	105113	151029	69460.7	118553	NA	347451
ID_14715162_1	407	K03043	Opitutaceae	1.06736e+06	5.56721e+06	100036	8281.01	659490	NA	506574	152729	3.33304e+06	563880	203582	52230.8	58929.6	2.0658e+06	21086.1	1.06253e+06	1.81047e+06	737206	3.88537e+06	3.30279e+06	11934.7	1.75594e+06	52311.1	784863	198348	215286	1.88957e+06	1.54776e+06	273139	1.03461e+06	78876.9	1.28544e+06	70899	160298	97177.8	412605	38166	151579	1.26841e+06	NA	130706	491437	145522	228598	NA	1.1865e+06
ID_9593367_1	407	K03043	Nitrospiraceae	454587	299401	NA	221108	35506.3	3761.22	NA	1599.68	NA	53871.8	NA	NA	941.307	11197.3	4601.16	347885	503142	NA	NA	325343	NA	412954	31817.4	6240.47	3248.43	6550.38	NA	29949.7	NA	NA	NA	166407	1726.69	3399.79	33689.8	7176.34	1556.96	5164.68	9766.06	NA	8492.74	NA	3230.05	NA	NA	NA
ID_14318472_4791	407	K03043	Nitrospiraceae	2.60485e+06	7.1786e+06	264114	510078	1.39096e+06	349438	2.98488e+06	529288	4.44785e+06	3.67308e+06	741403	192260	126038	2.66568e+06	60023.6	2.11302e+06	5.52081e+06	1.6044e+06	8.4956e+06	4.61058e+06	18853.8	2.59062e+06	297441	1.34876e+06	477562	447416	2.74607e+06	2.28943e+06	571618	1.38791e+06	268151	2.85963e+06	223370	975294	244113	735878	309464	463448	1.78759e+06	NA	897389	1.1268e+06	406478	818869	NA	2.93394e+06
ID_13639960_1	407	K03043	Unknown	196917	849477	23949.3	50952.8	118088	7451.02	87449.6	39039.5	661779	93736.3	36491.8	20987.8	6464.34	117005	7826.77	166785	308688	231943	870324	158070	2599.38	115325	190013	104516	60238.2	67451.1	297132	192386	69682.4	112414	18913.9	223855	17317.8	51295.6	24474.4	86848.9	23637.4	49604	160776	NA	87781.6	145626	49374.3	99017.2	NA	293579
ID_13198248_1	407	K03043	Nitrospiraceae	2.40793e+06	6.32913e+06	240165	459126	1.27288e+06	341987	2.89743e+06	490248	3.78607e+06	3.57935e+06	704911	171272	119573	2.54867e+06	52196.8	1.94623e+06	5.21212e+06	1.37246e+06	7.62528e+06	4.45251e+06	16254.5	2.47529e+06	107428	1.24425e+06	417324	379965	2.44893e+06	2.09705e+06	501936	1.2755e+06	249237	2.63578e+06	206052	923998	219638	649029	285826	413844	1.62682e+06	NA	809607	981178	357104	719852	NA	2.64036e+06
ID_9268872_1	407	K03043	Nitrospiraceae	454587	299401	NA	221108	35506.3	3761.22	NA	1599.68	NA	53871.8	NA	NA	941.307	11197.3	4601.16	347885	503142	NA	NA	325343	NA	412954	31817.4	6240.47	3248.43	6550.38	NA	29949.7	NA	NA	NA	166407	1726.69	3399.79	33689.8	7176.34	1556.96	5164.68	9766.06	NA	8492.74	NA	3230.05	NA	NA	NA
ID_10607913_1	407	K03043	Unknown	196917	849477	23949.3	50952.8	118088	7451.02	87449.6	39039.5	661779	93736.3	36491.8	20987.8	6464.34	117005	7826.77	166785	308688	231943	870324	158070	2599.38	115325	190013	104516	60238.2	67451.1	297132	192386	69682.4	112414	18913.9	223855	17317.8	51295.6	24474.4	86848.9	23637.4	49604	160776	NA	87781.6	145626	49374.3	99017.2	NA	293579
ID_9280385_1	407	K03043	Unknown	1.06736e+06	5.56721e+06	100036	8281.01	659490	NA	506574	152729	3.33304e+06	563880	203582	52230.8	58929.6	2.0658e+06	21086.1	1.06253e+06	1.81047e+06	737206	3.88537e+06	3.30279e+06	11934.7	1.75594e+06	52311.1	784863	198348	215286	1.88957e+06	1.54776e+06	273139	1.03461e+06	78876.9	1.28544e+06	70899	160298	97177.8	412605	38166	151579	1.26841e+06	NA	130706	491437	145522	228598	NA	1.1865e+06
ID_9207048_1	407	K03043	Nitrospiraceae	1.34057e+06	593399	92314.5	441139	468975	19005.1	2.39086e+06	21104.5	453034	3.00277e+06	454008	105584	52172.2	471679	3636.89	817415	3.04493e+06	635254	2.20203e+06	691366	4319.75	267982	23299.4	453144	107921	164679	303218	543682	152275	240894	117095	1.28744e+06	133426	57227.4	122460	203335	247660	32095.4	332810	NA	285057	312975	206243	351000	NA	1.14178e+06
ID_9212342_313	407	K03043	Nitrospiraceae	196917	910379	71763.1	60658.3	262499	326672	87449.6	355454	661779	93736.3	83812.8	34444.4	13994.5	117005	30699.4	233077	308688	231943	2.4082e+06	291080	2599.38	165941	190013	104516	169706	67451.1	553280	192386	146204	112414	72179.6	223855	17317.8	757768	24474.4	116081	23637.4	274609	176611	NA	473133	322392	53246.5	239271	NA	605657
ID_13401552_1	409	K01689	Unknown	NA	89842.9	78227.8	NA	36231	18764.7	NA	NA	NA	NA	26257.5	NA	2197.6	NA	NA	NA	40874.7	NA	48438.4	NA	34625.1	46666.1	NA	NA	3327.84	NA	NA	NA	3862.8	16923	4562.39	NA	NA	10317	39455	NA	NA	3842.55	NA	NA	NA	14864.3	NA	6591.42	NA	93052.1
ID_12805448_260	409	K01689	Candidatus Brocadiaceae	NA	89842.9	78227.8	NA	36231	18764.7	NA	NA	NA	NA	26257.5	NA	2197.6	NA	NA	NA	40874.7	NA	48438.4	NA	34625.1	46666.1	NA	NA	3327.84	NA	NA	NA	3862.8	16923	4562.39	NA	NA	10317	39455	NA	NA	3842.55	NA	NA	NA	14864.3	NA	6591.42	NA	93052.1
ID_13693814_1	409	K01689	Candidatus Brocadiaceae	NA	89842.9	78227.8	NA	36231	18764.7	NA	NA	NA	NA	26257.5	NA	2197.6	NA	NA	NA	40874.7	NA	48438.4	NA	34625.1	46666.1	NA	NA	3327.84	NA	NA	NA	3862.8	16923	4562.39	NA	NA	10317	39455	NA	NA	3842.55	NA	NA	NA	14864.3	NA	6591.42	NA	93052.1
ID_14489812_1	409	K01689	Candidatus Brocadiaceae	NA	89842.9	78227.8	NA	36231	18764.7	NA	NA	NA	NA	26257.5	NA	2197.6	NA	NA	NA	40874.7	NA	48438.4	NA	34625.1	46666.1	NA	NA	3327.84	NA	NA	NA	3862.8	16923	4562.39	NA	NA	10317	39455	NA	NA	3842.55	NA	NA	NA	14864.3	NA	6591.42	NA	93052.1
ID_9216244_213	410		Geobacteraceae	NA	127669	NA	35733.2	9866.23	NA	NA	NA	NA	NA	NA	NA	NA	NA	685.489	NA	NA	NA	NA	NA	NA	NA	NA	NA	NA	NA	NA	NA	NA	NA	NA	NA	NA	NA	NA	NA	NA	NA	NA	NA	1614.25	4847.51	NA	6016.02	NA	35486.1
ID_13616886_1	411	K01689	Oxalobacteraceae	498343	2.73042e+06	149313	962616	463010	147647	661537	366806	1.09046e+06	439464	218899	52495.8	165032	70190.7	7556.96	212146	300853	137862	621392	2.36207e+06	5622.09	46717	33447.7	340629	159745	490092	461299	590108	15866.7	478163	72358.2	254060	65094	6492.66	280787	529162	107910	115803	398012	NA	191139	165655	65665	123912	NA	13586.2
ID_14774312_1	411	K01689	Acidiferrobacteraceae	322189	1.70272e+06	149313	NA	344458	109976	467171	357550	1.09046e+06	301289	162007	48521.5	141607	NA	4556.69	NA	NA	NA	621392	NA	NA	35741.6	33447.7	198216	136711	438238	461299	485793	15866.7	386447	67403.5	NA	59772.5	NA	280787	525150	101349	113944	320984	NA	191139	158327	63320.5	123912	NA	NA
ID_10955961_1	411	K01689	Acidiferrobacteraceae	322189	1.70272e+06	149313	NA	344458	109976	467171	357550	1.09046e+06	301289	162007	48521.5	141607	NA	4556.69	NA	NA	NA	621392	NA	NA	35741.6	33447.7	198216	136711	438238	461299	485793	15866.7	386447	67403.5	NA	59772.5	NA	280787	525150	101349	113944	320984	NA	191139	158327	63320.5	123912	NA	NA
ID_14892896_1	411	K01689	Actinomycetaceae	322189	1.70272e+06	149313	NA	344458	109976	467171	357550	1.09046e+06	301289	162007	48521.5	141607	NA	4556.69	NA	NA	NA	621392	NA	NA	35741.6	33447.7	198216	136711	438238	461299	485793	15866.7	386447	67403.5	NA	59772.5	NA	280787	525150	101349	113944	320984	NA	191139	158327	63320.5	123912	NA	NA
ID_13363054_1	411	K01689	Acidiferrobacteraceae	322189	1.70272e+06	149313	NA	344458	109976	467171	357550	1.09046e+06	301289	162007	48521.5	141607	NA	4556.69	NA	NA	NA	621392	NA	NA	35741.6	33447.7	198216	136711	438238	461299	485793	15866.7	386447	67403.5	NA	59772.5	NA	280787	525150	101349	113944	320984	NA	191139	158327	63320.5	123912	NA	NA
ID_14325610_1	411	K01689	Acidiferrobacteraceae	322189	1.70272e+06	149313	NA	344458	109976	467171	357550	1.09046e+06	301289	162007	48521.5	141607	NA	4556.69	NA	NA	NA	621392	NA	NA	35741.6	33447.7	198216	136711	438238	461299	485793	15866.7	386447	67403.5	NA	59772.5	NA	280787	525150	101349	113944	320984	NA	191139	158327	63320.5	123912	NA	NA
ID_9974651_1	411	K01689	Sterolibacteriaceae	322189	1.70272e+06	149313	NA	344458	109976	467171	357550	1.09046e+06	301289	162007	48521.5	141607	NA	4556.69	NA	NA	NA	621392	NA	NA	35741.6	33447.7	198216	136711	438238	461299	485793	15866.7	386447	67403.5	NA	59772.5	NA	280787	525150	101349	113944	320984	NA	191139	158327	63320.5	123912	NA	NA
ID_14426024_1	411	K01689	Acidiferrobacteraceae	322189	1.70272e+06	149313	NA	344458	109976	467171	357550	1.09046e+06	301289	162007	48521.5	141607	NA	4556.69	NA	NA	NA	621392	NA	NA	35741.6	33447.7	198216	136711	438238	461299	485793	15866.7	386447	67403.5	NA	59772.5	NA	280787	525150	101349	113944	320984	NA	191139	158327	63320.5	123912	NA	NA
ID_14792970_1	412		Flammeovirgaceae	30473.5	51768.7	10738.4	NA	10823.9	150397	7500.28	1911.47	NA	9112.19	2387.72	NA	NA	NA	1560.62	503162	221385	12497.8	NA	410496	NA	NA	NA	NA	NA	NA	2953.94	3239.43	NA	NA	NA	NA	NA	NA	NA	NA	NA	1537.47	8379.21	NA	1792.33	NA	NA	1322.01	NA	69857.5
ID_9194742_121	413	K01028	Comamonadaceae	153154	115058	2.22587e+07	152687	60957.8	2982.7	85675	8141.6	220079	202038	25040.6	12291.8	10824.2	313645	7977.49	158466	47333.7	186670	1253.19	367979	8549.03	34893.8	32104.7	85867.1	35146	2759.4	108349	120523	59376	102544	31144.6	25210	21814.9	40017.7	44690.3	132203	NA	NA	NA	NA	25836.8	72187.3	9253.71	10368.3	NA	56613.6
ID_11029333_1	413	K01028	Erythrobacteraceae	153154	115058	2.22511e+07	134225	NA	NA	85675	NA	172357	192503	25040.6	12291.8	10824.2	313645	7977.49	120299	47333.7	170205	NA	297911	4677.3	34893.8	32104.7	78822.2	35146	NA	108349	109072	52897.8	102544	30219.9	25210	21814.9	40017.7	44690.3	132203	NA	NA	NA	NA	25836.8	69714.6	9253.71	10368.3	NA	56613.6
ID_9236713_40	413	K01028	Unknown	153154	115058	2.22511e+07	134225	NA	NA	85675	NA	172357	192503	25040.6	12291.8	10824.2	313645	7977.49	120299	47333.7	170205	NA	297911	4677.3	34893.8	32104.7	78822.2	35146	NA	108349	109072	52897.8	102544	30219.9	25210	21814.9	40017.7	44690.3	132203	NA	NA	NA	NA	25836.8	69714.6	9253.71	10368.3	NA	56613.6
ID_9923371_1	413	K01028	Caulobacteraceae	153154	115058	2.22511e+07	134225	NA	NA	85675	NA	172357	192503	25040.6	12291.8	10824.2	313645	7977.49	120299	47333.7	170205	NA	297911	4677.3	34893.8	32104.7	78822.2	35146	NA	108349	109072	52897.8	102544	30219.9	25210	21814.9	40017.7	44690.3	132203	NA	NA	NA	NA	25836.8	69714.6	9253.71	10368.3	NA	56613.6
ID_9282774_1	413	K01028	Caulobacteraceae	153154	115058	2.22511e+07	134225	NA	NA	85675	NA	172357	192503	25040.6	12291.8	10824.2	313645	7977.49	120299	47333.7	170205	NA	297911	4677.3	34893.8	32104.7	78822.2	35146	NA	108349	109072	52897.8	102544	30219.9	25210	21814.9	40017.7	44690.3	132203	NA	NA	NA	NA	25836.8	69714.6	9253.71	10368.3	NA	56613.6
ID_13336518_52	413	K01028	Comamonadaceae	153154	115058	2.22511e+07	134225	NA	NA	85675	NA	172357	192503	25040.6	12291.8	10824.2	313645	7977.49	120299	47333.7	170205	NA	297911	4677.3	34893.8	32104.7	78822.2	35146	NA	108349	109072	52897.8	102544	30219.9	25210	21814.9	40017.7	44690.3	132203	NA	NA	NA	NA	25836.8	69714.6	9253.71	10368.3	NA	56613.6
ID_9762645_15	414	K02874	Hyphomicrobiaceae	54678.6	NA	19647.8	NA	NA	33316.6	9733.76	NA	NA	36890.6	NA	NA	3580.06	NA	5722.23	NA	177921	NA	NA	78629	NA	32643.7	NA	5997.67	NA	7932.95	NA	47892.3	NA	NA	8165.61	NA	NA	NA	NA	12527.2	11070.2	NA	22554.9	NA	10876.6	NA	NA	3446.45	NA	NA
ID_9278708_1	415		Pseudonocardiaceae	NA	230148	NA	NA	NA	NA	NA	6064.8	176898	NA	NA	NA	NA	NA	NA	NA	NA	NA	NA	NA	NA	NA	NA	NA	NA	NA	16741.2	NA	NA	NA	NA	NA	NA	3683.2	12498.1	NA	NA	NA	NA	NA	NA	NA	NA	NA	NA	NA
ID_14371370_76	416	K02358	Gallionellaceae	NA	NA	16008	2.67662e+06	76189.8	8773.14	39499.6	11015.3	NA	NA	NA	4309.36	3488.93	17209.3	5019.67	403822	32777.1	17006.3	NA	42057	20880.9	NA	24629	52029.1	6983.29	10724.2	46217.4	NA	NA	8973.05	2139.41	14334.6	2667.8	NA	NA	NA	5719.98	6274.19	5473.56	NA	22066.6	3460.83	3072.37	16076.9	NA	13679.4
ID_13715516_1	417	K11085	Gallionellaceae	NA	NA	NA	NA	1453.4	NA	NA	NA	NA	NA	NA	NA	NA	NA	NA	NA	NA	NA	NA	NA	NA	NA	NA	NA	NA	2737.36	1891.96	3667.61	NA	191094	NA	16033.2	NA	NA	14683.9	1306.35	NA	NA	NA	NA	NA	NA	854.319	1295.66	NA	NA
ID_14382422_350	417	K11085	Sterolibacteriaceae	NA	NA	NA	NA	1453.4	NA	NA	NA	NA	NA	NA	NA	NA	NA	NA	NA	NA	NA	NA	NA	NA	NA	NA	NA	NA	2737.36	1891.96	3667.61	NA	191094	NA	16033.2	NA	NA	14683.9	1306.35	NA	NA	NA	NA	NA	NA	854.319	1295.66	NA	NA
ID_9239779_9	417	K11085	Gallionellaceae	NA	NA	NA	NA	1453.4	NA	NA	NA	NA	NA	NA	NA	NA	NA	NA	NA	NA	NA	NA	NA	NA	NA	NA	NA	NA	2737.36	1891.96	3667.61	NA	191094	NA	16033.2	NA	NA	14683.9	1306.35	NA	NA	NA	NA	NA	NA	854.319	1295.66	NA	NA
ID_10027613_1	418	K02112	Candidatus Brocadiaceae	14032	NA	NA	NA	NA	1693.74	9830.9	564.014	NA	11373.4	NA	715.405	NA	12212.7	NA	NA	NA	NA	NA	NA	NA	NA	NA	NA	985.875	17116.5	10685.2	1593.29	NA	NA	NA	NA	NA	NA	NA	9684.46	1207.19	1109.71	NA	NA	NA	NA	NA	698.709	NA	30039.2
ID_13249996_1	419	K07516	Nitrosomonadaceae	NA	NA	NA	NA	NA	NA	NA	NA	NA	48561.3	6554.17	NA	NA	18875.4	1745.84	NA	NA	99267	NA	NA	NA	6564.82	2297.73	8291.34	NA	6450.72	44160.2	NA	2671.18	NA	NA	NA	NA	2710.23	NA	NA	NA	NA	34584.8	NA	NA	NA	NA	NA	NA	NA
ID_10497389_7439	420	K04078	Nitrospiraceae	49677.5	NA	11024.9	40060.6	8878.84	216814	33214.3	NA	NA	NA	NA	3398.21	5460.22	83737.1	7528.09	NA	NA	NA	NA	NA	NA	NA	NA	7026.06	NA	22444.1	NA	NA	NA	12409.8	4193.8	NA	2227.33	NA	14494.2	9088.88	11177.6	NA	23730.2	NA	NA	40763.2	16603	27585.1	NA	346562
ID_12761590_1123	420	K04078	Nitrospiraceae	49677.5	NA	11024.9	40060.6	8878.84	216814	33214.3	NA	NA	NA	NA	3398.21	5460.22	83737.1	7528.09	NA	NA	NA	NA	NA	NA	NA	NA	7026.06	NA	22444.1	NA	NA	NA	12409.8	4193.8	NA	2227.33	NA	14494.2	9088.88	11177.6	NA	23730.2	NA	NA	40763.2	16603	27585.1	NA	346562
ID_13240756_1	421	K00335	Candidatus Brocadiaceae	69749.1	3.92482e+06	29962.9	830656	70207.2	8466.74	107426	9970.96	69229.1	NA	NA	2018.66	5876.34	32728.3	2945.19	NA	38378.5	34873.4	749403	NA	NA	9954.59	4036.76	10023.4	3959.03	269188	NA	48501.7	18306.8	17713.4	3959.41	205255	4521.54	2496.61	NA	21980.6	NA	3327.7	13368.6	NA	1762.58	2917.31	36443.6	2676.81	NA	337345
ID_9317903_1	421	K00335	Candidatus Brocadiaceae	NA	NA	NA	NA	15996.3	8466.74	15550.1	NA	NA	NA	NA	NA	2976.88	NA	NA	NA	38378.5	NA	NA	NA	NA	NA	4036.76	NA	NA	256070	NA	NA	6735.7	11132.4	2043.78	NA	NA	NA	NA	21980.6	NA	NA	NA	NA	NA	NA	NA	NA	NA	282750
ID_14598400_1	423	K03553	Candidatus Brocadiaceae	NA	298712	NA	NA	NA	NA	NA	NA	NA	158609	NA	11046.3	NA	1.18619e+06	1403.64	62799.4	369703	NA	NA	215063	NA	NA	101024	NA	15388.6	30547.1	47712.3	47754.2	NA	34491.1	4488.86	548943	2775.23	NA	NA	11694.9	15391.9	6152.02	18516.9	NA	15647.5	29185.2	16691.2	NA	NA	210006
ID_14625968_1	423	K03553	Desulfurobacteriaceae	NA	298712	NA	NA	NA	NA	NA	NA	NA	158609	NA	11046.3	NA	1.18619e+06	1403.64	62799.4	369703	NA	NA	215063	NA	NA	101024	NA	15388.6	30547.1	47712.3	47754.2	NA	34491.1	4488.86	548943	2775.23	NA	NA	11694.9	15391.9	6152.02	18516.9	NA	15647.5	29185.2	16691.2	NA	NA	210006
ID_10905107_1	423	K03553	Hyphomicrobiaceae	NA	298712	NA	NA	NA	NA	NA	NA	NA	158609	NA	11046.3	NA	1.18619e+06	1403.64	62799.4	369703	NA	NA	215063	NA	NA	101024	NA	15388.6	30547.1	47712.3	47754.2	NA	34491.1	4488.86	548943	2775.23	NA	NA	11694.9	15391.9	6152.02	18516.9	NA	15647.5	29185.2	16691.2	NA	NA	210006
ID_13242514_1	423	K03553	Rhodobacteraceae	NA	298712	NA	NA	NA	NA	NA	NA	NA	158609	NA	11046.3	NA	1.18619e+06	1403.64	62799.4	369703	NA	NA	215063	NA	NA	101024	NA	15388.6	30547.1	47712.3	47754.2	NA	34491.1	4488.86	548943	2775.23	NA	NA	11694.9	15391.9	6152.02	18516.9	NA	15647.5	29185.2	16691.2	NA	NA	210006
ID_14323366_855	423	K03553	Elusimicrobiaceae	NA	298712	NA	NA	NA	NA	NA	NA	NA	158609	NA	11046.3	NA	1.18619e+06	1403.64	62799.4	369703	NA	NA	215063	NA	NA	101024	NA	15388.6	30547.1	47712.3	47754.2	NA	34491.1	4488.86	548943	2775.23	NA	NA	11694.9	15391.9	6152.02	18516.9	NA	15647.5	29185.2	16691.2	NA	NA	210006
[truncated: 15,227 more rows]
[truncated: 1 more columns]
